# Supplementary material for: Deficiencies in Jasmonate-Mediated Plant Defense Reveal Quantitative Variation in Botrytis cinerea Pathogenesis
Source: PLoS Pathog. 2010 Apr 15;6(4):e1000861. doi: 10.1371/journal.ppat.1000861 (PMC2855333; doi:10.1371/journal.ppat.1000861)
Supplement: Table S2 — Genes showing significant differences in transcript level between B. cinerea isolate treatments. Loci are identified by AGI number (TAIR; www.arabidopsis.org). ‘Cluster’ indicates groups of transcripts showing similar transcription patterns as evaluated by WPGMA clustering of Pearson correlation coefficients (see Figure 9). ‘coiEFFX’ and ‘BcEFFX’ indicate the direction and statistical significance of effects of plant genotype (wild-type or coi1) and treatment (mock or B. cinerea inoculation). ‘WT(G-8)’ and ‘coi(G-8)’ provide the difference in log2 transcript level between leaves infected with BcGrape and Bc83-2 in wild-type and coi1 plants, respectively. Association of transcripts with the GO annotation terms defense (DEF), jasmonate signaling or response (JA), ABA response (ABA), wounding (WND), and cell death or senescence (D/S) are shown by stars and colored shading within the associated columns. ‘LEA’ and ‘MATE’ similarly indicate transcripts identified as co-regulated with At1g52690 (late embryogenesis abundant) and At3g23550 (multidrug and toxin efflux), associated with the largest differences in transcription identified between BcGrape and Bc83-2. Gene descriptions are as available from TAIR. (0.18 MB XLS) [file ppat.1000861.s006.xls]

## Sheet: TABLE S2 isolate transcript dif
locus	cluster	coiEFFX	BcEFFX	WT(G-R)	coi(G-R)	DEF	JA	ABA	WND	D/S	LEA	MATE	description
At1g56650	1	coiDOWN	BcDOWN	-0.092175	-2.16811		*						PAP1 (PRODUCTION OF ANTHOCYANIN PIGMENT 1)
At1g18710	1	coiDOWN	BcDOWN	-0.377425	-1.85596		*						AtMYB47 (myb domain protein 47); DNA binding / transcription factor
At1g68600	1	coiDOWN	BcDOWN	-0.360902	-1.7396								similar to unknown protein
At5g44670	1	coiDOWN	BcDOWN	-0.3513	-1.72282								similar to unknown protein
At2g22190	1	coiDOWN	BcDOWN	-0.552941	-1.66867								trehalose-phosphatase
At2g46690	1	coiDOWN	BcDOWN	-0.301839	-1.60541								auxin-responsive family protein
At1g52000	1	coiDOWN	BcDOWN	-0.380649	-1.52083								jacalin lectin family protein
At4g15920	1	coiDOWN	BcDOWN	0.00999475	-1.43769								nodulin MtN3 family protein
At1g21440	1	coiDOWN	BcDOWN	0.0297328	-1.41918								mutase family protein
At1g28400	1	coiDOWN	BcDOWN	-0.341591	-1.30895								similar to unknown protein
At1g64660	1	coiDOWN	BcDOWN	-0.361729	-1.19531						*		ATMGL; catalytic/ methionine gamma-lyase
At1g11720	1	coiDOWN	BcDOWN	-0.483955	-1.18938								ATSS3 (STARCH SYNTHASE 3)
At4g20170	1	coiDOWN	BcDOWN	-0.173241	-1.15696								similar to unknown protein
At2g23120	1	coiDOWN	BcDOWN	-0.207561	-1.10612								similar to unknown protein; similar to PvLEA-18 [Phaseolus vulgaris]
At1g75800	1	coiDOWN	BcDOWN	-0.212411	-1.10271								pathogenesis-related thaumatin family protein
At4g22200	1	coiDOWN	BcDOWN	-0.346725	-0.994706			*					AKT2 (Arabidopsis K+ transporter 2)
At2g22980	1	coiDOWN	BcDOWN	-0.530054	-0.987525								SCPL13; serine carboxypeptidase
At1g62560	1	coiDOWN	BcDOWN	0.00197275	-0.95958								flavin-containing monooxygenase family protein / FMO family protein
At5g52420	1	coiDOWN	BcDOWN	-0.141099	-0.901217								similar to unknown protein
At2g37180	1	coiDOWN	BcDOWN	-0.262082	-0.89597								RD28 (plasma membrane intrinsic protein 2;3); water channel
At1g47960	1	coiDOWN	BcDOWN	-0.149273	-0.872497								C/VIF1 (CELL WALL / VACUOLAR INHIBITOR OF FRUCTOSIDASE 1)
At1g07500	1	coiDOWN	BcDOWN	-0.430452	-0.845118						*		unknown protein
At2g39250	1	coiDOWN	BcDOWN	-0.332607	-0.834152								SNZ (SCHNARCHZAPFEN); DNA binding / transcription factor
At5g62220	1	coiDOWN	BcDOWN	-0.142377	-0.820076								exostosin family protein
At1g43790	1	coiDOWN	BcDOWN	-0.341855	-0.816274								similar to hydroxyproline-rich glycoprotein family protein [Arabidopsis thaliana]
At4g27570	1	coiDOWN	BcDOWN	-0.193639	-0.791849								glycosyltransferase family protein
At1g47340	1	coiDOWN	BcDOWN	-0.00597725	-0.775218								F-box family protein
At3g13674	1	coiDOWN	BcDOWN	-0.0743845	-0.74803								similar to unknown protein
At1g79630	1	coiDOWN	BcDOWN	-0.18513	-0.708568								protein phosphatase 2C family protein / PP2C family protein
At3g11930	1	coiDOWN	BcDOWN	-0.211893	-0.698534								universal stress protein (USP) family protein
At1g78680	1	coiDOWN	BcDOWN	-0.153445	-0.6966								ATGGH2 (GAMMA-GLUTAMYL HYDROLASE 2); gamma-glutamyl hydrolase
At1g23460	1	coiDOWN	BcDOWN	-0.352046	-0.689693								polygalacturonase
At1g70370	1	coiDOWN	BcDOWN	-0.419906	-0.679261								BURP domain-containing protein / polygalacturonase, putative
At5g03260	1	coiDOWN	BcDOWN	-0.290221	-0.673152								LAC11 (laccase 11); copper ion binding / oxidoreductase
At3g62020	1	coiDOWN	BcDOWN	-0.389972	-0.649524								GLP10 (GERMIN-LIKE PROTEIN 10)
At2g39450	1	coiDOWN	BcDOWN	-0.083674	-0.647992								cation efflux family protein
At1g10090	1	coiDOWN	BcDOWN	-0.0981818	-0.62741								similar to RXW8, contains ABA-response element
At5g50950	1	coiDOWN	BcDOWN	-0.200521	-0.57328								fumarate hydratase, putative / fumarase, putative
At3g47080	1	coiDOWN	BcDOWN	-0.12564	-0.560319								binding
At5g20900	1	coiDOWN	BcDOWN	-0.226841	-0.550433								JAZ12
At2g22970	1	coiDOWN	BcDOWN	-0.0197005	-0.536706								SCPL11; serine carboxypeptidase
At2g28230	1	coiDOWN	BcDOWN	-0.151486	-0.497892								similar to unknown protein
At4g35550	1	coiDOWN	BcDOWN	-0.147041	-0.439252								homeobox-leucine zipper protein (HB-2) / HD-ZIP protein
At2g30960	1	coiDOWN	BcDOWN	-0.0736948	-0.429014								similar to Putative positive regulator of mannosylphosphate transferase (Mnn6p)
At5g03660	1	coiDOWN	BcDOWN	-0.104515	-0.396128								similar to unknown protein
At5g50580	1	coiDOWN	BcDOWN	-0.0382555	-0.367969								SAE1B (SUMO-ACTIVATING ENZYME 1B); SUMO activating enzyme
At2g33820	1	coiDOWN	BcDOWN	-0.0103635	-0.32529								mitochondrial substrate carrier family protein (BAC1)
At3g56190	1	coiDOWN	BcDOWN	-0.145793	-0.301214								ALPHA-SNAP2 (ALPHA-SOLUBLE NSF ATTACHMENT PROTEIN)
At5g49840	1	coiDOWN	BcDOWN	-0.129842	-0.244831								ATP-dependent Clp protease ATP-binding subunit ClpX, putative
At4g34860	1	coiDOWN	BcUP	-0.195997	-0.768938								beta-fructofuranosidase, putative / invertase, putative
At4g23600	1	coiDOWN	BcUP	-0.170065	-0.717999		*	*	*				CORI3 (CORONATINE INDUCED 1, JASMONIC ACID RESPONSIVE 2)
At2g42760	1	coiDOWN	BcUP	-0.31769	-0.694147								similar to unknown protein
At4g33150	1	coiDOWN	BcUP	-0.376624	-0.681879								LKR (SACCHAROPINE DEHYDROGENASE)
At5g55400	1	coiDOWN	BcUP	-0.412256	-0.624902								fimbrin-like protein, putative
At5g59480	1	coiDOWN	BcUP	-0.0136045	-0.590068								haloacid dehalogenase-like hydrolase family protein
At4g21910	1	coiDOWN	BcUP	-0.234945	-0.447657								MATE efflux family protein
At1g32640	1	coiDOWN	BcUP	-0.228629	-0.36351	*	*	*	*				ATMYC2 (JASMONATE INSENSITIVE 1)
At5g43150	1	NS	BcDOWN	-0.419533	-1.89802								similar to hypothetical protein
At2g21560	1	NS	BcDOWN	-0.359932	-1.62275								similar to unknown protein
At3g04030	1	NS	BcDOWN	-0.418972	-1.52689								myb family transcription factor
At2g40475	1	NS	BcDOWN	-0.470186	-1.48518								similar to unknown protein
At1g27200	1	NS	BcDOWN	-0.267851	-1.38734								similar to zinc finger (C3HC4-type RING finger) family protein [Arabidopsis thaliana]
At3g05640	1	NS	BcDOWN	-0.340046	-1.31828						*		protein phosphatase 2C, putative / PP2C, putative
At5g37790	1	NS	BcDOWN	-0.389128	-1.27747								protein kinase family protein
At3g61890	1	NS	BcDOWN	-0.530643	-1.26963			*					ATHB-12 (ARABIDOPSIS THALIANA HOMEOBOX PROTEIN 1); transcription factor
At2g04240	1	NS	BcDOWN	-0.283087	-1.07124								XERICO; protein binding / zinc ion binding
At3g52920	1	NS	BcDOWN	-0.0982005	-1.06988	*							similar to unknown protein
At1g79270	1	NS	BcDOWN	-0.316862	-0.945217								ECT8 (evolutionarily conserved C-terminal region 8)
At3g23030	1	NS	BcDOWN	-0.380299	-0.929007								IAA2 (indoleacetic acid-induced protein 2); transcription factor
At3g26380	1	NS	BcDOWN	-0.214816	-0.85164								glycosyl hydrolase family protein 27 / alpha-galactosidase family protein
At3g26290	1	NS	BcDOWN	-0.147175	-0.842724								CYP71B26 (cytochrome P450, family 71, subfamily B, polypeptide 26)
At3g07730	1	NS	BcDOWN	-0.220172	-0.748111								similar to unknown protein
At2g02820	1	NS	BcDOWN	-0.456218	-0.722261								MYB88 (myb domain protein 88); DNA binding / transcription factor
At5g07080	1	NS	BcDOWN	-0.386388	-0.717186								transferase family protein
At4g00440	1	NS	BcDOWN	-0.261106	-0.713798								similar to unknown protein
At5g16810	1	NS	BcDOWN	-0.293101	-0.668384								ATP binding / protein kinase
At4g35790	1	NS	BcDOWN	-0.083888	-0.643542					*			ATPLDDELTA (Arabidopsis thaliana phospholipase D delta)
At2g47670	1	NS	BcDOWN	-0.23542	-0.553481								invertase/pectin methylesterase inhibitor family protein
At1g59640	1	NS	BcDOWN	-0.185221	-0.552566								ZCW32 (BIGPETAL, BIGPETALUB); DNA binding / transcription factor
At2g22650	1	NS	BcDOWN	-0.0920132	-0.542265								FAD-dependent oxidoreductase family protein
At5g55640	1	NS	BcDOWN	-0.0682487	-0.45893								similar to Os03g0412200 [Oryza sativa (japonica cultivar-group)]
At1g22640	1	NS	BcDOWN	-0.15875	-0.448198		*	*	*				MYB3 (myb domain protein 3); DNA binding / transcription factor
At1g69360	1	NS	BcDOWN	-0.511111	-0.395656								similar to unknown protein AT1G26620
At2g32170	1	NS	BcDOWN	-0.157363	-0.378144								similar to unknown protein
At2g34970	1	NS	BcDOWN	-0.20681	-0.273624								eIF4-gamma/eIF5/eIF2-epsilon domain-containing protein
At3g51150	1	NS	BcDOWN	-0.253675	-0.260905								kinesin motor family protein
At5g10540	1	NS	BcDOWN	-0.128276	-0.209323								peptidase M3 family protein / thimet oligopeptidase family protein
At4g02280	1	NS	BcUP	-0.207089	-0.778772						*		SUS3; UDP-glycosyltransferase/ sucrose synthase
At3g11420	1	NS	BcUP	-0.33347	-0.767268								fringe-related protein
At1g01830	1	NS	BcUP	-0.179533	-0.54768								armadillo/beta-catenin repeat family protein
At3g48690	1	NS	BcUP	-0.109079	-0.47527								similar to Esterase/lipase/thioesterase [Medicago truncatula]
At3g19030	1	NS	BcUP	-0.182224	-0.456919								similar to unknown protein
At1g06210	1	NS	BcUP	-0.293352	-0.432876								VHS domain-containing protein / GAT domain-containing protein
At4g26080	1	NS	BcUP	-0.080627	-0.379642			*			*		ABI1 (ABA INSENSITIVE 1); protein phosphatase type 2C
At4g11570	1	NS	BcUP	-0.0366143	-0.275018								haloacid dehalogenase-like hydrolase family protein
At5g42050	1.1	coiUP	BcUP	-0.33345	-0.405406								similar to N-rich protein [Glycine max]; contains domain KELCH-RELATED PROTEINS
At1g21400	1.1	coiUP	BcUP	-0.245116	-0.350905								2-oxoisovalerate dehydrogenase, putative
At4g29790	1.1	coiUP	BcUP	-0.121924	-0.273204								contains domain DHS-like NAD/FAD-binding domain
At1g64810	1.1	coiUP	BcUP	-0.108084	-0.273003								APO1 (ACCUMULATION OF PHOTOSYSTEM ONE 1)
At1g65410	1.1	coiUP	BcUP	-0.0684203	-0.230448								ATNAP11 (Arabidopsis thaliana non-intrinsic ABC protein 11)
At1g06400	1.1	coiUP	BcUP	-0.144697	-0.159731								ARA2 (Arabidopsis Rab GTPase homolog A1a); GTP binding
At1g76920	1.1	coiUP	BcUP	0.0571533	0.161153								F-box family protein (FBX3)
At5g52300	2	coiUP	BcDOWN	-0.673825	-2.48362			*			*		RD29B (RESPONSIVE TO DESSICATION 29B)
At4g35560	2	coiUP	BcDOWN	-0.387841	-2.08385						*		similar to transducin family protein / WD-40 repeat family protein
At5g16030	2	coiUP	BcDOWN	-0.682448	-2.00886								similar to unknown protein AT3G02500
At3g05890	2	coiUP	BcDOWN	-0.10767	-1.78889								RCI2B (RARE-COLD-INDUCIBLE 2B)
At1g56600	2	coiUP	BcDOWN	-0.67642	-1.74214						*		ATGOLS2 (ARABIDOPSIS THALIANA GALACTINOL SYNTHASE 2)
At1g62710	2	coiUP	BcDOWN	-0.204966	-1.36701						*		BETA-VPE (vacuolar processing enzyme beta); cysteine-type endopeptidase
At5g10930	2	coiUP	BcDOWN	-0.354066	-1.33876								CIPK5 (CBL-INTERACTING PROTEIN KINASE 5); kinase
At1g78970	2	coiUP	BcDOWN	-0.43956	-1.25999								LUP1 (LUPEOL SYNTHASE 1); lupeol synthase
At4g34000	2	coiUP	BcDOWN	-0.478872	-1.25163			*					ABF3/DPBF5 (ABSCISIC ACID RESPONSIVE ELEMENTS-BINDING FACTOR 3)
At2g30500	2	coiUP	BcDOWN	-0.942029	-1.23933								kinase interacting family protein
At3g47500	2	coiUP	BcDOWN	-0.553891	-1.16597								CDF3 (CYCLING DOF FACTOR 3)
At1g51140	2	coiUP	BcDOWN	-0.44784	-1.14982						*		basic helix-loop-helix (bHLH) family protein
At5g12950	2	coiUP	BcDOWN	-0.0474242	-1.11874								similar to unknown protein
At4g39800	2	coiUP	BcDOWN	-0.370542	-1.1112								MI-1-P SYNTHASE (Myo-inositol-1-phosphate synthase)
At1g54440	2	coiUP	BcDOWN	-0.347278	-1.08404								3'-5' exonuclease/ nucleic acid binding
At3g56270	2	coiUP	BcDOWN	-0.438818	-1.05494								similar to IMP dehydrogenase/GMP reductase [Medicago truncatula]
At1g80790	2	coiUP	BcDOWN	-0.496041	-1.02132								XH/XS domain-containing protein / XS zinc finger domain-containing protein
At1g29395	2	coiUP	BcDOWN	-0.306107	-1.02124			*					COR414-TM1 (cold regulated 414 thylakoid membrane 1)
At1g14350	2	coiUP	BcDOWN	-0.227452	-1.00514								FLP (FOUR LIPS); DNA binding / transcription factor
At3g57040	2	coiUP	BcDOWN	-0.280219	-0.953264								ARR9 (RESPONSE REACTOR 4); transcription regulator
At5g64170	2	coiUP	BcDOWN	-0.534944	-0.947203								dentin sialophosphoprotein-related
At3g49220	2	coiUP	BcDOWN	-0.266683	-0.941699								pectinesterase family protein
At3g13980	2	coiUP	BcDOWN	-0.336739	-0.940359								similar to unknown protein
At5g04660	2	coiUP	BcDOWN	-0.442986	-0.921231								CYP77A4 (cytochrome P450, family 77, subfamily A, polypeptide 4)
At3g49140	2	coiUP	BcDOWN	-0.346918	-0.900389								binding
At3g55760	2	coiUP	BcDOWN	-0.186522	-0.889822								similar to unknown protein
At1g72160	2	coiUP	BcDOWN	-0.321847	-0.862415								SEC14 cytosolic factor family protein / phosphoglyceride transfer family protein
At4g01800	2	coiUP	BcDOWN	-0.466783	-0.834782								preprotein translocase secA subunit, putative
At5g07820	2	coiUP	BcDOWN	-0.367245	-0.831453								similar to chromosome scaffold protein-related
At3g45780	2	coiUP	BcDOWN	-0.497213	-0.79472								PHOT1 (phototropin 1); kinase
At4g21940	2	coiUP	BcDOWN	-0.507236	-0.777458								CPK15 (calcium-dependent protein kinase 15)
At3g07310	2	coiUP	BcDOWN	-0.28945	-0.738204								similar to unknown protein
At3g01310	2	coiUP	BcDOWN	-0.366217	-0.738004								acid phosphatase
At5g43740	2	coiUP	BcDOWN	-0.0550143	-0.692004	*							disease resistance protein (CC-NBS-LRR class), putative
At1g68830	2	coiUP	BcDOWN	-0.332957	-0.691986								STN7 (STT7 HOMOLOG STN7); kinase/ protein kinase
At5g23570	2	coiUP	BcDOWN	-0.308526	-0.680676	*							SGS3 (SUPPRESSOR OF GENE SILENCING 3)
At4g39180	2	coiUP	BcDOWN	-0.21967	-0.670547								SEC14 (secretion 14)
At5g14390	2	coiUP	BcDOWN	-0.0358485	-0.642041								similar to Esterase/lipase/thioesterase [Medicago truncatula]
At2g43200	2	coiUP	BcDOWN	-0.0951172	-0.633006								dehydration-responsive family protein
At2g31130	2	coiUP	BcDOWN	-0.293391	-0.623392								similar to hypothetical protein
At1g76890	2	coiUP	BcDOWN	-0.417655	-0.623132								GT2 (GT2); transcription factor
At5g65480	2	coiUP	BcDOWN	-0.0685008	-0.616582								similar to unknown protein
At4g36520	2	coiUP	BcDOWN	-0.330446	-0.61194								trichohyalin-related
At5g07920	2	coiUP	BcDOWN	-0.238405	-0.608934								DGK1 (DIACYLGLYCEROL KINASE 1, DIACYLGLYCEROL KINASE1)
At5g52230	2	coiUP	BcDOWN	-0.365078	-0.604463								MBD13 (methyl-CpG-binding domain 13)
At1g18670	2	coiUP	BcDOWN	-0.111676	-0.600308								IBS1 (IMPAIRED IN BABA-INDUCED STERILITY 1); kinase
At5g16820	2	coiUP	BcDOWN	-0.360681	-0.587324								HSF3 (HEAT SHOCK FACTOR 3); DNA binding / transcription factor
At3g15350	2	coiUP	BcDOWN	-0.172678	-0.583768								glycosyltransferase family 14 protein
At3g30300	2	coiUP	BcDOWN	-0.28201	-0.582478								similar to EDA30 (embryo sac development arrest 30)
At5g04750	2	coiUP	BcDOWN	-0.0654897	-0.579951								F1F0-ATPase inhibitor protein, putative
At3g16175	2	coiUP	BcDOWN	0.0133852	-0.570321								thioesterase family protein
At5g02200	2	coiUP	BcDOWN	-0.105575	-0.566041								phytochrome A specific signal transduction component-related
At5g08590	2	coiUP	BcDOWN	-0.180139	-0.560576								ASK2 (ARABIDOPSIS SERINE/THREONINE KINASE 2); kinase
At4g04410	2	coiUP	BcDOWN	-0.365179	-0.559889								copia-like retrotransposon family
At4g09760	2	coiUP	BcDOWN	-0.026606	-0.556297								choline kinase, putative
At2g28910	2	coiUP	BcDOWN	-0.207092	-0.550314								CXIP4 (CAX INTERACTING PROTEIN 4); nucleic acid binding / zinc ion binding
psbD	2	coiUP	BcDOWN	-0.43695	-0.543738								photosystem II subunit D2
At4g16780	2	coiUP	BcDOWN	-0.209568	-0.521063								ATHB-2 (Homeobox-leucine zipper protein HAT4)
At3g25530	2	coiUP	BcDOWN	-0.2214	-0.498785								6-phosphogluconate dehydrogenase NAD-binding domain-containing protein
At5g03240	2	coiUP	BcDOWN	-0.277592	-0.49435								UBQ3 (POLYUBIQUITIN 3); protein binding
At4g33080	2	coiUP	BcDOWN	-0.347933	-0.487099								protein kinase, putative
At3g20120	2	coiUP	BcDOWN	-0.066688	-0.486009								CYP705A21 (cytochrome P450, family 705, subfamily A, polypeptide 21)
At1g53110	2	coiUP	BcDOWN	-0.234317	-0.481691								chorismate mutase
At1g06110	2	coiUP	BcDOWN	-0.216873	-0.473971								SKIP16 (SKP1/ASK-INTERACTING PROTEIN 16)
At3g56050	2	coiUP	BcDOWN	-0.223959	-0.462286								protein kinase family protein
At1g03380	2	coiUP	BcDOWN	-0.29973	-0.46145								AtATG18g (Arabidopsis thaliana homolog of yeast autophagy 18 (ATG18) g)
At5g06980	2	coiUP	BcDOWN	-0.376553	-0.455562								similar to unknown protein
At1g15730	2	coiUP	BcDOWN	-0.123	-0.440206								PRLI-interacting factor L, putative
At1g19700	2	coiUP	BcDOWN	-0.289756	-0.436476								BEL10 (BEL1-LIKE HOMEODOMAIN 10); DNA binding / transcription factor
At5g13570	2	coiUP	BcDOWN	-0.131363	-0.436066								DCP2 (DECAPPING 2); hydrolase
ycf10	2	coiUP	BcDOWN	-0.39569	-0.425622								hypothetical chloroplast protein
At5g05750	2	coiUP	BcDOWN	-0.141513	-0.401301								DNAJ heat shock N-terminal domain-containing protein
At2g26430	2	coiUP	BcDOWN	-0.108049	-0.382984								RCY1 (ARGININE-RICH CYCLIN 1); cyclin-dependent protein kinase regulator
At5g52630	2	coiUP	BcDOWN	-0.158091	-0.381393								pentatricopeptide (PPR) repeat-containing protein
At3g20250	2	coiUP	BcDOWN	-0.280404	-0.372415								APUM5 (ARABIDOPSIS PUMILIO 5); RNA binding
At4g17695	2	coiUP	BcDOWN	-0.202564	-0.365229								KAN3 (KANADI 3); DNA binding / transcription factor
At2g01940	2	coiUP	BcDOWN	-0.29681	-0.365102								SGR5 (SHOOT GRAVITROPISM 5)
At2g24830	2	coiUP	BcDOWN	-0.247829	-0.363563								zinc finger (CCCH-type) family protein
ycf4	2	coiUP	BcDOWN	-0.436833	-0.36145								photosystem I stability/assembly
At5g47020	2	coiUP	BcDOWN	-0.196865	-0.360163								glycine-rich protein
At5g49945	2	coiUP	BcDOWN	-0.136509	-0.358332								Identical to Hypothetical protein
At4g36630	2	coiUP	BcDOWN	-0.176413	-0.355086								EMB2754 (EMBRYO DEFECTIVE 2754); small GTPase regulator
At4g13010	2	coiUP	BcDOWN	-0.266397	-0.346197								oxidoreductase, zinc-binding dehydrogenase family protein
At4g36210	2	coiUP	BcDOWN	-0.0885505	-0.294745								similar to unknown AT2G18100
At5g26770	2	coiUP	BcDOWN	-0.362408	-0.294634								similar to unknown protein AT3G05830
At1g03280	2	coiUP	BcDOWN	-0.142029	-0.291626								transcription initiation factor IIE (TFIIE) alpha subunit family protein
At1g04400	2	coiUP	BcDOWN	-0.158414	-0.288735								CRY2 (CRYPTOCHROME 2)
At1g75410	2	coiUP	BcDOWN	-0.318719	-0.278685								BLH3 (BLH3); DNA binding / transcription factor
At4g10050	2	coiUP	BcDOWN	-0.0865087	-0.272286								hydrolase, alpha/beta fold family protein
At5g13950	2	coiUP	BcDOWN	-0.257702	-0.25497								similar to unknown protein
At1g60200	2	coiUP	BcDOWN	-0.416595	-0.245835								splicing factor PWI domain-containing protein
At5g54540	2	coiUP	BcDOWN	-0.0951285	-0.209855								similar to unknown protein
At1g70160	2	coiUP	BcDOWN	-0.167417	-0.179409								similar to unknown protein
At1g09910	2	coiUP	BcDOWN	-0.196068	-0.139909								lyase
At3g52030	2	coiUP	BcDOWN	-0.187826	-0.115855								F-box family protein / WD-40 repeat family protein
At1g52690	2	NS	BcDOWN	-1.63442	-3.46947						*		late embryogenesis abundant protein, putative / LEA protein, putative
At5g52310	2	NS	BcDOWN	-0.878658	-3.06747			*			*		COR78 (COLD REGULATED 78)
At4g23870	2	NS	BcDOWN	-0.327516	-2.06717								similar to unknown protein
At4g27180	2	NS	BcDOWN	-0.735285	-1.77318								ATK2 (ARABIDOPSIS THALIANA KINESIN 2); microtubule motor
At1g20450	2	NS	BcDOWN	-0.373878	-1.61652			*					ERD10/LTI45 (EARLY RESPONSIVE TO DEHYDRATION 10)
At5g62430	2	NS	BcDOWN	-0.510657	-1.55709								CDF1 (CYCLING DOF FACTOR 1)
At3g07360	2	NS	BcDOWN	-0.345204	-1.52468								armadillo/beta-catenin repeat family protein / U-box domain-containing protein
At1g07430	2	NS	BcDOWN	-0.55728	-1.41566						*		protein phosphatase 2C, putative / PP2C, putative
At5g03190	2	NS	BcDOWN	-0.41937	-1.39906						*		similar to unknown protein
At1g15340	2	NS	BcDOWN	-0.773855	-1.38343								MBD10 (methyl-CpG-binding domain 10); DNA binding
At2g46680	2	NS	BcDOWN	-0.345008	-1.38005			*			*		ATHB-7 (ARABIDOPSIS THALIANA HOMEOBOX 7); transcription factor
At4g33750	2	NS	BcDOWN	-0.600932	-1.32461								unknown protein
At5g23750	2	NS	BcDOWN	-0.257321	-1.31718								remorin family protein
At2g45820	2	NS	BcDOWN	-0.226216	-1.31337								DNA-binding protein, putative
rps8	2	NS	BcDOWN	-0.861694	-1.29842								30S cloroplast ribosomal protein S8
At4g21190	2	NS	BcDOWN	-0.321058	-1.24566								EMB1417 (EMBRYO DEFECTIVE 1417)
At1g57590	2	NS	BcDOWN	-0.104211	-1.21938								carboxylic ester hydrolase
At1g66890	2	NS	BcDOWN	-0.32419	-1.20743								similar to 50S ribosomal protein-related [Arabidopsis thaliana] (TAIR:AT5G16200.1)
At2g38800	2	NS	BcDOWN	-0.373101	-1.14636								calmodulin-binding protein-related
At3g57780	2	NS	BcDOWN	-0.281609	-1.12284								similar to nucleolar protein gar2-related
At3g26300	2	NS	BcDOWN	-0.0604015	-1.08799								CYP71B34 (cytochrome P450, family 71, subfamily B, polypeptide 34)
At1g76180	2	NS	BcDOWN	-0.142805	-1.07511			*					ERD14 (EARLY RESPONSE TO DEHYDRATION 14)
At4g01130	2	NS	BcDOWN	-0.121106	-1.07309								acetylesterase, putative
rps11	2	NS	BcDOWN	-0.629421	-1.06956								30S cloroplast ribosomal protein S11
At2g24420	2	NS	BcDOWN	-0.354103	-1.05721								DNA repair ATPase-related
At1g64180	2	NS	BcDOWN	-0.48307	-1.04625								intracellular protein transport protein USO1-related
At4g01550	2	NS	BcDOWN	-0.346735	-1.03352								ANAC069 (Arabidopsis NAC domain containing protein 69)
At2g24290	2	NS	BcDOWN	-0.114823	-1.02729								similar to unknown protein
ycf9	2	NS	BcDOWN	-0.494563	-0.993959								subunit of photosystem II
At5g65470	2	NS	BcDOWN	-0.188055	-0.990987								similar to putative auxin growth promotor protein [Lycopersicon esculentum]
rpl36	2	NS	BcDOWN	-0.719943	-0.989218								chloroplast ribosomal protein L36
At5g08370	2	NS	BcDOWN	-0.136804	-0.988082								ATAGAL2 (ARABIDOPSIS THALIANA ALPHA-GALACTOSIDASE 2)
At2g03140	2	NS	BcDOWN	-0.363804	-0.976136								CAAX amino terminal protease family protein
At1g72510	2	NS	BcDOWN	-0.25237	-0.970049								similar to 4Fe-4S ferredoxin, iron-sulfur binding [Medicago truncatula]
At5g47800	2	NS	BcDOWN	-0.2812	-0.964013								phototropic-responsive NPH3 family protein
At3g48410	2	NS	BcDOWN	-0.202284	-0.948702								hydrolase, alpha/beta fold family protein
At4g01780	2	NS	BcDOWN	-0.535281	-0.943489								XH/XS domain-containing protein
At1g78060	2	NS	BcDOWN	-0.147384	-0.931439								glycosyl hydrolase family 3 protein
At1g02960	2	NS	BcDOWN	-0.27949	-0.899685								similar to unknown protein
At3g08030	2	NS	BcDOWN	-0.213303	-0.866134								similar to unknown protein
At3g45850	2	NS	BcDOWN	-0.478281	-0.850126								kinesin motor protein-related
At3g28130	2	NS	BcDOWN	0.00110675	-0.84717								nodulin MtN21 family protein
At1g63980	2	NS	BcDOWN	-0.306036	-0.84221								D111/G-patch domain-containing protein
At4g30690	2	NS	BcDOWN	-0.158828	-0.824911								translation initiation factor 3 (IF-3) family protein
At2g32970	2	NS	BcDOWN	-0.204224	-0.788655								similar to Os02g0771800 [Oryza sativa (japonica cultivar-group)]
At1g18460	2	NS	BcDOWN	-0.258193	-0.784788								lipase family protein
At5g62090	2	NS	BcDOWN	-0.191156	-0.725287						*		similar to transcriptional-coregulator???
At5g03420	2	NS	BcDOWN	-0.300141	-0.72322								dentin sialophosphoprotein-related
At5g57120	2	NS	BcDOWN	-0.328745	-0.687252								similar to BRI1-KD interacting protein 132 [Oryza sativa (japonica cultivar-group)]
At2g21260	2	NS	BcDOWN	-0.161822	-0.686387								mannose 6-phosphate reductase (NADPH-dependent), putative
psbT	2	NS	BcDOWN	-0.624853	-0.683539								photosystem II subunit T
rpoC1	2	NS	BcDOWN	-0.247431	-0.666495								chloroplast RNA polymerase beta subunit 1
At4g38060	2	NS	BcDOWN	-0.209324	-0.665991								similar to unknown protein
At1g54260	2	NS	BcDOWN	-0.00038125	-0.648427								histone H1/H5 family protein
At1g30690	2	NS	BcDOWN	-0.290899	-0.647303								SEC14 cytosolic factor family protein / phosphoglyceride transfer family protein
At5g57100	2	NS	BcDOWN	-0.140582	-0.647272								transporter-related
At5g41340	2	NS	BcDOWN	-0.179254	-0.636669								UBC4 (UBIQUITIN CONJUGATING ENZYME 4); ubiquitin-protein ligase
At1g10650	2	NS	BcDOWN	-0.0284195	-0.612206								protein binding / zinc ion binding
At5g35450	2	NS	BcDOWN	-0.0377988	-0.609361	*							disease resistance protein (CC-NBS-LRR class), putative
At5g16550	2	NS	BcDOWN	-0.0319757	-0.608243								similar to hypothetical protein [Oryza sativa (japonica cultivar-group)]
At1g69010	2	NS	BcDOWN	-0.211724	-0.564379								BIM2 (BES1-INTERACTING MYC-LIKE PROTEIN 2)
At5g60850	2	NS	BcDOWN	-0.189913	-0.559762								OBP4 (OBF BINDING PROTEIN 4); DNA binding / transcription factor
At3g61260	2	NS	BcDOWN	-0.134296	-0.556826								DNA-binding family protein / remorin family protein
At1g36320	2	NS	BcDOWN	-0.119513	-0.552558								similar to unknown protein
At2g45720	2	NS	BcDOWN	-0.271797	-0.53562								armadillo/beta-catenin repeat family protein
At3g13360	2	NS	BcDOWN	-0.269733	-0.534204								similar to unknown protein
At5g08540	2	NS	BcDOWN	-0.168254	-0.498021								similar to RNA-binding protein RBM5 and related proteins [Ostreococcus tauri]
At4g34240	2	NS	BcDOWN	-0.277021	-0.49025			*					ALDH3I1 (Aldehyde dehydrogenase 3I1)
At3g25400	2	NS	BcDOWN	-0.200857	-0.48836								similar to hypothetical protein TTHERM_00522540 [Tetrahymena thermophila SB210]
At3g17160	2	NS	BcDOWN	-0.114352	-0.487352								similar to unknown protein
At1g17350	2	NS	BcDOWN	-0.194661	-0.484612								auxin-induced-related / indole-3-acetic acid induced-related
At1g16680	2	NS	BcDOWN	-0.364289	-0.472023								DNAJ heat shock N-terminal domain-containing protein / S-locus protein, putative
At5g46020	2	NS	BcDOWN	-0.115532	-0.465707								similar to cupin family protein
At3g53350	2	NS	BcDOWN	-0.253764	-0.459191								myosin heavy chain-related
At1g50600	2	NS	BcDOWN	-0.144664	-0.444354								SCL5; transcription factor
At5g59830	2	NS	BcDOWN	-0.115097	-0.441931								similar to unknown protein
At5g57790	2	NS	BcDOWN	-0.199816	-0.438846								unknown protein
At3g54360	2	NS	BcDOWN	-0.154972	-0.432707								binding / protein binding / zinc ion binding
At5g09760	2	NS	BcDOWN	-0.352189	-0.400738								pectinesterase family protein
At4g10920	2	NS	BcDOWN	-0.182614	-0.345938	*							KELP; DNA binding / transcription coactivator
At5g41210	2	NS	BcDOWN	-0.0512258	-0.329939								ATGSTT1 (Arabidopsis thaliana Glutathione S-transferase (class theta) 1)
At1g01800	2	NS	BcDOWN	-0.08163	-0.312822								short-chain dehydrogenase/reductase (SDR) family protein
psbN	2	NS	BcDOWN	-0.369656	-0.274197								photosystem II subunit N
At1g44780	2	NS	BcDOWN	-0.368105	-0.26317								similar to unknown protein [Arabidopsis thaliana]
At5g11270	3	coiDOWN	BcDOWN	0.260318	0.194083	*	*						OCP3 (OVEREXPRESSOR OF CATIONIC PEROXIDASE 3)
At1g17090	3	coiDOWN	BcUP	0.765231	0.0390022								unknown protein, linked to some calcium & circadian
At3g02200	3	coiDOWN	BcUP	0.160317	0.152636								proteasome family protein
At3g22290	3	coiDOWN	BcUP	0.160934	0.180685								similar to unknown protein
At3g07270	3	coiDOWN	BcUP	0.0820295	0.182353								GTP cyclohydrolase I
At4g27690	3	coiDOWN	BcUP	0.212855	0.186526								vacuolar protein sorting-associated protein 26, putative / VPS26, putative
At1g77540	3	coiDOWN	BcUP	0.323353	0.187499								Identical to Uncharacterized protein At1g77540
At2g35605	3	coiDOWN	BcUP	0.247474	0.190872								SWIB complex BAF60b domain-containing protein
At1g63290	3	coiDOWN	BcUP	0.0651445	0.191881								ribulose-phosphate 3-epimerase, cytosolic, putative
At1g53650	3	coiDOWN	BcUP	0.295957	0.199535								CID8; RNA binding / protein binding
At3g52540	3	coiDOWN	BcUP	0.611828	0.200017								ATOFP18/OFP18 (Arabidopsis thaliana ovate family protein 18)
At4g10480	3	coiDOWN	BcUP	0.094795	0.207411								nascent polypeptide associated complex alpha chain protein, putative
At2g25700	3	coiDOWN	BcUP	0.333655	0.218251								ASK3 (ARABIDOPSIS SKP1-LIKE 3); protein binding / ubiquitin-protein ligase
At5g61760	3	coiDOWN	BcUP	0.0616157	0.232688								ATIPK2BETA (Arabidopsis thaliana inositol hexakisphosphate 2beta)
At3g44430	3	coiDOWN	BcUP	0.207218	0.236227								similar to unknown protein
At3g18740	3	coiDOWN	BcUP	0.0465452	0.242211								60S ribosomal protein L30 (RPL30C)
At1g63170	3	coiDOWN	BcUP	0.164919	0.247307								zinc finger (C3HC4-type RING finger) family protein
At5g61310	3	coiDOWN	BcUP	0.320627	0.251047								cytochrome c oxidase subunit Vc, putative / COX5C, putative
At3g03550	3	coiDOWN	BcUP	0.0278738	0.289404								zinc finger (C3HC4-type RING finger) family protein
At3g60980	3	coiDOWN	BcUP	0.301433	0.296656								pentatricopeptide (PPR) repeat-containing protein
At1g26470	3	coiDOWN	BcUP	0.169363	0.29671								similar to Os05g0512500 [Oryza sativa (japonica cultivar-group)]
At3g58710	3	coiDOWN	BcUP	0.216121	0.307357								WRKY69 (WRKY DNA-binding protein 69); transcription factor
At5g58375	3	coiDOWN	BcUP	0.171132	0.314644								similar to unknown protein; contains domain UNCHARACTERIZED METHYLTRANSFERASE
At5g27490	3	coiDOWN	BcUP	0.258299	0.315835								integral membrane Yip1 family protein
At5g56170	3	coiDOWN	BcUP	0.0427747	0.320528								similar to GPI-anchored protein [Vigna radiata]
At5g13610	3	coiDOWN	BcUP	0.213204	0.322112								similar to unknown protein
At2g24500	3	coiDOWN	BcUP	0.207869	0.327215								FZF; transcription factor
At1g59970	3	coiDOWN	BcUP	0.247007	0.329745								matrixin family protein
At5g57290	3	coiDOWN	BcUP	0.146438	0.353496								60S acidic ribosomal protein P3 (RPP3B)
At2g19450	3	coiDOWN	BcUP	0.40937	0.364333			*					TAG1 (TRIACYLGLYCEROL BIOSYNTHESIS DEFECT 1)
At3g13230	3	coiDOWN	BcUP	0.172321	0.367496								nucleic acid binding
At5g06000	3	coiDOWN	BcUP	0.181794	0.372157								EIF3G2 (eukaryotic translation initiation factor 3G2)
At1g19130	3	coiDOWN	BcUP	0.0935023	0.389486								similar to unknown protein
At3g55620	3	coiDOWN	BcUP	0.126352	0.389742								EMB1624 (EMBRYO DEFECTIVE 1624); translation initiation factor
At3g52040	3	coiDOWN	BcUP	0.106322	0.393946								similar to unknown
At1g71850	3	coiDOWN	BcUP	0.186343	0.397065								similar to unknown protein
At2g45710	3	coiDOWN	BcUP	0.16227	0.40162								40S ribosomal protein S27 (RPS27A)
At3g43240	3	coiDOWN	BcUP	0.0582018	0.403403								ARID/BRIGHT DNA-binding domain-containing protein
At5g48250	3	coiDOWN	BcUP	0.346033	0.410068								zinc finger (B-box type) family protein
At5g22790	3	coiDOWN	BcUP	0.146449	0.413018								similar to LCD1 (LOWER CELL DENSITY 1)
At2g32220	3	coiDOWN	BcUP	0.309937	0.415973								60S ribosomal protein L27 (RPL27A)
At2g14460	3	coiDOWN	BcUP	0.367594	0.423585								unknown protein
At5g08180	3	coiDOWN	BcUP	0.0951908	0.426444								ribosomal protein L7Ae/L30e/S12e/Gadd45 family protein
At2g23350	3	coiDOWN	BcUP	0.14448	0.436739								PAB4 (POLY(A) BINDING PROTEIN 4)
At3g08910	3	coiDOWN	BcUP	0.18356	0.446637								DNAJ heat shock protein, putative
At3g25890	3	coiDOWN	BcUP	0.249591	0.452483								AP2 domain-containing transcription factor, putative
At2g20450	3	coiDOWN	BcUP	0.272975	0.464192								60S ribosomal protein L14 (RPL14A)
At5g57490	3	coiDOWN	BcUP	0.247082	0.477489								porin, putative
At3g10610	3	coiDOWN	BcUP	0.0786267	0.488261								40S ribosomal protein S17 (RPS17C)
At3g16150	3	coiDOWN	BcUP	0.730595	0.519112								L-asparaginase, putative / L-asparagine amidohydrolase, putative
At1g51780	3	coiDOWN	BcUP	0.0990422	0.521843							*	ILL5 (IAA-leucine resistant (ILR)-like gene 5); metallopeptidase
At5g40850	3	coiDOWN	BcUP	0.228488	0.525691								UPM1 (UROPHORPHYRIN METHYLASE 1); uroporphyrin-III C-methyltransferase
At3g57490	3	coiDOWN	BcUP	0.259668	0.53943								40S ribosomal protein S2 (RPS2D)
At3g16870	3	coiDOWN	BcUP	0.347267	0.548056								zinc finger (GATA type) family protein
At2g35480	3	coiDOWN	BcUP	0.394561	0.573591								similar to unknown protein
At3g26200	3	coiDOWN	BcUP	0.52217	0.576741							*	CYP71B22 (cytochrome P450, family 71, subfamily B, polypeptide 22)
At1g76160	3	coiDOWN	BcUP	0.297517	0.607134								SKS5 (SKU5 Similar 5); copper ion binding / oxidoreductase
At3g53720	3	coiDOWN	BcUP	0.138501	0.608347								ATCHX20 (CATION/H+ EXCHANGER 20); monovalent cation:proton antiporter
At3g62720	3	coiDOWN	BcUP	0.518551	0.66041								ATXT1; UDP-xylosyltransferase
At5g10520	3	coiDOWN	BcUP	0.394928	0.671104	*						*	protein kinase family protein
At2g15760	3	coiDOWN	BcUP	0.57798	0.700498							*	calmodulin-binding protein
At4g19410	3	coiDOWN	BcUP	0.0990335	0.881683								pectinacetylesterase, putative
At1g76470	3	coiDOWN	BcUP	0.40049	1.02674								cinnamoyl-CoA reductase
At1g78460	3	coiDOWN	BcUP	0.351003	1.11527								SOUL heme-binding family protein
At4g39980	3	coiDOWN	BcUP	0.213678	1.12893				*				DHS1 (3-DEOXY-D-ARABINO-HEPTULOSONATE 7-PHOSPHATE SYNTHASE 1)
At2g30010	3	coiDOWN	BcUP	0.353274	1.47499								similar to PMR5 (POWDERY MILDEW RESISTANT 5)
At1g10990	3	coiDOWN	BcUP	0.49939	1.58355							*	unknown protein
At2g21640	3	coiDOWN	BcUP	0.386095	1.60521								similar to unknown protein
At5g61160	3	coiDOWN	BcUP	0.338436	2.92204							*	AACT1 (ANTHOCYANIN 5-AROMATIC ACYLTRANSFERASE 1)
At3g05290	3	NS	BcUP	0.137176	0.181649								mitochondrial substrate carrier family protein
At5g44710	3	NS	BcUP	0.123275	0.259378								similar to unnamed protein product [Ostreococcus tauri]
At1g14300	3	NS	BcUP	0.20921	0.269691								binding
At1g04100	3	NS	BcUP	0.377872	0.355355								IAA10 (indoleacetic acid-induced protein 10); transcription factor
At3g54650	3	NS	BcUP	0.286299	0.397911								F-box family protein (FBL17)
At1g72340	3	NS	BcUP	0.175248	0.401251								eukaryotic translation initiation factor 2B family protein / eIF-2B family protein
At2g34520	4	coiDOWN	BcUP	0.110684	0.105702								RPS14 (ribosomal protein S14); structural constituent of ribosome
At5g49010	4	coiDOWN	BcUP	0.102022	0.202144								DNA replication protein-related
At1g20575	4	coiDOWN	BcUP	0.138027	0.222828								dolichyl-phosphate beta-D-mannosyltransferase, putative
At5g49890	4	coiDOWN	BcUP	0.106605	0.223796								CLC-C (chloride channel C); anion channel/ voltage-gated chloride channel
At3g63310	4	coiDOWN	BcUP	0.179109	0.232675								glutamate binding
At1g34020	4	coiDOWN	BcUP	0.107885	0.241595								transporter-related
At3g49560	4	coiDOWN	BcUP	0.151199	0.249275								mitochondrial import inner membrane translocase subunit
At1g76060	4	coiDOWN	BcUP	0.293017	0.260255								EMB1793 (EMBRYO DEFECTIVE 1793); catalytic
At1g10630	4	coiDOWN	BcUP	0.0939182	0.262348								ADP-ribosylation factor, putative
At5g50960	4	coiDOWN	BcUP	0.076241	0.264284								nucleotide-binding family protein
At5g67590	4	coiDOWN	BcUP	0.121768	0.2683								FRO1 (FROSTBITE1)
At3g08950	4	coiDOWN	BcUP	0.12557	0.303879								electron transport SCO1/SenC family protein
At3g27380	4	coiDOWN	BcUP	0.208786	0.307106								SDH2-1 (succinate dehydrogenase 2-1)
At5g20880	4	coiDOWN	BcUP	0.243198	0.32087								retrotransposon family
At4g16265	4	coiDOWN	BcUP	0.267682	0.332076								DNA-directed RNA polymerase II, putative
At1g19370	4	coiDOWN	BcUP	0.251032	0.345482								similar to unknown protein
At3g57390	4	coiDOWN	BcUP	0.15511	0.349414								AGL18 (AGAMOUS-LIKE 18); transcription factor
At1g77840	4	coiDOWN	BcUP	0.160149	0.363243								eukaryotic translation initiation factor 5, putative / eIF-5, putative
At5g18070	4	coiDOWN	BcUP	0.169753	0.366779								DRT101 (DNA-DAMAGE-REPAIR/TOLERATION 101)
At2g01970	4	coiDOWN	BcUP	0.14195	0.370093								endomembrane protein 70, putative
At2g43320	4	coiDOWN	BcUP	0.140375	0.375386								similar to unknown protein
At5g04800	4	coiDOWN	BcUP	0.130981	0.379268								40S ribosomal protein S17 (RPS17D)
At5g14040	4	coiDOWN	BcUP	0.132828	0.400419								mitochondrial phosphate transporter
At5g40650	4	coiDOWN	BcUP	0.186805	0.401892								SDH2-2 (succinate dehydrogenase 2-2)
At5g67500	4	coiDOWN	BcUP	0.171146	0.402749								porin, putative
At4g32400	4	coiDOWN	BcUP	0.192985	0.403872								mitochondrial substrate carrier family protein
At2g01450	4	coiDOWN	BcUP	0.0827278	0.407498								ATMPK17 (Arabidopsis thaliana MAP kinase 17); MAP kinase
At2g12290	4	coiDOWN	BcUP	0.187205	0.411208								similar to protein binding / zinc ion binding
At2g34630	4	coiDOWN	BcUP	0.073943	0.416756								GPPS (GERANYLPYROPHOSPHATE SYNTHASE); dimethylallyltranstransferase
At1g47830	4	coiDOWN	BcUP	0.161057	0.41963								clathrin coat assembly protein, putative
At3g20670	4	coiDOWN	BcUP	0.121842	0.425595								histone H2A, putative
At5g56090	4	coiDOWN	BcUP	0.0231835	0.425846								COX15 (CYTOCHROME C OXIDASE 15)
At4g31700	4	coiDOWN	BcUP	0.150443	0.447393								RPS6 (RIBOSOMAL PROTEIN S6); structural constituent of ribosome
At1g69960	4	coiDOWN	BcUP	0.2591	0.450842								PP2A (SERINE/THREONINE PROTEIN PHOSPHATASE 2A)
At5g17650	4	coiDOWN	BcUP	0.364857	0.454063								glycine/proline-rich protein
At3g16780	4	coiDOWN	BcUP	0.203104	0.480547								60S ribosomal protein L19 (RPL19B)
At3g55010	4	coiDOWN	BcUP	0.249685	0.48384								phosphoribosylformylglycinamidine cyclo-ligase, chloroplast
At1g61580	4	coiDOWN	BcUP	0.122674	0.485524								ARP2/RPL3B (ARABIDOPSIS RIBOSOMAL PROTEIN 2)
At3g54110	4	coiDOWN	BcUP	0.126164	0.491115								ATPUMP1/UCP1 (UNCOUPLING PROTEIN 1)
At3g51790	4	coiDOWN	BcUP	0.199975	0.495476								ATG1 (G1p-related protein)
At3g53890	4	coiDOWN	BcUP	0.185657	0.49832								40S ribosomal protein S21 (RPS21B)
At4g36020	4	coiDOWN	BcUP	0.15402	0.502687								CSDP1 (COLD SHOCK DOMAIN PROTEIN 1); nucleic acid binding
At5g63400	4	coiDOWN	BcUP	0.16491	0.504254								ADK1 (ADENYLATE KINASE 1); adenylate kinase
At5g35620	4	coiDOWN	BcUP	0.1584	0.50951								LSP1 (LOSS OF SUSCEPTIBILITY TO POTYVIRUSES); translation initiation factor
At3g17780	4	coiDOWN	BcUP	0.070431	0.517307								similar to unknown protein
At1g22180	4	coiDOWN	BcUP	0.211279	0.523986								SEC14 cytosolic factor family protein / phosphoglyceride transfer family protein
At3g04770	4	coiDOWN	BcUP	0.253287	0.524062								RPSAB (40S ribosomal protein SA B); structural constituent of ribosome
At4g34740	4	coiDOWN	BcUP	0.2334	0.526284								ATASE2/ATD2 (GLN PHOSPHORIBOSYL PYROPHOSPHATE AMIDOTRANSFERASE 2)
At4g02930	4	coiDOWN	BcUP	0.0756065	0.541241								elongation factor Tu, putative / EF-Tu, putative
At5g13500	4	coiDOWN	BcUP	0.251637	0.550216								similar to unknown protein
At3g15352	4	coiDOWN	BcUP	0.203229	0.562113								ATCOX17 (Arabidopsis thaliana cytochrome c oxidase 17)
At5g12160	4	coiDOWN	BcUP	0.226677	0.564391								unknown protein
At2g38360	4	coiDOWN	BcUP	0.220352	0.567069								prenylated rab acceptor (PRA1) family protein
At1g18320	4	coiDOWN	BcUP	0.251206	0.569314								mitochondrial import inner membrane translocase subunit
At5g25940	4	coiDOWN	BcUP	0.187427	0.583355								early nodulin-related
At5g64300	4	coiDOWN	BcUP	0.183866	0.60996								ATGCH (Arabidopsis thaliana GTP cyclohydrolase II)
At5g13110	4	coiDOWN	BcUP	0.196223	0.614435								G6PD2 (GLUCOSE-6-PHOSPHATE DEHYDROGENASE 2)
At4g16500	4	coiDOWN	BcUP	0.13372	0.628536								cysteine protease inhibitor family protein / cystatin family protein
At5g17280	4	coiDOWN	BcUP	0.260433	0.640619								similar to oxidoreductase [Trypanosoma cruzi strain CL Brener]
At3g02550	4	coiDOWN	BcUP	0.417287	0.65443								LOB domain protein 41 / lateral organ boundaries domain protein 41 (LBD41)
At2g20900	4	coiDOWN	BcUP	0.468052	0.663115								diacylglycerol kinase, putative
At1g05010	4	coiDOWN	BcUP	0.140272	0.666093							*	EFE (ethylene forming enzyme)
At5g13330	4	coiDOWN	BcUP	0.363321	0.669223								RAP2.6L (related to AP2 6L); DNA binding / transcription factor
At3g10980	4	coiDOWN	BcUP	0.341401	0.672897								SAG20 (WOUND-INDUCED PROTEIN 12)
At3g22850	4	coiDOWN	BcUP	0.231324	0.674509								similar to aluminum-induced protein; contains domain ASPARAGINE SYNTHETASE
At1g14050	4	coiDOWN	BcUP	0.294661	0.695447								unknown
At2g22470	4	coiDOWN	BcUP	0.209344	0.700179								AGP2 (ARABINOGALACTAN-PROTEIN 2)
At1g18210	4	coiDOWN	BcUP	0.134195	0.704225								calcium-binding protein, putative
At1g76520	4	coiDOWN	BcUP	0.23657	0.710603								auxin efflux carrier family protein
At5g07440	4	coiDOWN	BcUP	0.364587	0.725413								GDH2 (GLUTAMATE DEHYDROGENASE 2); oxidoreductase
At2g29460	4	coiDOWN	BcUP	0.0854032	0.73507							*	ATGSTU4 (GLUTATHIONE S-TRANSFERASE 22); glutathione transferase
At4g25030	4	coiDOWN	BcUP	0.274133	0.737036							*	similar to unknown protein
At3g06300	4	coiDOWN	BcUP	0.276126	0.741556								AT-P4H-2 (A. THALIANA P4H ISOFORM 2); oxidoreductase, acting on paired donors, with incorporation or reduction of molecular oxygen, 2-oxoglutarate as one donor, and incorporation of one atom each of oxygen into both donors / procollagen-proline 4-dioxygen
At2g16500	4	coiDOWN	BcUP	0.289991	0.750144								ADC1 (ARGININE DECARBOXYLASE 1)
At1g33590	4	coiDOWN	BcUP	0.144401	0.755324	*						*	disease resistance protein-related / LRR protein-related
At1g09970	4	coiDOWN	BcUP	-0.0420908	0.799249							*	leucine-rich repeat transmembrane protein kinase, putative
At3g28930	4	coiDOWN	BcUP	0.145224	0.824436							*	AIG2 (AVRRPT2-INDUCED GENE 2)
At2g30770	4	coiDOWN	BcUP	0.372477	0.826359	*							CYP71A13 (cytochrome P450, family 71, subfamily A, polypeptide 13)
At1g23090	4	coiDOWN	BcUP	0.308702	0.828404								AST91 (SULFATE TRANSPORTER 91)
At5g27760	4	coiDOWN	BcUP	0.24029	0.829236							*	hypoxia-responsive family protein
At2g04400	4	coiDOWN	BcUP	0.184207	0.863434							*	indole-3-glycerol phosphate synthase (IGPS)
At3g44720	4	coiDOWN	BcUP	0.362611	0.887049								prephenate dehydratase family protein
At5g57890	4	coiDOWN	BcUP	0.274454	0.894748							*	anthranilate synthase beta subunit, putative
At5g05730	4	coiDOWN	BcUP	0.13969	0.912136				*			*	ASA1 (ANTHRANILATE SYNTHASE ALPHA SUBUNIT 1); anthranilate synthase
At5g11670	4	coiDOWN	BcUP	0.0124242	0.91867							*	ATNADP-ME2 (NADP-MALIC ENZYME 2)
At1g32350	4	coiDOWN	BcUP	0.452674	0.925051								AOX1D (ALTERNATIVE OXIDASE 1D); alternative oxidase
At1g71100	4	coiDOWN	BcUP	0.542709	0.937453								RSW10 (RADIAL SWELLING 10); ribose-5-phosphate isomerase
At1g74750	4	coiDOWN	BcUP	0.286976	0.970865								pentatricopeptide (PPR) repeat-containing protein
At2g28120	4	coiDOWN	BcUP	0.258341	1.05233								nodulin family protein
At2g46140	4	coiDOWN	BcUP	0.385978	1.05255								late embryogenesis abundant protein, putative / LEA protein, putative
At1g22400	4	coiDOWN	BcUP	0.48789	1.24061							*	UGT85A1 (UDP-glucosyl transferase 85A1); UDP-glycosyltransferase/ transferase
At4g21850	4	coiDOWN	BcUP	0.471118	1.26176							*	methionine sulfoxide reductase domain-containing protein
At5g14730	4	coiDOWN	BcUP	0.814804	1.27404							*	unknown, linked to glutathione, drug metabolism
At2g16660	4	coiDOWN	BcUP	0.588907	1.27924								nodulin family protein
At3g16530	4	coiDOWN	BcUP	0.248185	1.31547							*	legume lectin family protein
At4g21830	4	coiDOWN	BcUP	0.353089	1.39757								methionine sulfoxide reductase domain-containing protein
At3g09940	4	coiDOWN	BcUP	0.345207	1.98453		*					*	MDHAR (MONODEHYDROASCORBATE REDUCTASE)
At3g23550	4	coiDOWN	BcUP	0.283393	3.43414							*	MATE efflux family protein
At5g08060	4	NS	BcUP	0.154157	0.123464								similar to Os01g0763300 [Oryza sativa (japonica cultivar-group)]
At1g08490	4	NS	BcUP	0.154763	0.231069								ATCPNIFS/ATNFS2 (CHLOROPLASTIC NIFS-LIKE CYSTEINE DESULFURASE)
At1g80950	4	NS	BcUP	0.146439	0.241228								phospholipid/glycerol acyltransferase family protein
At4g20480	4	NS	BcUP	0.186912	0.253557								similar to unknown protein
At4g20330	4	NS	BcUP	0.0964355	0.254404								transcription initiation factor-related
At3g49430	4	NS	BcUP	0.230973	0.262187								SRP34A (SER/ARG-RICH PROTEIN 34A); RNA binding
At1g12960	4	NS	BcUP	0.11504	0.292831								60S ribosomal protein L27A (RPL27aA)
At4g23640	4	NS	BcUP	0.149897	0.293629								TRH1 (TINY ROOT HAIR 1); potassium ion transporter
At1g48160	4	NS	BcUP	0.093178	0.295792								signal recognition particle 19 kDa protein, putative / SRP19, putative
At5g05010	4	NS	BcUP	0.0342958	0.296825								clathrin adaptor complexes medium subunit-related
At4g26000	4	NS	BcUP	0.126239	0.302235								PEP (PEPPER); nucleic acid binding
At3g12030	4	NS	BcUP	0.255736	0.303293								similar to fiber protein Fb27 [Gossypium barbadense] (GB:AAQ84318.1)
At3g53520	4	NS	BcUP	0.139288	0.303853								UXS1 (UDP-GLUCURONIC ACID DECARBOXYLASE 1); catalytic
At2g33600	4	NS	BcUP	0.246528	0.318682								cinnamoyl-CoA reductase family
At4g14160	4	NS	BcUP	0.101646	0.325664								transport protein, putative
At3g27080	4	NS	BcUP	0.11101	0.330127								TOM20-3 (TRANSLOCASE OF OUTER MEMBRANE 20 KDA SUBUNIT 3)
At1g77610	4	NS	BcUP	0.165489	0.336967								glucose-6-phosphate/phosphate translocator-related
At3g42950	4	NS	BcUP	0.187683	0.350144								glycoside hydrolase family 28 protein / polygalacturonase
At5g47200	4	NS	BcUP	0.150855	0.357137								AtRABD2b/AtRab1A (Arabidopsis Rab GTPase homolog D2b); GTP binding
At4g28600	4	NS	BcUP	0.0610665	0.361769								NPGR2 (NO POLLEN GERMINATION RELATED 2); calmodulin binding
At1g48140	4	NS	BcUP	0.187457	0.3697								dolichol-phosphate mannosyltransferase-related
At1g76140	4	NS	BcUP	0.026866	0.371635								prolyl oligopeptidase
At5g63150	4	NS	BcUP	0.32863	0.372239								similar to conserved hypothetical protein [Medicago truncatula]
At5g16970	4	NS	BcUP	0.26368	0.373416								AT-AER (ALKENAL REDUCTASE); 2-alkenal reductase
At2g17420	4	NS	BcUP	0.155635	0.377486								NTRA (NADPH-dependent thioredoxin reductase 2)
At2g29420	4	NS	BcUP	0.209612	0.382435								ATGSTU7 (GLUTATHIONE S-TRANSFERASE 25)
At5g08300	4	NS	BcUP	0.0720145	0.390882								succinyl-CoA ligase (GDP-forming) alpha-chain, mitochondrial, putative
At3g60360	4	NS	BcUP	0.0712588	0.393408								EDA14/UTP11 (U3 SMALL NUCLEOLAR RNA-ASSOCIATED PROTEIN 11)
At1g61570	4	NS	BcUP	0.0770312	0.398344								TIM13 (TIM13); protein translocase
At3g16270	4	NS	BcUP	0.162131	0.421298								binding
At5g41880	4	NS	BcUP	0.145108	0.425376								DNA primase small subunit family
At4g27680	4	NS	BcUP	0.111136	0.442969								MSP1 protein, putative / intramitochondrial sorting protein, putative
At3g62920	4	NS	BcUP	0.484924	0.443916								unknown, linked to nodulin
At5g65270	4	NS	BcUP	0.035337	0.453797								AtRABA4a (Arabidopsis Rab GTPase homolog A4a); GTP binding
At2g34050	4	NS	BcUP	0.227559	0.454872								similar to unknown protein [Oryza sativa (japonica cultivar-group)]
At5g23405	4	NS	BcUP	0.196429	0.458008								high mobility group (HMG1/2) family protein
At5g19550	4	NS	BcUP	0.0361725	0.467403								ASP2 (ASPARTATE AMINOTRANSFERASE 2)
At5g14105	4	NS	BcUP	0.207575	0.473478								similar to Os05g0517800 [Oryza sativa (japonica cultivar-group)]
At5g42150	4	NS	BcUP	0.0882378	0.487394								electron carrier/ protein disulfide oxidoreductase
At5g63570	4	NS	BcUP	0.03062	0.495157								GSA1 (GLUTAMATE-1-SEMIALDEHYDE-2,1-AMINOMUTASE)
At3g13910	4	NS	BcUP	0.153528	0.495237								similar to unknown protein
At2g39795	4	NS	BcUP	0.191162	0.509147								mitochondrial glycoprotein family protein / MAM33 family protein
At3g02740	4	NS	BcUP	0.171506	0.528259								aspartyl protease family protein
At1g80720	4	NS	BcUP	0.0984682	0.529808								mitochondrial glycoprotein family protein / MAM33 family protein
At2g30050	4	NS	BcUP	0.116472	0.536352								transducin family protein / WD-40 repeat family protein
At5g49480	4	NS	BcUP	0.260811	0.560321								ATCP1 (CA2+-BINDING PROTEIN 1); calcium ion binding
At1g69750	4	NS	BcUP	0.169727	0.573908								cox19 family protein
At1g07240	4	NS	BcUP	0.173348	0.575779							*	UDP-glucoronosyl/UDP-glucosyl transferase family protein
At3g11330	4	NS	BcUP	0.137935	0.579491								leucine-rich repeat family protein
At4g23885	4	NS	BcUP	0.0979322	0.61648								similar to unknown protein
At3g09805	4	NS	BcUP	0.172511	0.625506
At4g19880	4	NS	BcUP	0.111041	0.626733							*	similar to Glutathione S-transferase, C-terminal-like [Medicago truncatula]
At4g26910	4	NS	BcUP	0.046127	0.631484								2-oxoacid dehydrogenase family protein
At5g54500	4	NS	BcUP	0.192988	0.657299								FQR1 (FLAVODOXIN-LIKE QUINONE REDUCTASE 1)
At3g23660	4	NS	BcUP	0.219134	0.664461								transport protein, putative
At4g08180	4	NS	BcUP	0.254927	0.673549								oxysterol-binding family protein
At2g41110	4	NS	BcUP	0.15057	0.6796								ATCAL4 (calmodulin-related protein 4); calcium ion binding
At3g19360	4	NS	BcUP	0.475106	0.738117								zinc finger (CCCH-type) family protein
At5g25170	4	NS	BcUP	0.321648	0.815366								unknown, linked to SNARE, BON1, syntaxin
At2g02860	4	NS	BcUP	0.297554	0.819472				*				SUT2 (sucrose transporter 3); carbohydrate transporter
At1g67810	4	NS	BcUP	0.203718	0.858368							*	Fe-S metabolism associated domain-containing protein
At3g22160	4	NS	BcUP	0.467186	0.90379							*	VQ motif-containing protein
At3g09010	4	NS	BcUP	0.284534	0.946876								protein kinase family protein
At4g19370	4	NS	BcUP	0.76655	0.946966								unknown, linked to LRR, kinases, PR4
At3g19130	4	NS	BcUP	0.230288	0.976223								ATRBP47B (RNA-BINDING PROTEIN 47B); RNA binding
At4g17070	4	NS	BcUP	0.236119	1.01239							*	contains domain Peptidyl-prolyl cis-trans isomerase, cyclophilin type
At3g05360	4	NS	BcUP	0.285599	1.11468	*							disease resistance family protein / LRR family protein
At4g36030	4	NS	BcUP	0.398758	1.21702							*	armadillo/beta-catenin repeat family protein
At5g05440	4	NS	BcUP	0.366253	1.22174	*							similar to unknown protein
At2g14620	4	NS	BcUP	0.700528	1.45516								xyloglucan:xyloglucosyl transferase, putative
At1g25490	5	coiDOWN	BcDOWN	0.100173	0.288535			*					RCN1 (ROOTS CURL IN NPA); protein phosphatase type 2A regulator
At5g60710	5	coiDOWN	BcDOWN	0.196753	0.592317								zinc finger (C3HC4-type RING finger) family protein
At5g38460	5	coiDOWN	BcUP	0.0777253	0.327928								ALG6, ALG8 glycosyltransferase family protein
At5g12170	5	coiDOWN	BcUP	0.174992	0.556164								unknown, contains domain Multidrug resistance efflux transporter EmrE
At5g15350	5	coiDOWN	BcUP	0.227396	0.874659								plastocyanin-like domain-containing protein
At5g15150	5	NS	BcUP	0.178782	0.0595447								ATHB-3 (ARABIDOPSIS THALIANA HOMEOBOX 3)
At3g20970	5	NS	BcUP	0.174684	0.0821902								NFU4 (NFU domain protein 4)
At5g09380	5	NS	BcUP	0.40932	0.163774								DNA-directed RNA polymerase III RPC4 family protein
At5g52560	5	NS	BcUP	0.0589375	0.237044								UDP-N-acetylglucosamine pyrophosphorylase-related
At3g07590	5	NS	BcUP	0.261775	0.246341								small nuclear ribonucleoprotein D1, putative
At5g11010	5	NS	BcUP	0.0371747	0.256232								pre-mRNA cleavage complex-related
At3g24050	5	NS	BcUP	0.267057	0.260631								GATA transcription factor 1 (GATA-1)
At4g09540	5	NS	BcUP	0.0802778	0.280458								copia-like retrotransposon family
At1g33250	5	NS	BcUP	0.0255567	0.322599								fringe-related protein
At5g26350	5	NS	BcUP	0.0512612	0.325761								similar to unknown protein
At1g29730	5	NS	BcUP	0.056876	0.347502								kinase/ protein serine/threonine kinase
At4g24840	5	NS	BcUP	0.0702337	0.360747								similar to Low density lipoprotein receptor (ISS) [Ostreococcus tauri]
At2g02970	5	NS	BcUP	0.127417	0.396627								nucleoside phosphatase family protein / GDA1/CD39 family protein
At1g06840	5	NS	BcUP	0.359813	0.449166								leucine-rich repeat transmembrane protein kinase, putative
At4g27350	5	NS	BcUP	0.107257	0.534855								similar to unknown protein
At5g14790	5	NS	BcUP	0.142017	0.587669								binding
At1g64560	5	NS	BcUP	0.343967	0.594239								obsolete
At4g17260	5	NS	BcUP	0.194148	0.723203			*					L-lactate dehydrogenase, putative
At3g17390	5	NS	BcUP	0.181154	0.962006								MTO3 (S-adenosylmethionine synthase 3); methionine adenosyltransferase
At1g08370	6	coiUP	BcUP	0.123428	0.200228								DCP1 (DECAPPING 1)
At4g38930	6	coiUP	BcUP	0.0413465	0.207368								ubiquitin fusion degradation UFD1 family protein
At3g59920	6	coiUP	BcUP	0.00279425	0.21035								ATGDI2 (RAB GDP DISSOCIATION INHIBITOR 2); RAB GDP-dissociation inhibitor
At5g25540	6	coiUP	BcUP	0.107169	0.238265								CID6 (CTC-Interacting Domain 6); protein binding
At3g48140	6	coiUP	BcUP	0.0910947	0.23877					*			senescence-associated protein, putative
At1g12140	6	coiUP	BcUP	0.0131105	0.24907								flavin-containing monooxygenase family protein / FMO family protein
At5g24460	6	coiUP	BcUP	0.0798478	0.261865								similar to Os06g0712200 [Oryza sativa (japonica cultivar-group)]
At1g64740	6	coiUP	BcUP	0.104787	0.275702								TUA1 (ALPHA-1 TUBULIN)
At5g64400	6	coiUP	BcUP	0.0620348	0.283355								similar to unknown protein
At4g24200	6	coiUP	BcUP	0.072383	0.292127								similar to bromo-adjacent homology (BAH) domain-containing protein
At2g02390	6	coiUP	BcUP	0.117416	0.293584								ATGSTZ1 (GLUTATHIONE S-TRANSFERASE 18); glutathione transferase
At3g09180	6	coiUP	BcUP	0.127507	0.304563								similar to Os01g0263500 [Oryza sativa (japonica cultivar-group)]
At5g62590	6	coiUP	BcUP	0.026491	0.312251								transportin-SR-related, similar to importin-related
At5g53540	6	coiUP	BcUP	0.103198	0.31588								MSP1 protein, putative / intramitochondrial sorting protein, putative
At5g61840	6	coiUP	BcUP	0.001068	0.31949								GUT1; catalytic
At3g59950	6	coiUP	BcUP	0.0194383	0.325038								autophagy 4b (APG4b)
At5g53330	6	coiUP	BcUP	0.165876	0.327609								similar to Os06g0160400; contains InterPro domain Ubiquitin-associated
At5g55500	6	coiUP	BcUP	0.0812617	0.336482								AtXylT ("ARABIDOPSIS THALIANA BETA-1,2-XYLOSYLTRANSFERASE")
At5g18420	6	coiUP	BcUP	0.113357	0.349369								similar to expressed protein [Oryza sativa (japonica cultivar-group)]
At5g26990	6	coiUP	BcUP	0.04897	0.349501								drought-responsive family protein
At2g45240	6	coiUP	BcUP	0.0535565	0.362861								MAP1A (METHIONINE AMINOPEPTIDASE 1A); methionyl aminopeptidase
At4g13180	6	coiUP	BcUP	0.0546908	0.36879								short-chain dehydrogenase/reductase (SDR) family protein
At1g16560	6	coiUP	BcUP	0.070268	0.373085								Per1-like family protein
At5g57020	6	coiUP	BcUP	0.043597	0.3824								NMT1 (N-MYRISTOYLTRANSFERASE 1)
At5g51700	6	coiUP	BcUP	0.162687	0.386643	*							PBS2 (PPHB SUSCEPTIBLE 2)
At4g00330	6	coiUP	BcUP	0.160636	0.389567								CRCK2 (calmodulin-binding receptor-like cytoplasmic kinase 2); kinase
At2g39550	6	coiUP	BcUP	0.120396	0.391676			*					ATGGT-IB (GERANYLGERANYLTRANSFERASE-I BETA SUBUNIT)
At5g50630	6	coiUP	BcUP	0.143328	0.398451								nodulin family protein
At3g21630	6	coiUP	BcUP	0.076764	0.40012	*							protein kinase family protein
At3g11230	6	coiUP	BcUP	0.172103	0.40463								yippee family protein
At3g04090	6	coiUP	BcUP	0.177009	0.423946								SIP1;1 (SMALL AND BASIC INTRINSIC PROTEIN 1A)
At5g05100	6	coiUP	BcUP	0.0365273	0.446253								nucleic acid binding
At1g69250	6	coiUP	BcUP	0.141268	0.448768								nuclear transport factor 2 (NTF2) family protein
At2g04740	6	coiUP	BcUP	0.135949	0.449475								ankyrin repeat family protein
At5g16950	6	coiUP	BcUP	0.161405	0.453927								similar to hypothetical protein
At1g51350	6	coiUP	BcUP	0.0303103	0.455326								armadillo/beta-catenin repeat family protein
At1g71430	6	coiUP	BcUP	0.160342	0.463792								similar to Os01g0617800 [Oryza sativa (japonica cultivar-group)]
At2g20780	6	coiUP	BcUP	0.221071	0.464052								mannitol transporter, putative
At3g23540	6	coiUP	BcUP	0.113884	0.46474								similar to unknown protein; contains InterPro domain Esterase/lipase/thioesterase
At1g21370	6	coiUP	BcUP	0.119628	0.470023								similar to H0315A08.13 [Oryza sativa (indica cultivar-group)]
At5g61380	6	coiUP	BcUP	0.0365427	0.4752								TOC1 (TIMING OF CAB1 1); transcription regulator
At3g55730	6	coiUP	BcUP	0.335117	0.475567		*	*					MYB109 (myb domain protein 109); DNA binding / transcription factor
At1g36990	6	coiUP	BcUP	0.149724	0.477553								similar to unknown protein
At2g45010	6	coiUP	BcUP	0.0394097	0.486431								similar to unknown protein
At4g34120	6	coiUP	BcUP	0.249617	0.488476								LEJ1 (LOSS OF THE TIMING OF ET AND JA BIOSYNTHESIS 1)
At3g24503	6	coiUP	BcUP	0.135799	0.49711								ALDH2C4 ; 3-chloroallyl aldehyde dehydrogenase
At3g21220	6	coiUP	BcUP	0.100553	0.497611	*							ATMKK5 (MITOGEN-ACTIVATED PROTEIN KINASE KINASE 5); kinase
At1g31220	6	coiUP	BcUP	0.0817232	0.498752								phosphoribosylglycinamide formyltransferase
At1g73250	6	coiUP	BcUP	0.153049	0.505515								ATFX/GER1 (GDP-4-KETO-6-DEOXYMANNOSE-3,5-EPIMERASE-4-REDUCTASE 1)
At5g38630	6	coiUP	BcUP	0.0156215	0.507171								ACYB-1 (Arabidopsis cytochrome b561 -1); carbon-monoxide oxygenase
At3g48570	6	coiUP	BcUP	0.157593	0.510104								protein transport protein SEC61 gamma subunit, putative
At2g30590	6	coiUP	BcUP	0.0495812	0.510146								WRKY21 (WRKY DNA-binding protein 21); transcription factor
At2g33845	6	coiUP	BcUP	0.14372	0.518589								DNA-binding protein-related
At5g08335	6	coiUP	BcUP	0.135736	0.518606			*					ATSTE14B (PRENYLCYSTEINE ALPHA-CARBOXYL METHYLTRANSFERASE)
At5g11970	6	coiUP	BcUP	0.129902	0.52103								similar to unknown AT2G19460
At3g29400	6	coiUP	BcUP	0.184055	0.522598							*	ATEXO70E1 (exocyst subunit EXO70 family protein E1); protein binding
At3g05710	6	coiUP	BcUP	0.199268	0.544177								SYP43 (syntaxin 43); t-SNARE
At4g01960	6	coiUP	BcUP	0.0796203	0.545096								similar to unknown protein
At4g34135	6	coiUP	BcUP	0.287401	0.56366								UGT73B2; UDP-glucosyltransferase/ flavonol 3-O-glucosyltransferase
At4g24160	6	coiUP	BcUP	0.239338	0.574812								hydrolase, alpha/beta fold family protein
At2g23890	6	coiUP	BcUP	0.0795368	0.586467								5' nucleotidase family protein
At5g25450	6	coiUP	BcUP	0.241232	0.594481								ubiquinol-cytochrome C reductase complex 14 kDa protein, putative
At4g05020	6	coiUP	BcUP	0.153914	0.594609								NDB2 (NAD(P)H DEHYDROGENASE B2); disulfide oxidoreductase
At5g11650	6	coiUP	BcUP	0.281604	0.59693								hydrolase, alpha/beta fold family protein
At1g09630	6	coiUP	BcUP	0.16261	0.599267								ATRAB11C (ARABIDOPSIS RAB GTPASE HOMOLOG A2A); GTP binding
At1g74790	6	coiUP	BcUP	0.102231	0.602939								Identical to HIPL1 protein precursor (HIPL1)
At1g05350	6	coiUP	BcUP	0.132277	0.614698								thiF family protein
At3g12620	6	coiUP	BcUP	0.24414	0.61794								protein phosphatase 2C family protein / PP2C family protein
At3g05500	6	coiUP	BcUP	0.0841547	0.620663								rubber elongation factor (REF) family protein
At5g13190	6	coiUP	BcUP	0.218286	0.633341							*	similar to LITAF-domain-containing protein [Pisum sativum]
At5g17060	6	coiUP	BcUP	0.210567	0.635553								ADP-ribosylation factor, putative
At1g28510	6	coiUP	BcUP	0.143725	0.637789								similar to unknown protein
At1g70990	6	coiUP	BcUP	-0.0388032	0.675992								proline-rich family protein
At1g67800	6	coiUP	BcUP	0.0160135	0.685768								copine-related
At4g31790	6	coiUP	BcUP	0.0452615	0.693798								diphthine synthase, putative (DPH5)
At5g10695	6	coiUP	BcUP	0.163344	0.694619								similar to unknown protein
At1g17890	6	coiUP	BcUP	0.150943	0.694659								GER2; catalytic
At5g40880	6	coiUP	BcUP	0.0502835	0.704978								WD-40 repeat family protein / zfwd3 protein (ZFWD3)
At5g06810	6	coiUP	BcUP	0.222822	0.709857								mitochondrial transcription termination factor-related / mTERF-related
At1g07030	6	coiUP	BcUP	0.181592	0.722869								mitochondrial substrate carrier family protein
At4g01950	6	coiUP	BcUP	0.298287	0.727144								ATGPAT3/GPAT3 (GLYCEROL-3-PHOSPHATE ACYLTRANSFERASE 3)
At2g23680	6	coiUP	BcUP	0.201906	0.72919							*	stress-responsive protein, putative
At4g33430	6	coiUP	BcUP	0.158505	0.739792	*						*	BAK1 (BRI1-ASSOCIATED RECEPTOR KINASE); kinase
At4g17720	6	coiUP	BcUP	0.115762	0.741796								RNA recognition motif (RRM)-containing protein
At1g13180	6	coiUP	BcUP	0.197226	0.746164								DIS1 (DISTORTED TRICHOMES 1); structural constituent of cytoskeleton
At5g24210	6	coiUP	BcUP	0.0440482	0.760764								lipase class 3 family protein
At5g45090	6	coiUP	BcUP	-0.0387778	0.7712	*							ATPP2-A7 (Phloem protein 2-A7); transmembrane receptor
At3g47780	6	coiUP	BcUP	0.0377812	0.773111								ATATH6 (ABC2 homolog 6); ATPase, transmembrane movement of substances
At5g62180	6	coiUP	BcUP	0.34937	0.774324								similar to CXE carboxylesterase [Actinidia arguta]; contains domain Esterase/lipase/thioesterase
At4g30190	6	coiUP	BcUP	0.27647	0.799556								AHA2 (Arabidopsis H(+)-ATPase 2); ATPase
At3g14470	6	coiUP	BcUP	0.127184	0.803405	*							disease resistance protein (NBS-LRR class), putative
At5g39050	6	coiUP	BcUP	0.286557	0.81462								transferase family protein
At5g55930	6	coiUP	BcUP	0.0759897	0.855539								ATOPT1 (oligopeptide transporter 1); oligopeptide transporter
At2g38290	6	coiUP	BcUP	0.222201	0.877358							*	ATAMT2 (AMMONIUM TRANSPORTER 2); ammonium transporter
At3g50650	6	coiUP	BcUP	0.0558113	0.881299								scarecrow-like transcription factor 7 (SCL7)
At2g01190	6	coiUP	BcUP	0.0742997	0.911334								octicosapeptide/Phox/Bem1p (PB1) domain-containing protein
At3g07390	6	coiUP	BcUP	0.187209	0.971935								AIR12 ; extracellular matrix structural constituent
At5g13320	6	coiUP	BcUP	-0.0988182	0.972848	*							PBS3 (AVRPPHB SUSCEPTIBLE 3)
At5g09420	6	coiUP	BcUP	0.117796	0.979157								chloroplast outer membrane translocon subunit, putative
At1g01340	6	coiUP	BcUP	0.315637	1.00783							*	ATCNGC10 (CYCLIC NUCLEOTIDE GATED CHANNEL 10)
At4g04960	6	coiUP	BcUP	0.527671	1.02358								lectin protein kinase, putative
At1g22890	6	coiUP	BcUP	0.530663	1.24378							*	unknown, links to lectin, stress response, embryo sac
At3g09520	6	coiUP	BcUP	0.290047	1.25186								ATEXO70H4 (exocyst subunit EXO70 family protein H4); protein binding
At5g51830	6	coiUP	BcUP	0.221638	1.30688								pfkB-type carbohydrate kinase family protein
At2g16060	6	coiUP	BcUP	0.309664	1.34395								AHB1 (ARABIDOPSIS HEMOGLOBIN 1)
At2g45760	6	coiUP	BcUP	0.290187	1.34959								BAP2 (BON ASSOCIATION PROTEIN 2)
At4g30230	6	coiUP	BcUP	0.776093	1.44385								unknown protein, linked to AIG, bax
At2g04070	6	coiUP	BcUP	0.177384	1.49398								transporter; similar to ATDTX1, antiporter/ multidrug efflux pump
At2g13810	6	coiUP	BcUP	0.350366	1.56487								ALD1 (AGD2-LIKE DEFENSE RESPONSE PROTEIN1); transaminase
At3g11340	6	coiUP	BcUP	0.056224	2.07113								UDP-glucoronosyl/UDP-glucosyl transferase family protein
At2g40980	6	NS	BcUP	0.106054	0.211482								similar to Tyrosine protein kinase, active site [Medicago truncatula]
At3g07170	6	NS	BcUP	0.161396	0.240718								sterile alpha motif (SAM) domain-containing protein
At1g21720	6	NS	BcUP	0.0791197	0.263382								PBC1 (20S proteasome beta subunit C1); peptidase
At5g35430	6	NS	BcUP	0.101114	0.274401								binding
At1g64190	6	NS	BcUP	0.11026	0.283072								6-phosphogluconate dehydrogenase family protein
At3g56820	6	NS	BcUP	0.155992	0.286732								similar to Cupin, RmlC-type [Medicago truncatula]
At5g59160	6	NS	BcUP	0.0919148	0.291155								TOPP2 (Type one serine/threonine protein phosphatase 2)
At4g03120	6	NS	BcUP	0.0886895	0.306103								proline-rich family protein
At5g13390	6	NS	BcUP	0.112316	0.313064								NEF1 (NO EXINE FORMATION 1)
At5g54640	6	NS	BcUP	0.181816	0.33884				*				RAT5 (RESISTANT TO AGROBACTERIUM TRANSFORMATION 5); DNA binding
At1g04510	6	NS	BcUP	0.143209	0.352001								transducin family protein / WD-40 repeat family protein
At1g22920	6	NS	BcUP	0.13702	0.355812								AJH1 (COP9-signalosome 5A)
At3g05280	6	NS	BcUP	0.101363	0.363974								integral membrane Yip1 family protein
At1g09815	6	NS	BcUP	0.176392	0.368987								DNA polymerase delta subunit 4 family
At5g13070	6	NS	BcUP	0.149529	0.371598								MSF1-like family protein
At2g42080	6	NS	BcUP	0.104832	0.371612								DNAJ heat shock N-terminal domain-containing protein
At5g46750	6	NS	BcUP	0.175368	0.372059								AGD8 (ARF-GAP DOMAIN 8); DNA binding
At3g58580	6	NS	BcUP	0.147106	0.372252								hydrolase
At5g23140	6	NS	BcUP	0.160117	0.378475								CLPP2 (Clp protease proteolytic subunit 2); endopeptidase Clp
At3g22950	6	NS	BcUP	0.271605	0.38817								ATARFC1 (ADP-ribosylation factor C1); GTP binding
At1g23260	6	NS	BcUP	0.185377	0.399346								MMZ1 (MMS ZWEI HOMOLOGE 1); ubiquitin-protein ligase
At3g10730	6	NS	BcUP	0.161684	0.403681								sad1/unc-84-like 2 family protein
At2g21160	6	NS	BcUP	0.114879	0.406228								translocon-associated protein alpha (TRAP alpha) family protein
At3g44680	6	NS	BcUP	0.198293	0.412918								HDA9 (histone deacetylase 9); histone deacetylase
At3g26420	6	NS	BcUP	0.079884	0.414231								ATRZ-1A; RNA binding / nucleotide binding
At5g09890	6	NS	BcUP	0.127671	0.437878								protein kinase, putative
At3g49100	6	NS	BcUP	0.243818	0.441343								signal recognition particle 9 kDa protein, putative / SRP9, putative
At1g24350	6	NS	BcUP	0.165002	0.446681								similar to unknown protein
At3g01640	6	NS	BcUP	0.24852	0.45502								GHMP kinase family protein
At3g15010	6	NS	BcUP	0.0831225	0.461289								RNA recognition motif (RRM)-containing protein
At5g35730	6	NS	BcUP	0.0575355	0.473216								EXS family protein / ERD1/XPR1/SYG1 family protein
At3g55380	6	NS	BcUP	0.176054	0.475235								UBC14 (ubiquitin-conjugating enzyme 14); ubiquitin-protein ligase
At1g09330	6	NS	BcUP	0.0878352	0.480579								Identical to FAM18-like protein At1g09330 [Arabidopsis Thaliana]
At5g14310	6	NS	BcUP	0.256695	0.482624								similar to CXE carboxylesterase [Actinidia deliciosa]
At1g72750	6	NS	BcUP	0.167715	0.4923								ATTIM23-2 (Arabidopsis thaliana translocase inner membrane subunit 23-2)
At3g16760	6	NS	BcUP	0.0781132	0.497717								tetratricopeptide repeat (TPR)-containing protein
At2g01410	6	NS	BcUP	0.0439582	0.508726								similar to unknown protein
At1g79710	6	NS	BcUP	0.143338	0.510355								integral membrane transporter family protein
At4g24330	6	NS	BcUP	0.0493523	0.517819								similar to unknown protein
At1g74340	6	NS	BcUP	0.274774	0.520385								dolichol phosphate-mannose biosynthesis regulatory protein-related
At5g57460	6	NS	BcUP	0.108159	0.52435								contains domain Mu2 adaptin subunit (AP50) of AP2
At1g67620	6	NS	BcUP	0.220648	0.540705								contains InterPro domain Iojap-related protein; (InterPro:IPR004394)
At3g57280	6	NS	BcUP	0.158199	0.547852							*	similar to unknown protein
At5g12980	6	NS	BcUP	0.246191	0.552167								rcd1-like cell differentiation protein, putative
At5g42960	6	NS	BcUP	0.151212	0.586736								similar to pore protein of 24 kD (OEP24) [Pisum sativum]
At3g05230	6	NS	BcUP	0.0784685	0.587852								signal peptidase subunit family protein
At3g26410	6	NS	BcUP	0.089463	0.588431								methyltransferase/ nucleic acid binding
At1g48040	6	NS	BcUP	0.267683	0.605988								protein phosphatase type 2C
At3g02880	6	NS	BcUP	0.177824	0.610132								leucine-rich repeat transmembrane protein kinase, putative
At4g39390	6	NS	BcUP	0.27052	0.625461								transporter-related
At5g04170	6	NS	BcUP	0.144192	0.644414								calcium-binding EF hand family protein
At1g51660	6	NS	BcUP	0.233047	0.66051	*							ATMKK4 (MITOGEN-ACTIVATED PROTEIN KINASE KINASE 4)
At5g51770	6	NS	BcUP	0.207488	0.674587								protein kinase family protein
At3g04080	6	NS	BcUP	0.379604	0.683318								ATAPY1 (APYRASE 1); calmodulin binding
At2g41380	6	NS	BcUP	0.338054	0.695943								embryo-abundant protein-related
At3g20510	6	NS	BcUP	0.122311	0.702464								similar to unknown protein
At5g41860	6	NS	BcUP	0.353349	0.713444								unknown protein
At5g67510	6	NS	BcUP	0.272784	0.716434								60S ribosomal protein L26 (RPL26B)
At1g22410	6	NS	BcUP	0.122787	0.716729								2-dehydro-3-deoxyphosphoheptonate aldolase, putative
At3g07090	6	NS	BcUP	0.070255	0.72266								similar to unknown protein
At1g29310	6	NS	BcUP	0.286806	0.738004								protein transport protein sec61, putative
At1g26340	6	NS	BcUP	0.300987	0.750616								B5 #6 (cytochrome b5 family protein #6); heme binding
At5g60730	6	NS	BcUP	0.165881	0.766488								anion-transporting ATPase family protein
At3g22060	6	NS	BcUP	0.174072	0.832757			*				*	receptor protein kinase-related
At2g36790	6	NS	BcUP	0.391279	0.839732								UGT73C6 (UDP-glucosyl transferase 73C6)
At5g50210	6	NS	BcUP	0.191103	0.858489								QS (QUINOLINATE SYNTHASE); quinolinate synthetase A
At3g15060	6	NS	BcUP	0.318474	0.91659								AtRABA1g (Arabidopsis Rab GTPase homolog A1g); GTP binding
At5g47730	6	NS	BcUP	0.389348	0.933733								SEC14 cytosolic factor, putative / polyphosphoinositide-binding protein, putative
At1g61640	6	NS	BcUP	0.29155	1.00774								ABC1 family protein
At5g38900	6	NS	BcUP	0.433388	1.01929								DSBA oxidoreductase family protein
At5g35735	6	NS	BcUP	0.209366	1.04823							*	auxin-responsive family protein
At2g03760	6	NS	BcUP	0.276607	1.06798	*							ST (steroid sulfotransferase); sulfotransferase
At3g19260	6	NS	BcUP	0.482909	1.09606								LAG1 HOMOLOG 2 (LONGEVITY ASSURANCE GENE1 HOMOLOG 2)
At4g39030	6	NS	BcUP	0.150942	1.10476	*						*	EDS5 (ENHANCED DISEASE SUSCEPTIBILITY 5); antiporter/ transporter
At2g02010	6	NS	BcUP	0.501698	1.36459								glutamate decarboxylase, putative
At3g47800	6	NS	BcUP	0.419601	1.44639								aldose 1-epimerase family protein
At2g41730	6	NS	BcUP	0.502795	1.54714								unknown, induced by Boron!
At1g06830	6	NS	BcUP	0.0728213	1.62518								glutaredoxin family protein
At5g60620	7	coiUP	BcDOWN	0.122904	0.107235								phospholipid/glycerol acyltransferase family protein
At3g09030	7	coiUP	BcDOWN	0.181436	0.148178								potassium channel tetramerisation domain-containing protein
At5g64200	7	coiUP	BcDOWN	0.0772988	0.247281								ATSC35 ("Arabidopsis thaliana arginine/serine-rich splicing factor 35, 35 kDa protein")
At1g43190	7	coiUP	BcDOWN	0.0353072	0.341982								polypyrimidine tract-binding protein, putative
At2g47490	7	coiUP	BcDOWN	0.130142	0.348572								mitochondrial substrate carrier family protein
At1g79650	7	coiUP	BcDOWN	0.130138	0.369515								RAD23; damaged DNA binding
At5g17640	7	coiUP	BcDOWN	0.129912	0.6701								similar to putative stress-induced protein [Solanum commersonii]
At4g03110	7	coiUP	BcDOWN	0.26053	0.701911								RNA-binding protein, putative
At2g41010	7	coiUP	BcDOWN	0.130387	0.705322								ATCAMBP25 (ARABIDOPSIS THALIANA CALMODULIN (CAM)-BINDING PROTEIN)
At4g31940	7	coiUP	BcUP	0.11659	0.0885097								CYP82C4 (cytochrome P450, family 82, subfamily C, polypeptide 4)
At4g22720	7	coiUP	BcUP	0.139435	0.165916								glycoprotease M22 family protein
At4g10840	7	coiUP	BcUP	0.0315165	0.21925								kinesin light chain-related
At5g43670	7	coiUP	BcUP	0.120518	0.220642								transport protein, putative
At5g57950	7	coiUP	BcUP	0.186764	0.239435								26S proteasome regulatory subunit, putative
At3g09740	7	coiUP	BcUP	0.079817	0.260462								SYP71 (SYNTAXIN OF PLANTS 71)
At4g05460	7	coiUP	BcUP	0.20154	0.271474								F-box family protein (FBL20)
At1g50390	7	coiUP	BcUP	0.087973	0.277092								fructokinase-related
At5g42560	7	coiUP	BcUP	0.109308	0.280151								abscisic acid-responsive HVA22 family protein
At3g01850	7	coiUP	BcUP	0.116167	0.282231								ribulose-phosphate 3-epimerase, cytosolic, putative
At3g12130	7	coiUP	BcUP	0.143895	0.300709								KH domain-containing protein / zinc finger (CCCH type) family protein
At1g20770	7	coiUP	BcUP	0.0944567	0.315618								similar to Os04g0509200 [Oryza sativa (japonica cultivar-group)]
At1g50170	7	coiUP	BcUP	0.0700885	0.316046								sirohydrochlorin ferrochelatase
At5g64010	7	coiUP	BcUP	0.0242112	0.317234								unknown protein
At3g26810	7	coiUP	BcUP	0.10617	0.320851								AFB2 (AUXIN SIGNALING F-BOX 2); auxin binding / ubiquitin-protein ligase
At3g12100	7	coiUP	BcUP	0.103779	0.321647								cation efflux family protein / metal tolerance protein, putative
At3g17410	7	coiUP	BcUP	0.130539	0.328024								serine/threonine protein kinase, putative
At3g60940	7	coiUP	BcUP	0.158919	0.339355								similar to unknown protein
At4g31130	7	coiUP	BcUP	0.20439	0.342609								similar to Protein of unknown function DUF1218 [Medicago truncatula]
At1g49590	7	coiUP	BcUP	0.121315	0.350422								formin-binding protein-related
At2g43790	7	coiUP	BcUP	0.0616653	0.350529	*	*						ATMPK6 (MAP KINASE 6); MAP kinase/ kinase
At4g27540	7	coiUP	BcUP	0.256159	0.380158								prenylated rab acceptor (PRA1) protein-related
At3g06470	7	coiUP	BcUP	0.145586	0.395538								GNS1/SUR4 membrane family protein
At3g60410	7	coiUP	BcUP	0.101829	0.429141								similar to unknown protein
At5g64813	7	coiUP	BcUP	0.154903	0.430008								GTP-binding protein-related
At2g39840	7	coiUP	BcUP	0.102644	0.434409								TOPP4 (Type one serine/threonine protein phosphatase 4)
At2g36440	7	coiUP	BcUP	0.231249	0.43851								unknown protein
At1g12940	7	coiUP	BcUP	0.039307	0.44438								ATNRT2.5 (NITRATE TRANSPORTER2.5); nitrate transporter
At2g40940	7	coiUP	BcUP	0.0299033	0.465742								ERS1 (ETHYLENE RESPONSE SENSOR 1); receptor
At1g14510	7	coiUP	BcUP	0.115774	0.473847								PHD finger family protein
At5g41850	7	coiUP	BcUP	0.0805472	0.516575								contains domain Esterase/lipase/thioesterase
At2g02580	7	coiUP	BcUP	0.0806055	0.595248								CYP71B9 (cytochrome P450, family 71, subfamily B, polypeptide 9)
At1g76550	7	coiUP	BcUP	0.043148	0.609166								pyrophosphate-dependent 6-phosphofructose-1-kinase, putative
At1g48610	7	coiUP	BcUP	0.00740575	0.631603								AT hook motif-containing protein
At4g14390	7	coiUP	BcUP	0.048128	0.651629								ankyrin repeat family protein
At1g09400	7	coiUP	BcUP	0.0415493	0.655053	*			*				12-oxophytodienoate reductase, putative
At1g22650	7	coiUP	BcUP	0.122169	0.713407								beta-fructofuranosidase, putative / invertase, putative
At4g02220	7	coiUP	BcUP	-0.0341037	0.721319					*			MYND type family protein; programmed cell death 2 C-terminal domain-containing
At3g22400	7	coiUP	BcUP	0.0137895	0.747369								lipoxygenase, putative
At1g05880	7	coiUP	BcUP	0.0544933	0.754503								zinc ion binding
At1g61380	7	coiUP	BcUP	0.228578	0.768768							*	S-locus protein kinase, putative
At1g55780	7	coiUP	BcUP	0.0104637	0.782762								heavy-metal-associated domain-containing protein
At1g33950	7	coiUP	BcUP	0.164694	0.811495								avirulence induced gene (AIG1) family protein
At5g03700	7	coiUP	BcUP	0.0781247	0.814991								PAN domain-containing protein
At1g69050	7	coiUP	BcUP	0.030552	0.849984								unknown protein
At5g43910	7	coiUP	BcUP	0.176126	0.916108								pfkB-type carbohydrate kinase family protein
At2g40180	7	coiUP	BcUP	0.246325	0.967637								protein phosphatase 2C, putative / PP2C, putative
At2g04430	7	coiUP	BcUP	0.00221775	1.04084								ATNUDT5 (Arabidopsis thaliana Nudix hydrolase homolog 5); hydrolase
At4g04510	7	coiUP	BcUP	0.311301	1.13908								protein kinase family protein
At3g44350	7	coiUP	BcUP	0.0643945	1.19697								ANAC061 (Arabidopsis NAC domain containing protein 61)
At2g27660	7	coiUP	BcUP	0.109943	1.30139								DC1 domain-containing protein
At2g38310	7	coiUP	BcUP	0.313176	1.34584	*							similar to unknown protein; contains domain Bet v I allergen
At5g01550	7	coiUP	BcUP	0.325709	1.48179								lectin protein kinase, putative
At5g66890	7	coiUP	BcUP	0.117325	1.50273	*							disease resistance protein (CC-NBS-LRR class), putative
At2g39530	7	coiUP	BcUP	0.101351	1.9223								integral membrane protein, putative
At4g31680	7	NS	BcDOWN	0.167779	0.122768								transcriptional factor B3 family protein
At3g01150	7	NS	BcDOWN	0.167632	0.178673								PTB (POLYPYRIMIDINE TRACT-BINDING); RNA binding
At3g26240	7	NS	BcDOWN	0.0446063	0.258146								DC1 domain-containing protein
At1g21050	7	NS	BcDOWN	0.109189	0.700454								similar to unknown protein
At5g10780	7	NS	BcUP	0.0830552	0.151667								similar to Os03g0360500 [Oryza sativa (japonica cultivar-group)]
At3g28240	7	NS	BcUP	0.0585102	0.174956								similar to unknown protein
At5g09310	7	NS	BcUP	0.155569	0.226977								Identical to Gamma-secretase subunit PEN2-like protein
At1g31050	7	NS	BcUP	0.107066	0.234555								transcription factor
At2g07550	7	NS	BcUP	0.186627	0.270068								copia-like retrotransposon family
At3g11220	7	NS	BcUP	0.159253	0.463296								ELO1 (ELONGATA 1)
At1g23030	7	NS	BcUP	0.120906	0.587145								armadillo/beta-catenin repeat family protein / U-box domain-containing protein
At1g74910	8	coiUP	BcDOWN	0.0293588	0.268756								ADP-glucose pyrophosphorylase family protein
At4g16980	8	coiUP	BcDOWN	0.230013	0.27578								arabinogalactan-protein family
At3g17440	8	NS	BcDOWN	0.0692952	0.162364								NPSN13 (novel plant SNARE 13)
At2g14130	8	NS	BcDOWN	0.0742705	0.191892								Ulp1 protease family protein
At5g48830	8	NS	BcDOWN	0.198284	0.237213								similar to unknown protein [Oryza sativa (japonica cultivar-group)]
At2g20130	8	NS	BcDOWN	0.0904917	0.273497								LCV1 (LIKE COV 1)
At2g27460	8	NS	BcDOWN	0.108301	0.285989								sec23/sec24 transport family protein
At3g03090	8	NS	BcDOWN	0.139708	0.372282								sugar transporter family protein
At5g21170	8	NS	BcDOWN	0.143166	0.543745								5'-AMP-activated protein kinase beta-2 subunit, putative
At1g10550	8	NS	BcDOWN	0.200198	0.643332								XTH33 (xyloglucan:xyloglucosyl transferase 33)
At1g23480	8	NS	BcDOWN	0.0781848	1.43782								ATCSLA03 (Cellulose synthase-like A3); transferase, transferring glycosyl groups
At5g44020	8	NS	BcDOWN	0.575081	1.84116								acid phosphatase class B family protein
At1g22690	8	NS	BcDOWN	0.613115	1.93828								gibberellin-responsive protein, putative
