# Supplementary material for: Deficiencies in Jasmonate-Mediated Plant Defense Reveal Quantitative Variation in Botrytis cinerea Pathogenesis
Source: PLoS Pathog. 2010 Apr 15;6(4):e1000861. doi: 10.1371/journal.ppat.1000861 (PMC2855333; doi:10.1371/journal.ppat.1000861)
Supplement: Dataset S1 — This dataset provides processed transcript accumulation measurements used for analyses in this manuscript. ‘Probeset’ corresponds to the Affymetrix ATH1 array element. Samples are labeled by A. thaliana genotype and treatment, with the following coding: ‘WT’ = wild-type Col-0, ‘coi’ = homozygous coi1 mutant; ‘c’ = control/mock inoculation, ‘G’ = B. cinerea isolate Grape (BcGrape), ‘R’ = B. cinerea isolate 83-2 (Bc83-2). (5.16 MB TXT) [file ppat.1000861.s007.txt]

Probesets	WT_C1	WT_C2	WT_C3	WT_C4	coi_C1	coi_C2	coi_C3	coi_C4	WT_G1	WT_G2	WT_G3	WT_G4	coi_G1	coi_G2	coi_G3	coi_G4	WT_R1	WT_R2	WT_R3	WT_R4	coi_R1	coi_R2	coi_R3	coi_R4
244901_at	5.361696	5.245064	5.499727	5.341176	5.389472	5.517938	5.590055	5.473216	5.802014	6.374644	6.365846	5.948726	6.027121	6.054598	6.230557	5.481282	5.799722	5.919403	6.313905	6.097808	5.648753	5.722545	5.557749	5.865975
244902_at	6.06159	5.950677	5.958973	5.789198	6.02124	6.030964	5.996317	6.095155	6.370409	6.860606	6.591638	6.237572	6.280081	6.594157	6.368427	6.200705	6.175	6.550129	6.23677	6.320266	6.112624	6.052958	6.140648	6.23313
244903_at	6.013749	6.025679	6.024196	6.409244	6.23873	6.230326	6.257122	6.47647	7.100765	7.556491	7.200902	6.613466	7.715911	7.729232	7.965453	7.309485	6.8985	6.946595	6.96199	6.849782	7.246218	6.84446	6.77983	7.035053
244904_at	5.766613	5.994841	5.553628	5.381801	5.290382	5.268662	5.421256	5.381396	5.95492	6.299227	6.235347	5.940611	6.428986	6.276274	6.610798	6.024953	5.91039	6.048174	5.923868	5.96592	6.14353	5.953672	6.141966	6.063261
244905_at	3.97796	3.928388	3.918657	3.844862	3.965157	3.711794	3.775999	3.918508	3.822278	3.551097	3.981692	3.922133	3.960961	3.807316	4.085819	4.00004	3.885702	3.765757	3.840959	3.942921	4.008185	3.787184	4.093927	4.012571
244906_at	6.249262	6.174297	6.233895	6.528351	6.136972	6.679999	6.199146	6.550599	6.564203	6.793574	6.690887	6.820178	6.797716	6.864989	6.878053	6.651551	6.368066	6.500322	6.605316	6.779408	6.30916	6.340894	6.475516	6.442441
244907_at	3.755771	3.799829	3.672085	3.661687	3.754391	3.717591	3.746837	3.786746	3.716292	3.704808	3.67009	3.723961	3.728568	4.109633	3.902488	3.9309	3.665944	3.53279	3.747199	3.507762	3.781866	3.633245	3.860153	3.635732
244908_at	3.617445	3.61894	3.492707	3.655599	3.599539	3.526227	3.532723	3.5684	3.979112	3.912705	3.854088	3.592898	4.108922	3.746121	3.928355	3.639294	3.704777	3.477537	3.630265	3.732536	3.583143	3.560887	3.618789	3.639293
244909_at	3.737991	3.802104	3.541508	3.579716	3.621454	3.672101	3.775466	3.741752	3.678509	3.830144	3.804153	4.018898	4.008579	3.774516	4.301971	3.707676	3.765059	3.674385	3.769866	3.780599	3.93504	3.755125	3.686644	3.575018
244910_s_at	3.589518	3.679496	3.420622	3.373408	3.443683	3.33188	3.32166	3.453007	3.620753	3.549557	3.395433	3.56604	3.497065	3.584458	3.666998	3.637491	3.542776	3.309752	3.39723	3.459215	3.464483	3.408339	3.357612	3.283575
244911_at	3.227232	3.192551	3.319086	3.224091	3.181012	2.960775	3.217453	3.275818	3.183858	3.17345	3.20046	3.223496	3.263431	3.17483	3.208745	3.166416	3.021786	3.266737	3.059502	3.197382	3.2096	2.991256	3.275893	3.223099
244912_at	7.0838	5.848281	6.866658	6.910951	7.072231	6.803056	6.044027	6.123851	7.125709	6.894034	7.163277	7.11904	7.326888	7.047214	7.380463	6.912783	7.048202	6.902849	7.371708	6.937155	7.234268	7.284435	7.225302	7.3847
244913_at	3.901841	3.949838	3.999646	4.090451	3.794164	4.134075	4.049602	3.671735	4.328153	4.241716	4.167955	4.10739	4.509606	3.993785	4.454109	3.988924	4.011314	4.345103	4.260131	4.165073	3.981296	4.174147	4.154662	4.145729
244914_at	3.436905	3.435367	3.282654	3.585823	3.509504	3.393591	3.634669	3.54084	3.56318	3.587806	3.514474	3.762108	3.683047	3.504245	3.955418	3.525512	3.369125	3.348908	3.434047	3.813108	3.757686	3.366575	3.601967	3.522016
244915_s_at	4.273349	4.277704	4.300218	4.113855	4.216559	4.260113	4.235438	4.299842	4.218714	4.260328	4.104875	4.44387	4.771866	4.57034	4.634649	4.927663	4.10697	4.350669	4.222786	4.413109	4.284617	4.222669	4.239465	4.310359
244916_at	3.620398	3.759882	3.546246	3.556907	3.687145	3.561248	3.47601	3.459432	3.464666	3.342625	3.170937	3.351793	3.623402	3.403454	3.494969	3.654559	3.436285	3.298645	3.50558	3.507925	3.583857	3.559929	3.488749	3.530754
244917_at	3.889399	3.786921	3.9956	3.79884	3.988808	4.009542	3.895602	3.877553	3.961425	3.750534	3.823576	3.987607	3.829164	3.976116	3.976415	4.230376	3.828765	3.762743	3.741825	4.013176	3.790208	4.048908	3.845453	3.846694
244918_at	3.509371	3.294092	3.360389	3.260132	3.376504	3.522945	3.343257	3.156581	3.421001	3.504368	3.72942	3.488137	3.322622	3.769791	3.496168	3.578348	3.423445	3.448507	3.367312	3.588388	3.49975	3.294272	3.441664	3.268416
244919_at	4.677453	4.849902	4.720111	4.607842	4.726205	4.716717	4.599326	4.878978	4.642362	4.693524	4.769955	4.904598	4.870049	5.007971	5.224404	4.851026	4.576529	4.978014	5.051901	4.803947	4.887459	4.804674	4.853367	5.147265
244920_s_at	6.603642	6.267377	6.423942	6.106034	6.411527	6.512731	6.219328	6.262448	6.644288	6.733999	6.65662	6.545195	6.674284	6.726892	6.822904	6.530434	6.605739	6.666289	6.647023	6.482971	6.583788	6.529888	6.339784	6.688981
244921_s_at	5.301567	4.948437	5.450806	4.993993	5.078604	5.123218	5.143457	5.404497	5.875676	6.216077	6.029112	5.971003	5.837041	6.12985	6.150555	5.524442	5.871933	6.030499	5.879755	5.84607	5.598349	5.41704	5.557199	5.659153
244922_s_at	4.81489	5.029412	4.897701	4.880844	4.748029	4.933656	4.823986	5.170452	5.227526	5.322881	5.368928	5.135629	5.229335	5.308634	5.587671	5.199499	4.937622	5.092299	5.463483	5.479662	5.284352	5.184728	5.208089	5.263795
244923_s_at	5.438875	5.402888	5.288633	5.131736	5.163622	5.464122	5.625398	5.477484	6.273329	6.482003	6.17923	6.11318	6.233351	6.649819	6.514703	6.202921	6.004264	6.169688	6.14022	6.260121	5.905756	5.838071	5.984346	5.90168
244924_at	5.108013	5.241608	5.065196	4.759105	5.138546	4.782764	5.084413	4.801449	5.038298	5.023221	4.993866	5.160779	5.001909	4.815186	5.379963	5.049521	4.957536	5.04943	4.99705	5.052	5.395065	5.151379	4.970975	4.760415
244925_at	4.90559	4.852181	4.831791	4.504682	4.908827	5.093359	4.690532	4.970856	4.844456	4.740193	4.868789	4.678963	4.86722	5.161475	4.968978	5.20742	4.769799	4.803261	4.7132	4.826784	4.921943	4.800089	4.822853	4.481533
244926_s_at	3.61718	3.960838	3.720243	3.927586	3.964135	3.636919	3.999899	3.918263	4.004232	4.039222	3.993234	3.783662	4.144621	3.971462	3.969767	4.088447	4.049156	4.216341	3.981896	3.858424	3.889025	3.964652	3.785584	3.930859
244927_at	4.756576	4.700647	4.67879	4.680638	4.737821	4.686593	4.598703	4.776668	4.799317	4.724078	4.681834	4.623758	5.116204	4.887506	5.260578	4.977668	4.88692	4.918918	4.937284	4.845142	4.831334	4.790043	4.861799	4.817575
244928_s_at	5.747372	5.245917	5.75249	5.404036	5.446126	5.766803	5.402129	5.125139	5.257811	5.359894	5.349469	5.502165	5.80301	5.531774	6.023458	5.393244	5.497153	5.449626	5.674055	5.361852	5.514487	5.517387	5.539283	5.593406
244929_at	8.137297	7.4142	8.056189	8.035017	7.953186	7.915413	7.900128	7.919539	7.631098	7.497838	7.514031	7.56844	7.840165	7.572658	7.684524	7.877495	7.703196	7.723056	7.740647	7.528966	7.878625	7.854828	7.463776	7.947657
244930_at	3.661541	3.632407	3.653865	3.543835	3.658257	3.612286	3.477982	3.492066	3.374373	3.470892	3.596323	3.377504	3.612706	3.522587	3.542825	3.743185	3.461591	3.492066	3.617278	3.432442	3.488268	3.452737	3.440528	3.48529
244931_at	3.901086	4.321377	3.734243	3.961373	4.045158	3.8279	3.793926	3.89403	3.984194	3.99568	3.944913	3.902203	4.216119	4.021355	3.872621	3.939285	3.926684	3.901595	3.949097	3.837502	3.877638	4.087355	3.955473	3.960732
244932_at	9.939475	8.379971	9.922058	9.444707	9.314958	10.154798	9.299051	8.730404	9.322949	8.915409	9.163409	9.894885	9.122297	9.475005	9.509523	9.339138	9.487753	9.413493	9.463454	9.16206	9.694613	9.741089	9.728845	9.773661
244933_at	9.914361	9.876537	10.011808	10.233944	10.412491	10.111888	9.7697	9.576681	9.018744	8.574888	8.857919	9.410024	9.488509	9.184798	8.943588	9.459297	9.392735	9.021574	9.059908	9.338402	9.800707	9.641356	9.06491	9.729265
244934_at	8.719413	8.580446	8.854552	9.147852	9.329494	8.800008	8.712895	8.74662	7.740187	7.377989	7.614392	8.193222	8.488623	8.060177	7.786544	8.584212	8.031065	7.627292	7.814608	8.167165	8.799043	8.480516	8.076697	8.599732
244935_at	13.51654	13.10394	13.53082	13.485125	13.522357	13.370843	13.305058	13.181698	13.038019	12.702824	12.750202	13.096791	13.16582	13.041316	12.884108	13.305001	13.084844	13.068972	13.009502	13.02047	13.378468	13.304872	13.180072	13.353088
244936_at	11.849753	11.447496	11.950434	11.862679	11.706337	11.730887	11.495759	11.249098	10.917935	10.579431	10.869958	11.18675	11.108835	10.934923	10.624975	11.175069	11.27987	11.034214	11.01046	11.035702	11.506997	11.315698	11.122581	11.471775
244937_at	7.733728	6.590818	7.69394	7.4991	7.730247	7.871552	7.581014	6.743784	6.63652	6.563919	6.39364	7.107381	7.068652	6.677949	6.45516	7.079028	7.097607	7.015456	6.485006	6.913841	7.228298	7.104913	7.017003	7.256038
244938_at	6.525955	5.124052	6.525273	6.066918	6.179365	6.715629	6.19042	5.597749	5.821481	5.738759	5.696006	6.052912	5.778847	5.729851	5.675504	6.034323	6.23401	5.920045	5.79074	5.834645	6.157071	6.088945	5.811753	6.101868
244939_at	7.233604	5.552629	7.124821	7.418538	7.150575	7.937608	6.965858	6.105807	6.870661	5.850034	6.3805	7.083334	6.886248	6.837688	6.473967	6.907997	7.150566	6.838368	6.921201	6.603211	7.459234	7.588009	6.661339	7.377184
244940_at	10.108718	8.300596	9.882655	9.915298	9.947732	10.392225	9.466308	8.806271	9.247695	8.319319	8.609775	9.417215	9.168607	8.915744	8.515204	9.316081	9.677294	9.370251	9.175436	9.072486	9.913529	10.023737	9.280903	9.972987
244941_at	4.574852	4.513663	4.639569	4.528048	4.383924	4.398123	4.226698	4.339996	4.284985	4.535753	4.300306	4.511164	4.54014	4.529248	4.460717	4.697926	4.39997	4.451527	4.535301	4.670838	4.527644	4.618635	4.489106	4.441182
244942_at	4.534511	4.874803	4.639523	4.695381	4.654965	4.822502	4.950049	4.615462	4.701093	4.885527	4.850725	4.844904	5.225615	4.685423	4.833537	4.842501	4.636212	4.727034	4.882716	4.570335	4.631695	4.679312	4.50749	4.719525
244943_at	5.617815	5.571104	5.460583	5.395483	5.749081	5.52254	5.653088	5.758615	6.024255	6.378676	5.784217	5.271667	6.057391	5.782951	5.771199	5.692791	6.052106	6.240196	5.731357	5.811477	5.877119	5.457428	5.723629	5.899438
244944_s_at	7.738035	7.312554	7.740925	7.700953	7.657608	7.953156	7.535831	7.690396	7.755775	8.236718	7.907662	7.698069	7.937651	7.935006	7.90322	7.6714	7.983939	7.957381	7.95339	7.541021	7.906247	7.95459	7.804117	8.114028
244945_at	4.709026	4.380764	4.578173	4.523006	4.577519	4.453476	4.462493	4.614657	5.184259	5.746256	5.511504	5.437347	5.251252	5.569803	5.43469	5.160377	5.250407	5.144109	5.265024	5.301277	5.13351	5.02072	4.893235	5.010928
244946_at	4.030387	3.873465	4.001613	3.890485	3.821685	4.155739	3.800683	3.693873	4.152361	4.456244	4.118819	4.288326	4.181586	4.492338	4.394177	4.077941	4.006602	3.991686	4.201893	4.083866	4.021577	4.00341	4.069424	4.049785
244947_at	3.655752	3.795329	3.762448	3.769677	3.585735	3.67663	3.533232	3.848542	3.475559	3.710751	3.761726	3.880997	3.726547	3.774172	3.831121	3.808372	3.521555	3.699567	3.549681	3.817258	3.690703	3.833901	3.711921	3.618439
244948_at	3.694176	3.593652	3.524661	3.592977	3.897051	3.677409	3.570346	3.876692	3.589279	3.789191	3.815648	3.623962	3.725978	3.796033	3.755876	4.086987	3.717605	3.576532	3.535662	3.682372	3.719948	3.651481	3.863366	3.694602
244949_at	3.986812	4.336173	4.137344	4.249842	4.127917	4.143241	3.922055	4.142332	4.372533	4.199654	4.213934	4.314204	4.107532	4.575744	4.266688	4.244805	4.28453	4.2625	4.513677	4.246582	4.261529	4.212231	4.336863	4.305878
244950_at	5.62556	5.535474	5.621442	5.407482	6.019811	6.023286	5.784722	5.694482	6.903027	7.577199	7.228561	7.028523	7.18103	6.939248	7.237588	6.52291	7.0379	7.017405	7.035463	7.004225	6.391306	6.371617	6.563956	6.415864
244951_s_at	6.440378	6.385249	6.280139	6.117124	6.122687	6.369653	6.361501	6.348172	6.595464	7.357449	6.948008	6.77448	7.132991	7.207921	7.245916	6.890287	6.683766	6.861926	6.879688	6.89874	6.66766	6.403504	6.57104	6.813795
244952_at	3.387793	3.530292	3.392902	3.409106	3.486452	3.445841	3.449465	3.572489	3.633269	3.610127	3.733151	3.454874	3.764207	3.752356	3.616052	3.502368	3.569886	3.64448	3.566604	3.637018	3.819503	3.261338	3.525881	3.305709
244953_s_at	4.674728	4.649539	4.653049	4.439219	4.843598	4.591796	4.59183	4.744698	5.018287	5.563023	5.015108	4.89812	5.320749	5.043474	5.040173	4.851337	4.813918	4.845827	4.785912	4.919959	4.996885	4.921761	5.001817	4.658215
244954_s_at	3.582715	3.544835	3.383249	3.424412	3.625444	3.712496	3.79032	3.662084	3.924311	3.662378	3.659069	3.439227	3.903136	3.640979	3.662576	3.523864	3.532858	3.695715	3.694973	3.527811	3.834521	3.447281	3.658889	3.749148
244955_at	3.76285	3.577438	3.544819	3.658091	3.559749	3.589438	3.280325	3.691493	3.818236	3.648702	3.74606	3.749381	3.809112	3.516794	3.846404	3.499068	3.856262	3.660278	3.694407	3.724065	3.658468	3.620823	3.469755	3.648476
244956_s_at	4.128787	4.232485	4.070169	4.031628	4.165498	4.111598	4.198311	4.247367	3.872256	4.268199	4.032312	4.006467	4.213782	4.083005	3.918498	4.002454	4.041213	4.056809	4.09557	3.949587	4.144432	4.316211	4.110735	4.03708
244957_at	4.171467	4.395493	4.345932	4.256565	4.593329	4.481712	4.455337	4.288521	4.451737	4.640418	4.495919	4.299066	4.196568	4.318669	4.203183	4.63617	4.288507	4.353213	4.50684	4.60751	4.542572	4.276355	4.156869	4.420233
244958_at	4.332216	4.504856	4.389187	4.331674	4.341846	4.476357	4.340447	4.317384	4.328153	4.746638	4.635022	4.629965	4.772418	4.46313	4.734168	4.46236	4.460675	4.600145	4.453474	4.572496	4.553256	4.419533	4.282738	4.462888
244959_s_at	6.002508	5.731107	5.995719	5.682913	5.817413	6.139512	5.94651	5.865817	6.473881	6.831361	6.784857	6.538897	6.693908	6.654852	6.826455	6.293157	6.485066	6.640484	6.838805	6.419249	6.329574	6.177821	6.0514	6.353855
244960_at	12.019451	12.015185	12.016201	12.117025	11.800102	11.831204	11.676569	11.88289	11.499187	11.382342	11.563823	11.536485	11.419334	11.301249	11.056667	11.668532	11.680424	11.603819	11.698068	11.69338	11.736081	11.630906	11.013449	11.77484
244961_at	13.373058	12.596273	13.377823	13.335751	13.344377	13.420922	13.120364	12.878016	12.803384	12.185548	12.49608	13.031492	12.990118	12.885221	12.889972	12.925256	12.795652	12.768979	12.760233	12.806249	13.25743	13.244118	13.138307	13.37837
244962_at	12.611756	11.442123	12.620851	12.522199	12.458673	12.398321	12.120306	11.699556	11.917289	11.504807	11.753174	12.31658	12.101776	12.025159	11.829878	12.256228	12.014571	11.994431	12.086024	11.859744	12.378066	12.454774	12.092035	12.402809
244963_at	13.207225	13.026462	13.26792	13.024658	13.129709	13.226898	13.225841	13.23659	12.710764	12.554809	12.743679	12.882111	12.86427	12.949546	12.917616	13.058675	12.875476	12.809793	12.617811	12.699633	12.913084	13.021506	13.074349	13.058763
244964_at	12.634953	12.551445	12.645637	12.465173	12.531642	12.683854	12.670697	12.53177	11.879511	11.717569	11.869267	12.176237	12.125611	12.147149	12.171722	12.230275	12.076686	11.991827	11.899634	11.99591	12.252143	12.314547	12.355469	12.4293
244965_at	9.708773	7.922367	9.909342	9.593139	9.347621	9.961964	8.73873	8.516102	8.721396	8.295122	8.810134	9.702974	8.961695	8.874683	8.680257	9.081907	9.332314	8.996417	8.921562	8.966752	9.132318	9.383196	9.308761	9.752785
244966_at	6.25716	5.370424	6.609078	5.90489	6.471407	8.047508	5.866159	5.368413	6.580783	4.878271	6.304772	5.515277	5.323521	6.405023	5.64791	5.200021	5.409732	5.327296	5.611549	5.174078	7.268417	7.48683	6.051089	7.089139
244967_at	12.66682	12.495482	12.763686	12.509164	12.311272	12.657636	12.475081	12.63088	12.415359	11.945455	11.892413	12.516411	12.353979	12.080384	12.183621	12.474053	12.673309	12.717719	12.468788	12.778632	12.606608	12.688835	12.522573	12.972715
244968_at	12.249163	12.361494	12.333924	12.253457	12.132185	12.209923	12.141907	11.914002	11.399133	10.88286	11.438481	11.498441	10.905795	11.10136	10.975344	11.128628	11.590443	11.517815	11.488216	11.266705	11.491754	11.521609	11.263659	11.502046
244969_at	11.664887	11.794123	12.047617	11.536069	11.680228	11.487467	11.259556	11.095751	10.741355	10.294475	10.732185	10.756219	10.36976	10.366239	9.96309	10.463648	10.802336	10.81113	10.790509	10.720044	10.732673	10.739556	10.243955	10.796649
244970_at	6.46479	5.453405	6.34083	5.80302	6.21038	7.213219	6.1345	5.330548	5.785149	5.505021	5.641591	6.16139	6.095913	5.995837	6.148098	5.836647	6.284261	6.141878	5.984676	5.354402	6.420859	6.384521	6.253192	6.231398
244971_at	12.125045	11.465354	12.0708	12.085691	12.352817	12.092152	11.935258	11.550614	11.70364	11.177969	11.34791	11.681707	11.766068	11.706676	11.619357	11.690749	11.772575	11.710187	11.668303	11.542653	12.185518	12.149585	11.980356	12.003948
244972_at	12.026625	10.508394	11.668181	11.274093	11.493545	11.868761	11.360628	10.70997	10.37107	9.718281	9.907455	10.231912	10.492959	10.406718	10.324713	10.904558	10.902314	10.636736	10.475577	10.269425	11.019389	11.214272	10.869408	11.374377
244973_at	10.546413	9.199888	10.521089	10.014091	9.874816	10.251168	9.721497	9.355227	8.924161	8.164039	8.729657	8.783265	9.071888	8.951876	8.865376	9.236362	9.578534	9.36599	9.193935	8.962075	9.706702	9.928637	9.369046	9.855273
244974_at	8.067798	7.344131	7.738448	7.768373	8.057496	8.038097	7.602582	7.478397	6.832282	6.642	6.681226	6.74116	7.115236	6.970584	7.008962	7.079056	7.267789	7.14611	6.947489	7.013904	7.371299	7.451389	7.155422	7.292518
244975_at	12.185154	12.014897	12.054274	11.987905	12.133223	12.105052	11.974834	11.837071	11.51003	11.311475	11.372164	11.308443	11.428535	11.419838	11.220046	11.452918	11.776224	11.689546	11.609845	11.349422	11.765434	11.807169	11.709202	12.011372
244976_at	14.018672	13.86218	13.948295	13.841707	13.916182	13.941328	13.905532	13.833342	13.663054	13.507028	13.485371	13.537354	13.719553	13.693322	13.566333	13.844632	13.684713	13.730109	13.640574	13.651496	13.822489	13.857191	13.756595	13.876276
244977_at	6.409861	5.653097	6.268191	6.316682	5.961207	6.59341	6.315288	5.984807	5.990764	5.941607	6.116066	6.190879	6.118595	6.116978	5.88456	5.988449	6.115278	5.822491	6.057663	5.948122	6.189579	6.267451	5.488121	6.108157
244978_at	12.389288	11.995369	12.205606	11.80068	11.947166	11.872157	11.78186	11.611896	11.035141	10.452807	10.665637	10.771822	10.750268	10.618927	10.223942	11.136577	11.382439	11.327195	11.21337	11.122954	11.669641	11.566812	11.209229	11.552139
244979_at	11.919994	11.919905	11.787765	11.642225	11.583894	11.539307	11.902422	11.312208	10.82624	10.107164	9.941586	10.160196	10.139474	9.963396	9.854459	10.587161	11.035053	11.070327	10.704245	10.743247	11.408734	11.233497	11.012526	11.167981
244980_at	11.041831	11.073907	10.680665	10.826741	10.943329	10.662983	11.058642	10.372976	10.054883	9.436374	8.940267	9.294794	9.410307	9.355693	9.132195	9.867748	10.312713	10.295962	9.917527	10.07989	10.638796	10.498536	10.280896	10.304585
244981_at	10.094254	10.032784	9.76326	9.719957	9.633736	9.510634	9.788896	9.245337	8.555039	8.117225	7.653121	7.951043	8.118668	7.858539	7.466518	8.38268	9.200931	9.141588	8.705815	8.674871	9.499659	9.361818	8.910022	9.248566
244982_at	8.700784	8.247962	8.089835	7.679047	8.034344	7.81443	8.018745	7.561981	6.690537	6.480276	5.95651	6.207954	6.09376	6.310822	5.495341	6.812511	7.823743	7.416158	6.985141	7.002357	7.919772	7.45862	7.161233	7.395792
244983_at	8.595809	7.665985	8.117379	7.755492	7.935257	8.177235	7.720429	7.008348	6.681262	5.8329	5.419256	6.500297	6.180397	6.086871	5.508515	6.461626	7.799679	7.388894	6.858457	6.587414	7.697116	7.640613	7.022137	7.585564
244984_at	11.276515	11.109287	10.873854	10.598493	11.192926	10.592099	10.59373	10.361579	9.097262	8.973145	8.779566	8.612716	8.687801	8.421867	8.099959	8.72767	10.387891	9.901601	9.275918	9.078298	10.028056	10.075642	9.044326	9.748919
244985_at	10.163717	10.097856	9.608264	9.544862	10.018101	9.61827	9.674314	9.229462	7.911369	7.691547	7.433999	7.159541	7.502211	7.190794	6.9642	7.119156	9.398525	8.912154	8.044626	7.847825	8.908419	8.857856	7.989891	8.503614
244986_at	11.124168	10.618121	10.73806	10.61197	10.879223	10.758418	10.36267	10.31213	9.246822	8.843427	8.654055	9.231619	9.098843	8.867891	8.078022	9.432719	10.326844	9.833373	9.504045	9.185177	10.261741	10.287922	9.488328	10.267378
244987_s_at	12.95553	12.953029	12.89135	13.040516	12.955345	12.981579	12.922206	13.018121	12.371907	12.252062	12.315864	12.293069	12.589907	12.534949	12.639797	12.943877	12.669918	12.611775	12.513719	12.527946	12.908402	12.883555	12.724471	13.041481
244988_s_at	11.908407	11.871549	11.975527	11.976885	11.940986	11.891011	11.781385	11.963383	11.223371	11.03208	10.977588	11.07472	11.300938	11.237384	11.061424	11.519106	11.504096	11.457849	11.291327	11.285422	11.680241	11.6259	11.417658	12.042379
244989_s_at	4.208165	3.961067	4.297159	4.025743	4.247237	4.205778	3.902285	3.986075	4.105656	4.08186	4.173504	3.888052	4.10243	4.225084	4.190322	4.104126	4.131346	4.038611	4.171373	4.052227	4.069532	4.177791	4.145028	4.077554
244990_s_at	3.374331	3.19134	3.337864	3.177706	3.297501	3.535165	3.160052	3.530921	3.418611	3.448021	3.312981	3.402282	3.574785	3.233742	3.488141	3.239828	3.345488	3.435094	3.236559	3.480237	3.295183	3.285128	3.352902	3.370913
244991_s_at	4.218465	3.996203	4.04721	4.203367	4.152012	4.053994	4.050205	3.752781	4.116287	3.805342	4.15224	4.144027	4.158339	4.152687	4.118034	4.213997	4.190231	4.351205	4.114654	4.005557	4.305918	4.22038	4.139677	4.158551
244992_s_at	11.856283	10.015842	11.704878	11.723173	11.835657	12.010503	11.271563	10.781583	11.052715	10.078871	10.333812	11.317975	11.054235	10.884089	10.631433	11.221937	11.364069	11.178889	11.015883	10.996978	11.760877	11.770039	11.147824	11.865162
244993_s_at	9.418471	8.085358	9.410569	8.930897	9.200132	9.14976	8.605363	7.823186	8.185471	7.525767	7.932147	8.402483	7.915034	7.968808	7.570261	7.960535	8.817414	8.503697	8.222768	7.99027	8.633198	8.66004	8.197801	8.539557
244994_at	3.434832	3.383117	3.480568	3.637521	3.462457	3.545214	3.397968	3.44868	3.6206	3.459534	3.45988	3.457272	3.543577	3.276877	3.59815	3.289294	3.3142	3.439084	3.452861	3.350337	3.584685	3.269251	3.431219	3.375978
244995_at	6.261058	4.486019	5.946004	5.859175	5.862965	6.438505	5.621855	5.194522	5.598556	4.628968	5.212474	5.691617	5.840352	5.571897	5.40184	5.748285	5.852541	5.539188	5.697299	5.491205	6.088145	6.084571	5.580202	5.935579
244996_at	9.214711	7.755886	8.934239	8.95082	9.215741	8.969506	8.470664	7.802065	7.971196	7.352717	7.665473	8.110427	8.12349	8.112129	7.741242	8.207129	8.317158	8.112108	7.926569	8.016879	8.681531	8.717194	8.431692	8.956592
244997_at	7.552776	6.367917	7.279594	7.225138	7.394369	7.484586	6.872453	6.127025	6.571635	6.233282	6.302392	6.719267	6.690863	6.560147	6.53835	6.61285	6.941968	6.731475	6.531409	6.375933	6.888797	6.888344	6.77565	7.066065
244998_at	9.713423	8.328341	9.558342	9.167843	9.78843	9.385823	9.363821	8.33022	8.225122	7.991149	8.070231	8.426382	8.360256	8.135662	8.123359	8.296844	8.616506	8.479121	8.332762	8.274217	9.046118	9.05433	8.6062	8.875452
244999_at	4.148628	3.487174	3.802079	3.50033	3.930963	4.101981	3.666402	3.378152	3.552053	3.828081	3.850327	3.523283	3.557555	3.826168	3.685576	3.615312	3.842701	3.766409	3.657194	3.731029	3.815423	3.829715	3.791005	4.063153
245000_at	6.635373	5.95498	6.587586	6.486852	6.333845	6.48347	6.223507	6.146188	6.333708	6.264617	6.584186	6.777235	6.81217	6.901556	6.783026	6.547961	6.543206	6.657927	6.642939	6.54279	6.400994	6.535723	6.616334	6.408425
245001_at	13.949019	13.902099	14.054081	13.950361	13.853933	13.848871	13.694089	13.853918	13.665425	13.645081	13.753917	13.782113	13.713523	13.763611	13.61757	13.795038	13.756079	13.80189	13.740719	13.779172	13.78685	13.750609	13.76395	13.772769
245002_at	9.180837	8.103041	8.953801	8.878035	8.955294	9.245531	8.80303	8.43746	7.804875	7.470397	7.601461	7.711208	8.092193	7.971072	7.928666	8.656313	8.084732	8.241103	7.973775	8.036131	8.593405	8.759197	8.454772	9.015821
245003_at	10.894824	9.930615	10.626654	10.726361	10.593698	11.103629	10.53393	10.215774	9.53233	8.98593	9.239787	9.441319	9.802502	9.483247	9.599592	10.135643	9.705784	9.709078	9.490501	9.5138	10.287309	10.407507	9.982205	10.56278
245004_at	11.221295	10.861278	11.165887	11.215143	11.17527	11.068829	10.644247	10.780547	9.681723	9.356539	9.537217	9.432057	9.621626	9.411466	9.543277	10.051493	10.047519	10.142318	9.874993	9.920958	10.503628	10.612657	10.35524	11.132172
245005_at	4.364083	4.120108	4.512766	4.658568	4.723545	4.90529	4.582408	4.335283	4.941151	4.539308	5.182447	5.465852	5.019923	5.071304	4.739389	5.107198	4.743044	4.702063	4.826836	5.098938	5.132594	5.045606	4.650443	5.339549
245006_at	13.247654	12.367775	12.882082	13.221078	13.10782	13.062327	12.764941	12.758121	12.534094	12.08217	12.210642	12.667876	12.839295	12.699432	12.365189	13.237561	12.829684	12.798269	12.570504	12.771025	13.181233	13.194627	12.921453	13.620986
245007_at	11.594525	9.910119	10.923358	11.177461	11.384258	11.229646	10.68757	10.796675	10.33766	9.919333	9.951483	10.508707	10.76142	10.608756	10.222517	11.433812	10.963835	10.898261	10.435329	10.714243	11.242196	11.255732	11.035437	11.98382
245008_at	5.696418	4.558011	5.47849	5.251977	5.489077	6.206126	5.225315	4.684441	4.926163	4.166225	4.722048	5.167034	5.111773	5.06194	4.75135	5.125138	5.288617	5.025827	4.815395	4.63116	5.549052	5.594582	5.008716	5.368347
245009_at	12.471416	10.878842	12.439131	12.267771	12.510684	12.525488	11.755667	11.264911	11.4767	10.531536	10.948533	11.764132	11.419571	11.400963	11.063823	11.70939	11.615937	11.429322	11.324738	11.329645	12.06949	12.025905	11.567155	12.072812
245010_at	9.809297	8.494176	9.980029	9.605855	9.835456	10.067363	9.375541	8.761266	8.778641	8.20495	8.533132	9.222634	8.969936	9.026448	8.899351	8.802866	8.963596	8.881505	8.809314	8.685639	9.38057	9.58746	9.106964	9.313649
245011_at	9.30646	7.539711	9.264425	8.991289	9.119079	9.622612	8.690787	7.947134	8.061207	7.588301	7.958661	8.576133	8.411127	8.420112	8.471956	8.600367	8.060386	8.29888	8.375931	7.808729	8.929503	9.168679	8.822018	8.86421
245012_at	12.087708	12.379208	12.195616	12.126963	11.938569	11.883586	11.9034	11.952586	11.53061	11.380472	11.460573	11.372234	11.413909	11.337643	11.254468	11.696276	11.498079	11.723422	11.650039	11.560642	11.702216	11.756828	11.822763	11.830794
245013_at	13.776476	13.488902	13.626935	13.835471	13.868356	13.795817	13.695387	13.670743	13.459506	13.071406	13.210164	13.490576	13.718262	13.539857	13.486554	13.757353	13.593545	13.46396	13.379851	13.477624	13.77471	13.870993	13.580206	13.915261
245014_at	14.122434	13.699667	13.879341	14.078153	14.00856	14.056833	13.966419	13.852669	13.776985	13.416148	13.509507	13.764217	13.850011	13.828697	13.723642	13.962539	13.881514	13.81225	13.727023	13.824047	13.998408	13.946626	13.863825	14.071467
245015_at	9.565189	8.318502	9.603872	9.176059	9.413269	9.770401	9.315195	8.466114	9.070903	8.928994	8.984774	9.316724	8.737765	8.88535	8.935806	9.037327	9.150538	9.259021	9.16017	8.733793	9.202276	9.235267	8.915541	9.240737
245016_at	9.967876	8.117062	10.077488	9.665828	9.819951	10.318304	9.574219	8.610456	8.929916	8.331765	8.521217	9.551	9.049208	9.226702	8.939421	9.395952	9.186775	9.136438	9.007585	8.938981	9.650334	9.823794	9.383715	9.776985
245017_at	10.893529	9.463766	10.910597	10.690497	10.734119	11.134259	10.178441	9.901035	9.856706	9.082789	9.5353	10.40928	9.859077	9.857755	9.63465	10.250477	10.178398	9.912404	9.890602	9.892443	10.417884	10.512656	10.050968	10.616391
245018_at	10.710318	10.289013	10.640004	10.552146	10.597081	10.755074	10.700936	10.221088	9.466931	9.209878	9.288566	9.593609	9.861029	9.699947	9.758053	9.918889	10.008402	9.88491	9.732788	9.680216	10.128105	10.042185	10.268055	10.245371
245019_at	11.561176	11.077373	11.491945	11.429893	11.580548	11.673888	11.373048	11.280638	10.578289	10.23735	10.261465	10.627767	10.867306	10.719179	10.558189	10.861886	10.965453	10.881995	10.766958	10.673225	11.127105	11.212414	11.024284	11.345246
245020_at	12.209802	11.88102	12.217202	12.082858	12.139725	12.225595	11.884165	11.811414	11.35407	11.03732	11.019481	11.268734	11.540247	11.425147	11.318364	11.687526	11.434745	11.359929	11.3346	11.36326	11.805135	11.818638	11.562954	11.838983
245021_at	12.34768	12.500301	12.409773	12.402043	12.368297	12.278325	12.248596	12.269143	11.766404	11.616177	11.876409	11.822368	11.931901	11.855402	11.70161	12.077357	11.929333	11.932104	11.909473	11.950403	12.079546	12.082656	11.978899	12.224766
245022_at	10.786265	10.962386	10.90741	10.63317	10.495051	10.479926	10.245059	10.625737	10.054909	10.010235	10.000595	10.26939	10.095692	10.104238	10.007829	10.223075	10.267175	10.315194	10.159555	10.132787	10.258185	10.256998	10.137166	10.395822
245023_at	12.097171	11.563592	11.935751	11.856378	11.646731	11.620609	11.543987	11.461584	11.047352	10.653993	10.849493	11.044419	11.217781	11.018393	10.917388	11.594191	11.188225	10.923789	11.140759	11.194959	11.540856	11.591522	11.224697	11.796058
245024_at	13.292101	12.439059	13.334786	13.222639	13.247416	13.338955	13.087526	12.761865	12.673726	12.120723	12.367647	12.813508	12.93725	12.876189	12.515878	13.23295	13.023376	12.861072	12.756277	12.651046	13.312333	13.364313	13.058041	13.468777
245025_at	11.752733	9.685904	11.426944	11.268922	11.342187	11.765409	10.979051	10.466214	10.464738	9.716123	10.059558	10.756709	10.706323	10.62013	10.335486	11.04053	11.060778	10.960441	10.647337	10.509809	11.349588	11.244465	11.025573	11.520968
245026_at	11.329673	9.242581	10.928161	10.880766	10.739952	11.334263	10.641481	9.966349	9.909485	9.18675	9.585379	10.215448	10.100803	10.054761	9.578662	10.511638	10.550456	10.289236	9.933363	9.832762	10.707626	10.648495	10.70747	11.056767
245027_at	6.680491	6.552234	6.568474	6.332407	6.895638	6.53254	6.67183	6.4223	5.573486	5.332496	5.347746	5.754493	5.601958	5.791572	5.382759	5.863741	5.892944	5.848615	5.461214	5.883186	5.941187	6.211627	6.22201	6.214205
245028_at	7.450463	7.081889	6.636096	7.519578	7.676563	7.745611	7.530869	8.221845	6.391318	6.310974	5.978197	6.239981	6.508355	6.198884	5.289379	6.845186	7.442869	7.03874	6.748262	6.334337	7.399259	7.844779	7.068482	7.262303
245029_at	7.244372	6.96542	7.148345	7.007225	7.289326	7.504635	7.213812	7.187898	6.259143	5.517643	5.931725	6.64228	5.17955	5.371211	5.23481	5.959958	6.200202	6.168266	6.110948	6.555018	6.240589	6.506433	6.019593	6.445665
245030_at	3.038402	3.091699	2.956163	3.063804	3.072312	3.175736	3.035899	2.900141	3.092729	3.047594	3.171113	3.034262	3.195496	3.09887	3.157545	3.239077	3.081036	2.950961	3.080608	3.082679	3.100781	3.019647	3.084571	3.176283
245031_at	6.160936	6.457879	6.090972	6.109299	6.326329	6.207552	6.34424	6.056879	5.632715	5.574858	5.703028	5.720243	5.679788	6.088277	5.747126	5.757757	5.615555	5.559348	5.589793	5.693187	5.799576	5.793632	5.714552	5.735523
245032_at	3.603799	3.542483	3.575799	3.718976	3.68905	3.675345	3.63316	3.641469	3.542694	3.751537	3.590905	3.490664	3.56382	3.716165	3.546535	3.600954	3.650837	3.403344	3.508803	3.709958	3.520764	3.624643	3.55842	3.683218
245033_at	4.222241	4.278674	4.398691	4.269203	4.081337	4.438968	4.193514	4.262029	4.484131	4.777912	4.849382	4.526094	4.676647	4.541235	4.872113	4.427369	4.512431	4.69192	4.666765	4.740265	4.252365	4.374302	4.41321	4.232128
245034_at	4.729544	5.154267	5.197364	4.678311	4.71408	5.051434	5.059964	4.828181	4.704816	4.949806	5.102752	4.924582	6.741364	6.389992	6.678356	5.921806	4.743405	5.029772	5.522187	4.832122	5.896774	5.380832	5.950636	5.253194
245035_at	6.885246	6.674852	7.041348	6.318082	7.380374	7.045029	7.61125	6.523213	6.592351	7.206751	6.601124	6.111299	11.686095	11.452653	11.693751	11.18954	6.88982	6.761551	7.126894	6.436542	10.46417	9.489991	10.541658	9.80167
245036_at	3.240968	3.285351	3.333604	3.169247	3.086392	3.315532	3.101463	3.08597	3.176715	3.010167	3.227534	3.169563	2.978746	3.289639	3.097461	3.290346	3.167338	3.064951	3.135188	3.038144	3.274336	3.241347	3.158928	2.983141
245037_at	3.600355	3.418453	3.47513	3.282502	3.48531	3.435082	3.2194	3.456878	3.498788	3.451709	3.504023	3.586568	3.51186	3.386183	3.31599	3.412659	3.250102	3.492378	3.348508	3.539598	3.463816	3.581863	3.40673	3.247275
245038_at	7.807082	8.175218	8.555668	7.569087	8.160339	7.800894	9.106392	7.522352	12.376311	12.948623	13.1693	11.979948	11.536727	11.496621	11.664164	10.624784	12.326703	12.040422	12.568518	11.649753	9.801636	10.058462	10.838704	9.749449
245039_at	8.49893	8.448019	8.69118	8.398926	8.652311	8.624185	8.695512	8.624399	8.602449	8.477256	8.36708	8.453674	9.173974	9.162416	9.144812	9.112018	8.674641	8.677784	8.695093	8.424919	9.258636	9.145116	9.190906	9.027133
245040_at	4.289781	4.050305	4.29899	3.827068	4.079163	4.110754	4.151168	3.896428	4.173431	4.074352	3.896113	4.10794	4.128966	4.106356	4.229914	4.140419	4.2197	3.963914	4.121353	4.330972	3.819811	4.004107	4.162448	4.011015
245041_at	6.918005	7.212826	7.504045	6.227768	5.502514	5.856336	5.570784	5.049798	10.184288	11.539807	11.363882	9.785279	8.465413	9.37139	8.814487	7.088024	10.133968	10.064889	10.805829	9.711331	7.734141	8.390459	8.330685	7.964413
245042_at	7.061488	7.09743	7.192791	7.215764	7.080979	7.148703	7.038059	6.791559	7.383604	7.181566	7.208211	7.242867	6.023814	6.053424	5.843837	6.081892	7.399527	7.265701	7.044656	7.528327	6.3298	6.100339	6.124067	6.053132
245043_at	9.193157	9.217346	9.030351	9.278185	9.306786	9.480979	9.445868	9.365064	8.312351	8.152945	8.319133	8.300938	8.224424	8.455268	8.229387	8.466428	8.42267	8.489937	8.279514	8.325442	8.750032	8.803185	8.605554	8.748671
245044_at	12.603749	12.69792	12.751934	12.695186	12.605657	12.60841	12.422548	12.583953	11.851039	11.321789	11.670048	11.910266	11.463285	11.320161	11.212317	11.863313	11.798922	11.684239	11.692632	11.860906	11.95984	12.129604	11.697981	12.18039
245045_at	8.142261	8.357258	8.283865	8.434188	8.255802	8.58351	8.53786	8.593124	8.743443	8.900558	8.798653	8.839772	9.193345	9.123222	9.257526	9.003164	8.770945	8.715084	8.761482	8.904262	8.962948	8.877232	8.918748	8.869412
245046_at	9.36004	9.179062	9.394697	9.26994	9.201915	9.145084	9.322071	9.312247	9.16838	9.040977	9.23404	9.064409	9.668503	9.79632	9.858088	9.588857	9.031664	9.060817	9.227558	9.006432	9.446215	9.35788	9.71027	9.356874
245047_at	12.858092	12.243831	12.644709	12.70068	12.634158	12.878014	12.685024	12.463884	12.037708	11.384322	11.504177	12.131079	12.644336	12.346276	12.400078	12.470949	12.087981	11.966144	12.153538	12.041513	12.784802	12.788841	12.280763	12.619641
245048_at	12.165835	11.283253	12.295702	11.833654	11.725144	11.745104	11.469915	10.921078	11.135246	10.5489	11.178394	11.484498	11.343274	11.252455	10.984102	11.403368	11.38318	11.205933	11.301484	11.092422	11.675573	11.770712	11.498971	11.54388
245049_at	7.255839	6.520571	7.708634	6.845507	7.232532	7.368029	6.931109	6.565437	6.15334	5.973037	6.255078	6.359293	6.245732	6.428486	5.965983	6.236984	6.599553	6.430706	6.254191	6.312525	6.398636	6.498737	6.289876	6.687286
245050_at	12.126517	11.574099	12.179557	12.142616	11.984899	12.044904	11.960546	11.823693	11.531224	10.927842	11.35507	11.486675	11.721945	11.650302	11.62356	11.893365	11.454114	11.41402	11.421208	11.735535	11.998385	12.066413	11.839989	12.236922
245051_at	7.951873	8.052628	8.624983	7.341359	8.082238	8.053399	7.981428	7.540635	9.330325	10.186907	10.637766	9.321316	10.193711	10.667204	10.471835	9.496616	9.535655	9.511773	10.166079	9.08473	9.62955	9.766513	10.253982	9.569816
245052_at	8.560294	8.184506	8.727219	6.998777	8.93655	8.670649	9.162562	8.127623	9.241246	9.216316	9.073612	8.896679	10.893051	10.894824	10.679694	10.440686	9.671448	9.150006	9.347595	8.905756	10.157594	9.885093	10.377655	9.750517
245053_at	3.946555	4.036647	3.734243	3.904539	3.779123	3.847304	4.25056	3.874447	3.654666	3.722522	3.797097	3.835856	4.04913	3.954423	4.334573	4.040532	3.689879	3.904641	3.913529	3.926909	4.188379	3.949469	4.030426	3.879555
245054_at	6.466876	6.105894	6.17751	6.375339	6.746885	6.669809	6.922409	6.709389	6.455542	6.577489	6.196466	5.722368	6.877817	6.903693	6.688082	6.82039	6.466085	6.6147	6.529784	6.523718	6.867098	6.768329	6.752779	6.667439
245055_at	6.048714	6.131001	6.146898	6.320782	6.010353	6.355979	6.538474	6.580508	5.01947	4.91053	4.662355	5.019492	5.103873	5.414448	4.862606	5.680508	5.410124	5.377007	5.189174	5.140185	5.439231	6.08038	5.673786	6.068815
245056_at	4.075352	4.373417	4.13988	4.189705	4.44954	4.527241	4.30972	4.18341	4.344104	4.813298	4.215977	4.487299	6.196885	5.769057	5.998179	5.463528	4.537296	4.669103	4.651862	4.571729	5.381015	5.089327	5.449737	4.957677
245057_at	4.015396	3.815158	3.772725	4.431984	4.054062	4.048204	4.282351	4.032539	4.159057	4.225087	3.920834	4.035064	4.177912	4.317633	4.460386	3.950988	3.820823	4.151064	4.18309	4.077759	3.805646	4.328279	4.063088	4.228927
245058_at	3.71159	3.797087	3.688512	3.660527	3.707704	3.76187	3.534663	3.674961	3.480566	3.782181	3.691736	3.543421	3.82219	3.900911	3.558796	3.854943	3.652248	3.755384	3.677705	3.69772	3.702399	3.714331	3.587448	3.609846
245059_at	8.31684	8.243397	8.398061	8.37289	8.37557	8.358967	8.260599	8.355013	8.306084	8.434775	8.433711	8.132279	8.711054	8.582132	8.806485	8.77784	8.179697	8.200215	8.299881	8.196137	8.5192	8.404441	8.635411	8.412387
245060_at	11.397382	11.180013	11.207096	10.826655	10.491517	10.78925	10.699096	10.617185	11.037351	10.760584	10.832036	10.974231	10.216256	10.258505	10.360672	10.302544	11.010772	10.975464	10.800604	11.118598	9.940437	10.155397	10.197374	10.315244
245061_at	13.725319	13.623964	13.680239	13.498917	13.677175	13.73562	13.618739	13.748083	12.453503	11.576691	12.085862	12.439739	12.440225	12.350393	12.264294	13.460994	12.607053	12.635575	12.376664	12.30677	13.208791	13.344069	13.174338	13.589761
245062_at	8.025599	8.081929	7.859147	8.094009	8.094502	8.405279	8.411079	8.286677	8.168829	8.240725	8.164761	8.164924	8.411801	8.403708	8.406242	8.383111	8.168002	8.276071	8.207045	8.07458	8.370666	8.352321	8.258259	8.363613
245063_at	6.902764	6.622826	6.475233	6.693213	6.444443	6.02955	6.564537	6.910288	7.484076	7.367174	7.180696	7.439175	7.305062	7.527138	7.328342	7.148337	7.144869	7.201661	7.271353	7.088589	6.956327	6.644864	6.884073	6.787027
245064_at	7.030567	6.726119	6.923655	7.179837	7.146538	7.226493	7.064147	6.987462	8.413287	8.744539	9.009249	8.67671	8.294059	8.384195	8.530113	7.650539	8.139848	8.352535	8.410272	8.495806	8.014478	7.942793	7.788248	7.431903
245065_at	8.817623	8.790812	8.660187	8.69722	8.794257	8.843496	8.817224	8.919512	8.497382	8.495137	8.350514	8.398614	8.076462	8.195193	8.297917	8.253453	8.511194	8.538862	8.516476	8.437565	8.403049	8.469055	8.244749	8.393948
245066_at	8.521688	8.535767	8.567228	8.277596	8.452972	8.415035	8.371546	8.141952	8.409153	8.431933	8.523494	8.472828	9.260734	9.230056	9.160504	8.967175	8.31423	8.289136	8.474632	8.348834	8.796275	8.597237	8.900297	8.587024
245067_at	10.045885	9.846216	9.946567	9.894638	9.883235	9.839183	9.861232	10.131482	10.841584	10.930025	10.90428	10.713784	10.821655	10.728195	10.931848	10.643175	10.660007	10.673411	10.972092	10.670318	10.789042	10.642882	10.688798	10.747071
245068_at	3.736289	4.018263	3.913143	4.015713	3.881993	3.908283	3.831229	3.778991	4.202008	4.604664	4.489624	4.11182	4.203192	4.288858	4.425243	3.89729	4.321333	4.416744	4.303245	4.403131	4.136374	4.014949	4.307162	3.938558
245069_at	3.751721	3.915582	3.723059	3.73396	3.744886	3.591144	3.600354	3.435065	3.574671	3.754645	3.942135	3.813442	3.869621	3.746689	3.974973	3.889308	3.804925	3.81951	3.776927	3.79768	3.83592	3.788512	3.756407	3.547153
245070_at	4.288654	4.424334	4.281441	4.239286	4.171382	4.491919	4.408032	4.141808	4.427226	4.343179	4.205778	4.213108	4.540554	4.444912	4.434575	4.752274	4.486297	4.210912	4.296946	4.33488	4.393086	4.30212	4.302472	4.297774
245071_at	3.841461	3.891602	3.936138	3.672825	3.787961	3.87926	3.859122	3.757135	3.955171	3.799698	4.085977	3.723575	4.212721	3.899411	3.889259	3.722526	3.692561	3.886999	3.950908	3.91585	3.696476	3.817811	4.18259	3.725076
245072_s_at	3.343482	3.503041	3.379268	3.496284	3.141204	3.624117	3.419603	3.249662	3.264244	3.626372	3.37161	3.296443	4.179106	3.861239	3.982309	3.661616	3.193034	3.537295	3.589712	3.38518	3.757166	3.72486	4.020422	3.579229
245073_at	3.473192	3.598211	3.341435	3.439147	3.503258	3.519069	3.712669	3.507126	3.492473	3.660869	3.694862	3.561616	3.708101	3.748793	3.83889	3.717196	3.490521	3.655343	3.589487	3.587396	3.599015	3.537011	3.665391	3.580598
245074_at	8.260042	8.074211	8.209055	7.820843	8.394406	8.109553	8.188294	8.234534	8.07513	7.924347	7.71762	7.997401	8.75184	8.62282	8.551732	8.692111	8.260391	7.922274	7.913679	7.74709	8.914423	8.54218	8.773504	8.889697
245075_at	7.184292	7.181918	6.989672	7.180497	6.998846	7.324066	7.33538	7.169646	7.133446	7.03763	6.830606	7.274031	7.019772	7.2163	6.912637	6.975319	7.195095	7.15129	7.058392	7.273105	7.57582	7.328871	7.299235	7.176569
245076_at	6.680492	6.930721	7.169534	6.793792	6.630042	6.797899	7.119052	6.434991	11.18288	11.449593	11.103734	10.942437	12.123747	11.764482	11.965719	11.930549	11.331662	11.238007	11.413679	11.073863	11.364545	11.199889	11.365704	11.139835
245077_at	4.504406	4.184365	4.298481	4.227215	4.19545	4.22895	4.333922	4.287923	4.269973	4.164815	4.238247	4.429797	4.211881	4.401379	4.596033	4.578792	4.536974	4.298954	3.999063	4.223169	4.295501	4.34783	4.088694	4.140607
245078_at	6.668665	6.976463	6.736801	7.021892	6.645089	7.056389	6.956765	7.071332	5.865799	5.772335	6.092418	6.391757	7.37966	7.429805	7.182407	6.933239	5.909586	5.941824	6.092483	6.103312	6.471401	6.510043	6.879628	6.742333
245079_at	5.531133	5.187221	5.269542	5.213558	5.775944	5.410077	5.528894	5.608498	5.232303	5.510876	5.643726	5.35455	6.08894	6.062908	5.762958	5.759468	5.513723	5.498063	5.158666	5.543947	5.414731	5.579608	5.539872	5.711625
245080_at	3.833227	4.063491	3.752704	3.944209	3.864987	4.008646	3.745647	4.061685	3.91419	4.0533	3.873235	4.002521	4.051871	4.172946	4.271763	3.925996	3.830419	3.922585	3.996472	4.054429	3.851862	3.885935	4.047727	3.993579
245081_at	4.9608	5.078392	4.83219	4.755957	4.898722	4.725639	4.843037	4.805823	4.887459	5.026793	4.848861	4.974879	5.476148	5.033108	5.0305	5.157152	4.851002	4.649882	4.896118	4.946725	5.146519	5.040018	4.770692	5.038408
245082_at	4.190818	4.397711	4.204823	4.230334	4.134807	4.237808	4.709633	3.822738	8.80333	10.252964	10.112198	7.843102	9.862742	9.870321	10.11183	9.411521	8.054241	8.086655	9.359734	7.578257	8.740621	8.437548	9.17249	8.593746
245083_at	8.93218	8.914251	9.015311	8.770632	8.790668	8.841256	8.832223	8.893593	8.630811	8.511699	8.833307	8.726576	8.906727	8.865914	9.059164	8.847006	8.698238	8.684153	8.690147	8.456046	8.781123	8.732601	8.900297	8.619839
245084_at	6.071637	6.042821	5.992474	5.439111	6.200652	5.733525	5.912331	6.042036	5.708575	5.883768	5.906866	5.844228	6.739888	6.096382	5.827986	6.109999	5.663623	5.604295	5.82996	5.572743	5.979629	5.599729	5.954439	6.058259
245085_at	9.388207	9.254063	9.290646	9.160204	9.302186	9.069351	9.42971	9.240735	9.690735	9.835381	9.71444	9.633581	9.450051	9.603623	9.71594	9.374278	9.549574	9.602168	9.569827	9.574647	9.101964	9.068339	9.26419	8.962442
245086_at	3.453833	3.61514	3.291815	3.569148	3.422592	3.515399	3.721096	3.433549	3.342005	3.556867	3.882789	3.825326	3.720671	3.658472	3.547513	3.504992	3.345629	3.69223	3.539626	3.621184	3.337126	3.388628	3.362075	3.460407
245087_at	6.019636	5.714228	5.704184	6.057596	5.671294	5.587078	5.505847	5.845258	6.195503	5.963485	5.99211	5.948354	5.480314	5.655707	5.474568	5.900355	5.826734	5.925902	6.042312	6.072907	5.441295	5.446674	5.752192	5.802148
245088_at	8.526439	7.880646	7.489061	7.95507	8.473673	7.857235	7.956664	8.023621	6.60777	5.268232	5.732457	6.266309	5.105016	4.916628	5.558002	6.685311	7.314913	7.040106	6.274071	6.865848	6.646356	7.020349	5.949476	7.633699
245089_at	5.352371	5.215057	5.493773	5.491923	5.144249	5.017111	4.722711	5.265784	7.609078	7.468824	7.377494	7.293423	6.118828	5.933267	5.17615	5.718276	7.344896	7.339619	7.377854	7.455101	5.263062	5.598648	5.712033	5.468631
245090_at	6.660815	6.297028	6.57219	6.422658	6.142611	6.422877	6.195961	6.575517	5.536147	5.329978	5.904177	5.55363	5.587259	5.242406	5.825567	5.967458	5.684393	5.724162	5.588245	5.607556	6.11386	6.217262	6.130974	6.382464
245091_at	3.654024	3.835342	3.700368	3.829588	3.841762	3.73355	3.565834	3.539363	3.725076	3.599531	3.802421	3.660644	3.786149	4.105163	4.046051	3.807593	3.682664	3.717188	3.81171	3.727918	3.55581	3.691135	3.732461	3.543068
245092_at	7.841619	7.818899	7.966313	7.899841	7.975686	7.957289	8.012775	8.119658	7.926936	7.879198	7.781486	7.846058	8.360256	8.347928	8.306549	8.567601	7.821037	7.898449	7.827823	7.81167	8.268191	8.169098	8.179228	8.204354
245093_at	6.27687	5.911545	5.916487	6.290792	6.06679	6.03417	5.797	6.472068	5.559705	5.131533	5.32562	5.43362	4.841452	5.047512	4.928387	5.468996	5.550975	5.523112	5.414584	5.249121	5.522484	5.723195	5.330037	5.442312
245094_at	11.361281	10.858024	10.681434	10.684928	11.243188	10.815414	10.937273	10.907152	9.403155	8.469764	8.646661	8.898301	8.066866	8.014033	8.064982	9.441851	9.425686	9.484543	9.063483	9.380354	9.753796	9.908997	9.463251	9.834194
245095_at	4.958841	4.867817	4.658078	4.739268	5.031032	4.925775	5.064048	5.070311	4.822935	4.731136	4.6968	4.776856	5.397944	5.213767	4.914067	4.886097	4.535188	4.701726	4.759609	4.90227	5.057404	4.795456	5.0532	4.853936
245096_at	12.012497	12.105451	12.059577	12.227917	12.221003	12.280621	12.183937	12.322282	11.455799	11.015689	11.428601	11.514909	11.952251	11.722133	11.815065	11.84449	11.538242	11.338879	11.487864	11.331356	12.008848	11.939048	11.655399	11.869521
245097_at	7.31712	7.4206	7.486789	7.399393	7.461699	7.732796	7.519117	7.14705	7.021073	6.824229	6.966102	6.938027	6.781483	6.71896	6.996624	7.001278	6.792527	6.930229	6.810106	7.052334	6.886042	7.032699	7.089644	7.048148
245098_at	8.910757	8.733402	8.800982	9.496752	9.101591	9.01561	9.203	9.626435	9.013094	9.01711	9.058607	9.076329	10.228214	10.10326	9.861517	10.073128	9.133609	8.925725	8.886625	9.099568	9.717285	9.650188	9.452703	9.582975
245099_at	8.864531	8.589168	8.941636	8.59842	8.738889	8.815891	9.155179	8.984131	8.778448	8.80469	8.839091	8.802645	9.263175	9.140462	9.245208	9.461828	8.934172	8.839619	8.78521	8.768182	9.348146	9.276441	9.343805	9.27203
245100_at	7.422074	7.278699	7.347964	7.361981	7.369225	7.330029	7.341008	7.517775	7.046016	6.82044	6.715347	7.022806	6.963853	7.037994	6.86077	7.373914	7.118678	7.095157	7.141201	6.925405	7.015743	7.295021	7.030554	7.276982
245101_at	8.819874	9.023135	8.889948	8.974571	8.6743	8.853865	8.85765	8.99148	9.528543	9.581924	9.231253	9.623262	9.957598	9.893215	9.448511	9.553039	9.710907	9.556682	9.427083	9.568098	9.4261	9.280444	9.3872	9.37045
245102_at	3.209873	3.395906	3.421494	3.386867	3.264438	3.281846	3.319581	3.326762	3.417427	3.405748	3.632459	3.249538	3.428148	3.280008	3.42493	3.55918	3.356073	3.57172	3.548251	3.308823	3.335473	3.387806	3.425196	3.491385
245103_at	3.715729	3.530036	3.706519	3.518275	3.646257	3.131303	3.386161	3.54451	3.554624	3.567876	3.911395	3.603824	3.69516	3.654749	3.698034	3.663424	3.462895	3.582989	3.627957	3.591268	3.679881	3.630453	3.625007	3.58378
245104_at	7.58487	7.338847	7.369162	7.474727	7.42975	7.437666	7.222398	7.220813	7.361288	7.243958	7.185749	7.53856	7.220438	7.346633	7.279105	7.359607	7.374897	7.246834	7.282003	7.385139	6.976016	6.93875	7.1859	7.132984
245105_at	4.171656	4.426276	4.248621	4.036049	4.133316	4.281586	4.46301	4.405569	3.960068	4.150191	4.137574	4.041638	4.143799	4.151256	3.922665	3.959451	3.89037	4.021059	4.051616	4.423092	4.182612	4.155553	4.162448	4.477473
245106_at	5.921103	6.412269	6.127045	6.600366	6.099268	6.248318	6.31028	6.766738	7.207956	7.462836	7.333992	7.432127	6.58676	6.904414	6.438764	6.226845	7.126066	7.273105	7.565283	7.390799	6.124384	6.420695	6.085193	6.475366
245107_at	3.491091	3.573292	3.695545	3.515934	3.441339	3.738133	3.518935	3.493112	3.934818	4.344973	4.39552	4.248443	4.587238	4.366073	4.439766	4.041395	4.019188	4.000214	4.127222	3.716795	4.010269	3.984719	4.301229	3.910275
245108_at	3.384089	3.903444	3.638373	3.790764	3.841988	3.588227	3.609876	3.593223	3.600209	3.611911	3.816196	3.511573	3.682915	3.779212	3.970511	3.59696	3.654419	3.595211	3.630839	3.488582	3.808893	3.618804	3.657832	3.745184
245109_at	5.127079	5.111553	5.207071	5.416714	5.361236	4.655937	5.079667	5.716748	5.234895	5.188723	4.694826	5.067392	4.965665	4.777331	4.248518	4.882093	5.462444	5.42497	4.630954	5.140371	5.47042	5.113073	4.907805	5.202317
245110_at	3.810447	3.691599	3.706519	3.707265	3.602354	3.614549	3.664624	3.695988	3.838832	3.696937	3.518049	3.690523	3.716191	3.825106	3.734913	3.792081	3.713666	3.670253	3.717719	3.717723	3.793748	3.869203	3.698122	3.663274
245111_at	3.517357	3.442844	3.442573	3.49162	3.549757	3.524236	3.475855	3.298465	3.468445	3.43307	3.478315	3.39969	3.35296	3.584396	3.613603	3.467405	3.428503	3.510729	3.440179	3.744965	3.430868	3.583355	3.649639	3.492921
245112_at	6.190951	6.174744	6.23629	5.912167	6.209128	6.253781	6.087266	5.744046	5.857808	6.686801	6.821381	5.74072	5.271717	5.014722	5.13408	4.948052	5.599904	5.569905	6.372087	6.014412	4.922849	4.925532	4.61722	4.984437
245113_at	4.096797	4.054824	4.190111	4.089475	4.31529	4.306498	3.886577	3.878967	4.028014	4.177252	4.210369	4.166623	4.322996	4.219082	4.544167	4.249534	4.280153	4.176075	4.183987	4.065287	4.139	3.949852	4.271886	4.083434
245114_at	8.362498	8.285803	8.318651	8.36941	8.313398	8.531469	8.377368	8.31566	8.147171	8.064333	8.265623	8.158595	8.225507	8.140112	7.905706	7.899465	8.122906	8.13422	8.134019	8.198346	7.801581	8.04293	7.93414	7.998693
245115_at	11.11326	11.200834	11.174801	11.09261	11.259574	11.228643	11.245358	11.206703	10.508752	10.31339	10.43973	10.624859	10.706324	10.906768	10.98389	11.091133	10.473664	10.542999	10.611138	10.419144	11.048422	10.92444	10.920062	11.061681
245116_at	8.648446	8.434001	8.488161	8.72694	8.698303	8.646363	8.569963	9.026687	7.586198	7.517907	7.236411	7.318754	7.203017	7.331212	7.263307	7.958429	7.763304	7.680428	7.493161	7.576123	7.989206	8.16846	7.687394	8.208312
245117_at	9.71192	9.601244	9.382056	9.258343	9.686028	9.615095	9.558295	9.539333	8.32516	7.923355	7.76317	7.772226	8.136932	8.136297	8.085398	8.758681	8.180156	8.248207	8.083181	7.962018	8.657036	8.827809	8.604449	8.835553
245118_at	8.356181	8.280446	8.292976	8.06087	8.499395	8.288791	8.321388	8.405447	8.290797	8.329013	8.316726	8.034478	8.15737	8.338682	8.408183	8.333079	8.369638	8.270994	8.299256	8.124342	8.304601	8.225741	8.288327	8.331173
245119_at	4.802146	4.765938	4.922634	5.582598	4.922854	4.899598	5.350001	4.881294	6.704442	7.842794	7.797421	6.480094	7.813755	8.116168	8.179068	6.968961	6.66494	6.549431	7.403387	6.210375	7.154799	7.526975	7.3021	7.269008
245120_at	7.208938	7.022344	6.816255	7.134803	7.021245	7.295143	7.223772	7.428964	6.75762	6.562025	6.290693	6.754173	6.893452	6.723128	6.461423	6.98472	6.658107	6.77505	6.431755	6.8904	6.816521	6.968214	6.745874	6.815814
245121_at	10.734216	10.763218	10.748947	10.744399	10.777931	10.709584	10.584477	10.759286	11.448353	11.510264	11.412646	11.454158	10.941296	11.089227	10.972133	10.733951	11.295755	11.465422	11.501122	11.510652	10.838436	10.695069	10.840086	10.726538
245122_at	8.991115	9.037927	9.139121	9.475153	9.211568	9.249145	9.11672	9.446669	8.515854	8.298634	8.282746	8.474686	8.230485	8.413278	8.320468	8.443701	8.330803	8.421631	8.389858	8.512471	8.355102	8.656	8.245705	8.973147
245123_at	10.964255	10.878349	11.073245	10.982786	11.219098	11.263151	11.221092	10.987834	9.943328	9.16415	9.3085	9.731931	9.590297	9.494058	9.329229	10.294269	9.949231	9.902134	9.566665	9.897069	10.008912	10.199084	9.897299	10.540048
245124_at	8.425511	8.571844	8.396413	8.536553	8.522729	8.577236	8.558003	8.441919	8.49894	8.393452	8.200146	8.567676	8.434352	8.513021	8.436437	8.430643	8.307501	8.340985	8.375133	8.526389	8.378807	8.34896	8.386895	8.330411
245125_at	3.43025	3.524522	3.404679	3.454259	3.459238	3.532309	3.430444	3.332228	3.382893	3.488673	3.499358	3.831147	3.44571	3.406951	3.417488	3.435641	3.38064	3.504625	3.675451	3.513725	3.661544	3.210546	3.496605	3.454259
245126_at	4.24919	4.417761	4.27997	4.361847	4.270435	4.235969	4.270435	4.241861	4.212165	4.254644	4.309012	4.273626	4.244512	4.389262	4.400879	4.391396	4.231951	4.257271	4.125538	4.266879	4.163673	4.289947	4.289781	4.212434
245127_at	10.348489	10.309543	10.306636	10.208225	10.117786	10.055011	10.279301	10.086339	10.885269	10.875399	10.820324	10.676362	7.945841	8.237568	8.359722	8.791922	10.462647	10.762708	10.890719	11.02527	8.912396	9.269565	9.021106	9.439235
245128_at	3.213018	3.163255	3.174189	3.165577	3.231523	3.376195	3.532329	3.153154	3.184492	3.158083	3.292244	3.297771	3.432328	3.299985	3.418551	3.482696	3.220029	3.076725	3.155394	3.250071	3.42415	3.189555	3.37142	3.011867
245129_at	4.157736	4.32019	4.284383	4.35731	4.509314	4.695311	4.445779	4.181862	4.000934	3.866644	3.93145	4.321818	3.904931	3.837599	4.111208	4.4354	4.005595	4.051066	4.302988	4.126492	4.155261	4.097819	3.973312	4.068765
245130_at	7.161794	7.228318	7.381461	7.22534	6.765321	6.995577	6.697107	6.879136	5.908967	5.706548	5.319756	5.873098	5.293179	4.893642	4.623802	5.16708	5.63032	5.847307	5.495395	5.945594	5.643341	5.588836	4.958443	5.759758
245131_s_at	7.904499	7.625564	7.973844	7.934667	7.850501	7.918819	7.878417	7.813796	8.151512	8.169512	8.339927	8.16742	8.47667	8.498063	8.592352	8.575738	8.17802	8.140817	8.382145	8.028346	8.500625	8.241908	8.515045	8.225463
245132_at	6.866652	6.886139	7.065778	6.962607	7.033953	7.221759	7.07948	6.940368	6.924502	7.108982	7.23139	6.890884	7.278327	7.178111	7.323558	6.995095	6.820295	6.868739	6.940214	7.086876	7.045701	6.832448	7.012589	6.838973
245133_at	5.09636	4.89202	5.01158	4.907452	5.213317	4.904019	5.438496	4.892441	4.489795	4.327653	4.13592	4.562038	4.231144	4.215484	4.27757	4.367859	4.315154	4.180587	4.22628	4.414809	4.103947	4.396653	4.273896	4.343735
245134_s_at	8.270917	8.22244	8.304942	8.601826	8.405953	8.417308	8.451413	8.491503	7.761266	7.63948	7.762181	7.982462	7.675149	7.7876	7.94782	7.930174	7.774291	7.919895	7.710754	7.976723	7.989097	7.927359	7.985549	7.976123
245135_at	3.678499	3.603561	3.665509	3.527933	3.584039	3.539396	3.672502	3.585352	3.725076	3.721732	3.638788	3.802345	3.762437	3.888074	4.017988	3.830095	3.728356	3.788282	3.858784	3.587465	3.661138	3.724977	3.828751	3.588992
245136_at	6.432722	6.721163	7.353566	7.363873	6.175603	6.757073	6.785255	7.051562	9.417716	9.624073	9.638747	9.318747	9.573251	9.629072	9.726021	9.116748	9.159775	9.192788	9.479761	9.238308	9.14506	8.983321	8.904553	8.624507
245137_at	5.852049	5.553995	5.669825	5.276238	5.847759	5.620525	5.74203	6.270558	4.883482	4.85868	4.747796	5.021665	4.777441	4.827323	4.890127	4.884075	5.22857	5.417256	4.947164	5.214452	5.222686	5.010228	4.777813	5.240272
245138_at	6.35339	6.235785	6.099268	5.745688	6.645304	6.669708	6.26473	5.669566	5.176762	4.452978	4.867098	4.833508	4.936544	5.265078	4.981487	5.169593	4.915562	4.730258	4.62685	5.193614	5.217926	5.23179	5.076641	5.352711
245139_at	4.174738	4.517996	4.189684	4.014702	4.140898	4.167227	4.256927	4.18459	4.092851	4.292544	4.112232	3.883753	4.315287	4.199562	4.636141	4.360064	4.25849	4.274498	4.162448	4.350001	4.03667	3.866278	4.150949	4.189368
245140_at	3.670571	3.656225	3.510292	3.514908	3.636892	3.799239	3.663959	3.592303	3.542344	3.534149	3.569595	3.648952	3.69984	4.004912	3.832029	3.64105	3.499187	3.446445	3.695003	4.098544	3.628271	3.603649	3.940032	3.766908
245141_at	5.27577	4.801967	4.830192	4.777409	4.964882	5.431858	4.545213	4.56347	4.255917	4.011042	4.319244	4.067773	4.263108	4.149992	4.09381	4.369105	4.084395	4.294738	4.145239	4.483421	3.860059	4.169231	4.239927	4.11932
245142_at	6.975572	7.031248	7.022036	7.173028	7.08905	7.198748	7.149291	7.058153	7.049752	6.899031	6.937453	6.998353	6.871743	6.940765	7.119747	7.249668	6.868837	6.836673	6.904787	6.98557	7.007889	7.064041	6.915402	7.018785
245143_at	6.234101	5.976474	6.572525	6.507171	6.331643	6.293626	6.195815	6.448813	5.80737	5.886128	6.012639	5.959637	6.106738	5.957098	6.228191	6.16704	5.416393	5.552496	6.213913	5.807672	6.220999	5.979219	5.916242	6.280575
245144_at	8.360662	8.372547	8.721985	8.718452	8.550397	8.512454	8.702966	8.817503	8.946825	8.987866	8.802999	8.966887	9.232113	9.223464	9.384966	9.21578	8.801183	8.936759	8.817678	8.934731	9.022485	8.784224	8.912841	8.88533
245145_at	8.081554	8.223028	8.201826	8.395464	8.028291	8.119045	8.241452	8.209826	8.812334	9.104318	8.837356	9.138404	8.335969	8.498211	8.500493	7.992106	8.738335	8.739773	8.653843	8.975135	8.276673	8.048538	7.999998	8.332
245146_at	8.267963	8.362217	8.494855	8.466839	8.395989	8.481654	8.384418	8.331057	7.946106	7.904781	8.001653	8.053381	7.955779	8.105836	8.106516	7.97135	8.058387	8.042701	7.911956	8.079268	8.094126	8.089869	8.076353	8.109279
245147_at	6.42303	6.387017	6.228336	6.470737	6.64601	6.551163	6.460226	6.547594	6.578924	6.500943	6.574237	6.571789	6.517306	6.574626	5.994179	6.251307	6.289017	6.451809	6.348774	6.457695	6.512784	6.383585	6.268685	6.488485
245148_at	5.221466	5.751886	5.97757	6.018977	4.944548	5.479268	5.373996	5.682524	9.980385	10.694765	10.315141	9.875928	10.211098	9.9525	10.045143	9.581392	9.884706	10.108507	10.22224	9.837883	9.470611	9.298007	9.610352	9.49818
245149_at	5.814399	5.980036	5.797712	5.921152	6.030879	6.014361	6.387017	6.202092	5.800789	5.937244	5.618822	5.978864	6.074525	6.063894	6.188325	6.138635	5.942425	5.869505	5.995964	5.723716	5.894724	6.075192	6.099268	5.947717
245150_at	8.6015	8.698657	8.725501	8.697993	8.698519	8.647921	8.670249	8.791221	7.883371	7.54748	7.742099	7.792119	7.473182	7.622637	7.694755	8.131359	7.820439	7.779179	7.764955	7.870189	8.135741	8.078539	8.165889	8.301826
245151_at	4.01595	4.400887	4.102007	3.851024	3.73285	3.687284	3.442268	3.61954	6.533546	7.630806	7.385625	6.018839	6.32204	5.571003	5.54314	5.060753	6.192126	6.129659	6.967966	6.007795	4.396626	4.011711	4.078153	3.876766
245152_at	8.601298	8.643923	8.746223	8.537308	8.707949	8.88493	8.821883	8.650941	8.47684	8.496745	8.561708	8.591276	8.981989	8.978963	8.922183	9.011865	8.391029	8.457888	8.358656	8.398428	8.608614	8.459373	8.765007	8.667716
245153_at	2.997584	3.096572	3.068536	3.184813	3.253517	3.101627	3.25736	3.22991	3.362734	3.112975	3.067937	2.896782	3.06668	3.279076	3.125133	3.238494	3.096013	3.16148	3.135039	3.040506	3.007021	3.126942	2.992522	3.128164
245154_at	3.874348	4.038174	3.917013	4.152955	4.064759	4.162743	3.827635	3.881574	3.941121	4.184854	4.128082	3.675117	4.106761	4.08157	4.284271	3.946017	3.988908	3.974607	4.062865	3.7093	4.076603	3.859735	4.159816	3.972235
245155_at	8.675724	8.684835	8.638541	8.776135	8.73455	8.485807	8.614969	8.75691	8.512725	8.549772	8.460267	8.430718	9.026384	8.82455	8.953789	9.014797	8.534298	8.53271	8.451294	8.457498	8.886044	8.52805	8.81789	8.941693
245156_at	7.247341	6.966613	6.950522	7.116441	7.300152	7.217182	7.583484	7.441047	6.72245	6.941003	6.889235	6.760604	7.796533	7.34944	7.254442	7.848719	7.51348	7.100013	6.989502	7.045972	7.755951	7.761289	7.50612	7.481168
245157_at	3.193901	3.311922	3.197385	3.428395	3.27024	3.188395	3.171278	3.613917	3.45079	3.41074	3.295933	3.363262	3.398552	3.467555	3.435257	3.337893	3.347858	3.129722	3.271232	3.412244	3.5022	3.424485	3.41086	3.179021
245158_at	3.966116	3.697527	3.620704	3.950307	3.989257	3.906055	3.96119	3.67337	3.871733	3.859565	3.9291	3.941237	5.268491	5.639684	5.157793	4.53491	3.870895	3.900666	3.814376	3.948845	4.245081	4.255195	4.331686	4.343582
245159_at	3.81285	3.557736	3.778253	3.816828	3.623423	3.757479	3.967377	3.720168	3.829085	3.627608	3.532792	3.854242	3.741599	3.764088	3.640218	3.863193	3.576819	3.691655	3.831494	3.744911	3.585463	3.753844	3.797712	3.818717
245160_at	4.279454	4.688216	4.574765	4.199518	4.774971	4.54053	5.067598	5.036618	5.114478	5.821692	6.771231	5.437913	7.573754	7.931681	7.862174	7.028902	4.956834	5.269449	6.936045	4.918846	7.55062	7.334924	7.79966	6.95254
245161_at	5.069221	5.431864	5.088672	4.892926	4.70991	4.32496	4.573723	4.519911	5.080106	5.469509	4.756624	5.058049	4.61821	4.403953	4.675712	4.653439	5.545587	5.042639	4.958713	5.147817	4.256746	4.46743	4.755292	4.441185
245162_at	3.878689	3.90106	3.757152	4.11836	3.70699	3.650319	3.735843	3.726289	3.704426	3.736756	3.687696	3.73857	3.774249	3.899411	3.90106	4.097146	3.550016	3.521371	3.897585	4.178755	3.831714	3.905077	4.031797	3.894637
245163_at	4.147758	4.281024	4.249851	4.237727	4.165469	4.21075	4.26666	4.077127	4.215829	4.257415	4.0866	4.162799	4.456334	4.249188	4.381025	4.402741	4.040006	4.129232	4.27108	4.132746	4.039682	4.007863	4.12707	4.180628
245164_at	8.554047	8.546871	8.237573	8.615697	8.51376	8.264227	8.518042	8.628971	8.987983	9.447041	8.769922	9.061853	8.934979	8.774869	8.649798	8.933865	9.075023	9.344905	8.922303	9.263904	8.48267	8.389156	8.598	8.779699
245165_at	7.506717	7.172309	7.390701	7.440246	7.468167	7.502775	7.450602	7.500824	7.123485	6.707466	6.964759	7.358288	7.20735	7.217864	7.166763	7.380978	7.021366	6.927479	6.899152	7.077073	7.361967	7.00488	7.129128	7.46744
245166_at	6.508623	6.051014	6.406771	6.361179	6.334784	6.297966	6.568245	6.803606	6.48624	6.369059	6.174054	6.441469	7.610037	7.389335	7.168829	7.202069	6.517832	6.247865	6.141725	6.255952	7.021204	6.513165	6.667456	6.704061
245167_s_at	9.492643	9.451904	9.611449	9.497199	9.462539	9.736291	9.726926	9.758008	9.816636	10.275799	10.291198	10.050382	10.854663	10.738025	10.741899	10.183978	9.990129	10.01161	10.037214	9.861761	10.277062	10.31464	10.034915	10.131706
245168_at	11.46878	11.316696	11.617331	11.663581	11.490949	11.452375	11.548273	11.638863	12.482768	12.600374	12.494894	12.37052	12.654527	12.8884	13.09437	12.456214	12.36067	12.510665	12.558278	12.413625	12.666798	12.641439	12.723045	12.491544
245169_at	9.654608	9.719797	9.716034	9.881568	9.677003	9.7259	9.748115	9.675684	9.69152	9.585714	9.646545	9.626525	9.461592	9.44941	9.619763	9.66852	9.624868	9.599884	9.524527	9.682023	9.596758	9.54022	9.632243	9.624727
245170_at	4.044288	4.056379	3.87883	3.993234	4.025925	3.930781	3.873727	3.628108	3.84304	3.863299	4.065101	4.041318	3.988876	3.951071	3.948282	4.302297	3.960623	3.95495	4.03201	3.89266	4.050218	3.986942	3.982593	3.709818
245171_at	5.656206	5.26716	5.348432	5.453722	5.287233	5.767115	4.999037	5.482027	5.088231	5.193535	5.859184	5.408532	4.582591	4.931884	4.816083	5.093415	4.782481	4.773117	4.985012	5.489368	4.944203	5.222134	5.090698	5.759738
245172_at	3.960942	4.040389	4.134523	3.973141	3.94996	4.162448	4.066761	3.796927	3.956589	3.81936	4.066176	3.923238	3.925995	4.121331	4.245706	4.345384	4.008917	3.955056	3.903603	3.948414	4.081301	4.113991	4.249934	3.991608
245173_at	3.98224	4.533971	4.097123	4.436505	4.235661	4.457308	4.510804	4.094524	5.42569	5.941382	5.514428	5.50985	5.960872	5.592877	5.305743	4.841176	5.201957	5.270927	5.188711	5.198889	4.741606	4.79229	4.615999	4.625606
245174_at	5.042818	4.770309	4.439264	4.568185	4.385127	4.59045	4.76843	4.672241	3.952599	3.892535	3.644688	4.161018	3.920103	3.658771	3.685368	4.349093	4.080434	4.450795	3.952739	3.882365	4.138118	4.380197	4.231785	4.672907
245175_at	11.060521	11.090537	10.866775	10.96442	10.963062	11.007996	11.192562	11.088834	11.728437	11.713025	11.178989	11.827675	12.0471	12.06168	11.926257	11.898551	11.757866	11.893722	11.488125	11.74975	12.078376	11.789525	11.969853	11.743125
245176_at	9.798153	9.575271	9.614333	9.283487	9.753772	9.313774	9.44321	9.26102	8.427474	8.242115	8.134569	8.629089	8.417751	7.996613	7.874577	8.704011	8.356635	8.332593	8.029751	8.809235	8.52262	8.322334	7.785722	8.917263
245177_at	3.535303	3.752034	3.407765	3.453173	3.725133	3.438627	3.415249	3.637284	3.588684	3.633269	3.602935	3.452704	3.71476	3.642499	3.389195	3.703191	3.59828	3.440941	3.689052	3.649608	3.835211	3.632617	3.542644	3.515406
245178_at	7.833871	7.885745	7.932912	8.266522	8.041487	8.109689	8.179917	8.073909	8.243845	8.313897	8.491148	8.286602	8.781076	8.671057	8.882091	8.613123	8.144215	8.078363	8.303683	8.257854	8.590239	8.526845	8.626554	8.294574
245179_at	6.735965	6.784507	6.566287	6.69531	6.859105	6.614729	6.893957	6.976904	6.442098	6.624085	6.654848	6.421543	6.995642	6.533744	6.683635	6.715897	6.879364	6.748849	6.622985	6.757964	7.031503	6.892361	6.647388	6.937281
245180_at	8.116078	8.175695	8.006037	8.287681	8.171869	8.13005	8.043272	8.463036	7.874193	7.926203	7.517283	7.930521	7.71805	7.637165	7.51101	7.913759	8.001816	8.035534	7.818578	7.866485	7.998711	7.951096	7.866057	7.945327
245181_at	4.771141	5.213536	5.172941	4.838638	4.993397	5.410077	5.052126	5.219772	4.339347	4.911644	5.455485	4.760725	7.413497	7.319431	7.347233	6.284749	4.453021	4.501577	5.215832	4.344861	5.536573	5.532734	6.035415	5.220217
245182_at	6.785631	6.538086	6.407758	6.566637	7.002376	6.440646	7.048065	6.914963	6.506291	6.517436	6.053196	6.056556	6.677493	6.681775	6.517913	6.819207	6.584483	6.619637	6.605117	6.416916	6.843401	6.671483	6.661228	6.629197
245183_at	6.735223	6.789463	6.480563	6.247049	6.603295	6.307138	6.248567	6.423227	5.197038	4.774345	4.922737	5.343458	4.91253	4.966733	4.798175	5.417525	5.391689	5.352083	4.901906	5.201898	5.174011	5.564641	5.380166	5.746904
245184_at	3.406372	3.427265	3.537816	3.576589	3.174129	3.43669	3.465411	3.364797	3.262955	3.49422	3.395165	3.363262	3.543695	3.680754	3.365438	3.638056	3.067934	3.374222	3.380689	3.400581	3.214082	3.447341	3.229457	3.52912
245185_at	5.036416	5.171998	5.10691	5.041849	4.965621	5.227195	4.981734	4.807056	5.147282	5.058167	5.071047	4.859451	5.102752	5.111648	5.44598	5.03597	4.929819	5.043399	4.945107	5.104235	5.21251	5.056205	5.143109	5.066622
245186_at	5.547535	5.239732	5.449107	5.50413	5.571398	5.83688	5.881356	5.556402	4.514312	4.431475	4.734638	4.393663	5.033991	4.580688	4.680549	4.879292	4.58011	4.539054	4.504348	4.755706	4.96713	5.05095	4.805839	5.031364
245187_s_at	7.472365	7.33469	7.021979	7.477017	7.326818	7.37735	7.455512	7.670891	8.188827	8.41604	8.327359	8.187553	8.048518	8.207109	7.889332	8.091313	8.398579	8.284768	8.036512	7.952367	7.968588	7.825269	7.842233	7.888394
245188_at	7.586064	7.618127	7.554129	7.619677	7.625088	7.683645	7.691193	7.453675	7.394971	6.925448	7.213524	7.241053	6.530086	6.742833	6.821218	6.7968	7.033329	7.166968	7.298116	7.038879	7.281988	7.406311	7.132466	7.092531
245189_at	2.976429	3.017247	3.089741	3.098181	3.175209	3.118103	3.078844	3.059353	3.085752	3.150092	3.182702	2.950386	3.263443	3.201121	3.162363	2.971978	2.952608	3.073667	3.127137	3.103288	3.299506	3.076287	3.203257	3.069764
245190_at	4.745763	4.707479	4.641493	4.434045	4.837187	4.469924	4.792389	4.715292	4.239898	4.324852	4.044371	4.329326	4.167506	4.242098	4.384529	4.5383	4.253047	4.257345	3.984972	4.385393	4.252971	4.275714	4.439865	4.33092
245191_at	4.279493	4.335114	4.257335	4.183837	4.233022	4.177907	4.070646	4.007694	4.141479	4.168445	4.258612	3.832353	4.193208	4.32103	4.189803	4.19011	4.386912	4.098083	4.059494	4.206226	4.155672	4.219026	4.165465	4.548261
245192_at	3.020949	3.104299	3.017882	3.035558	3.006602	3.315999	2.952366	3.214409	2.955598	2.995259	3.245499	3.092622	3.359091	2.951836	3.114724	3.190724	3.015538	2.870539	3.20294	2.995259	3.247068	3.080277	3.087625	3.102775
245193_at	6.058739	6.465769	6.624705	7.577637	6.870377	6.789945	7.224196	7.73833	11.40229	11.697462	11.523143	11.490435	11.357861	11.454512	11.490736	10.874651	11.443487	11.25177	11.307116	11.296085	10.596603	10.47346	10.597179	10.077046
245194_at	4.322944	4.538772	4.442947	4.346059	4.574667	4.360837	4.688705	4.722262	4.6365	4.852335	4.883995	4.71638	5.553632	5.325349	5.467709	4.841996	4.578673	4.557425	4.73945	4.497201	5.266003	4.758562	4.65417	4.855872
245195_at	12.953374	12.889937	12.920993	12.691467	13.027578	12.873033	12.828419	12.810593	11.92342	11.066671	11.495684	11.920587	11.555639	11.439591	11.365122	12.345104	12.03388	11.787375	11.770954	11.811382	12.234243	12.165034	12.019591	12.340785
245196_at	4.755216	5.410913	5.305798	5.216877	5.182289	4.971366	4.970071	5.483667	4.318108	4.451117	4.601667	4.521132	4.35958	4.472564	4.366729	4.873293	4.41033	4.173639	4.17516	4.741488	4.339868	4.394831	4.430343	4.88901
245197_at	7.139923	6.865506	6.969535	6.86035	7.583437	7.623871	7.705098	7.668491	8.147541	8.343928	8.253803	8.334485	9.343631	9.286321	9.365757	9.10262	8.353253	8.289538	8.232994	8.139918	8.592215	8.517349	8.916281	8.329411
245198_at	10.126082	10.133903	10.019585	10.197075	10.182376	10.38632	10.096023	10.089157	8.666641	8.112359	8.560417	8.722891	8.343584	8.315231	8.163801	9.27785	8.791159	8.600296	8.601232	8.93668	9.000116	9.45686	9.04123	9.402521
245199_at	10.564798	10.574923	10.536442	10.399059	10.496546	10.6336	10.535877	10.463019	10.124768	10.164532	10.157557	10.270973	10.300993	10.186704	10.133415	10.342524	10.051785	10.03413	10.134203	10.220603	10.272456	10.212062	10.166053	10.428148
245200_at	7.18532	7.194315	7.457028	6.955041	7.404277	7.162909	7.393573	7.222804	7.999665	8.327897	8.274115	8.039198	8.962795	8.888406	8.790695	8.886807	8.240895	8.210796	8.247226	7.844219	8.693545	8.492812	8.867215	8.323248
245201_at	8.66761	8.721933	8.726074	8.720971	8.634346	8.752498	8.757229	8.687865	7.940879	7.498254	7.620215	8.012744	7.707054	7.745209	7.880103	8.192326	7.849875	7.885469	7.684558	7.916487	8.242036	8.165182	8.128867	8.329936
245202_at	6.63822	6.632541	6.133739	6.489828	6.679067	6.042733	6.166542	6.796183	5.91916	5.948552	5.435857	5.817335	5.64057	5.212665	5.173211	6.078303	5.993223	6.048734	5.910841	5.812997	6.060092	5.928429	5.894331	6.765194
245203_at	3.02245	3.04945	3.050931	3.18875	3.132345	2.997832	3.126324	3.319086	3.125857	3.079175	3.117964	2.995539	3.007943	3.038353	3.191731	3.146998	3.346829	3.128164	3.127811	3.121079	2.918111	3.156566	3.154968	3.01308
245204_at	4.072952	4.395069	4.458691	4.116769	4.317887	4.063889	3.919774	4.069599	4.170688	4.282139	4.226951	4.10783	4.002929	4.292024	4.615989	4.267669	3.952601	4.069554	4.121063	4.244062	4.326547	4.498025	4.278037	4.269895
245205_at	4.185743	4.253472	4.218337	4.134896	4.216748	4.174826	4.006067	3.913132	4.073409	4.302101	4.137365	4.139314	4.440546	4.168763	4.196166	4.0786	4.242254	4.183836	4.011376	4.088008	4.004678	4.03116	4.369037	4.084977
245206_at	7.430208	7.470101	7.327113	7.249332	7.584124	7.539409	7.522426	7.667713	7.664123	7.569947	7.427782	7.482741	7.985231	7.956089	7.927858	8.091344	7.74211	7.58437	7.430253	7.673665	7.92786	7.831788	7.727958	7.863452
245207_at	8.772052	8.916137	8.876776	8.969217	9.143577	9.068834	9.06887	8.937536	8.847668	8.706437	8.786234	8.819314	8.995401	9.06961	9.04453	9.106866	8.780684	8.818512	8.702785	8.809151	8.858613	8.797759	8.958918	8.853674
245208_at	4.077969	4.207984	4.029182	4.341777	4.08773	4.445051	4.040954	4.325417	4.563512	4.362322	4.407933	4.289427	4.475482	4.672452	4.469113	4.403841	4.290553	4.302223	4.502682	4.275143	4.28594	3.965051	4.563543	4.410584
245209_at	3.946688	3.639568	3.88027	3.831635	3.566798	3.686483	3.701412	3.457489	7.226613	8.246328	8.887843	6.884198	3.875306	3.874265	4.494108	3.701609	6.540783	6.092407	8.256415	6.996375	3.718819	3.787986	3.948974	3.642849
245210_at	6.542334	6.472104	6.316205	6.630127	7.117198	6.932554	6.739378	6.836641	6.438767	6.16361	5.988402	6.071589	6.550045	6.351242	6.288386	6.37544	6.467609	6.433132	6.354491	6.254768	6.636399	6.475343	6.378521	6.485937
245211_at	8.320383	8.284013	8.069972	8.15334	8.256975	8.320735	8.299655	8.291016	7.988905	7.895859	7.928549	7.832242	8.159773	8.231181	8.234323	8.404533	8.179157	8.043799	7.81896	7.943874	8.172248	8.172663	8.143598	8.162919
245212_at	3.785606	3.854184	3.704552	3.52923	3.660297	3.795008	3.877598	3.723025	3.403208	3.387492	3.580255	3.738244	3.83415	3.584	3.53828	3.870275	3.691203	3.59774	3.666536	3.672146	3.783847	3.356994	3.69107	3.537135
245213_at	12.264799	12.206992	12.350084	11.892037	12.352821	12.269965	12.053613	11.911511	10.89387	9.825298	10.61715	11.121883	10.327471	10.215078	10.046543	11.236033	11.050422	10.978184	10.676335	11.051861	11.250543	11.222456	10.941687	11.573678
245214_at	3.590999	3.522575	3.420854	3.559583	3.485444	3.234056	3.579954	3.492256	3.454944	3.496705	3.454309	3.318055	3.460455	3.775513	3.532704	3.647767	3.283061	3.44323	3.359458	3.49522	3.421026	3.480967	3.372582	3.316531
245215_at	6.710384	6.668557	6.592749	6.470459	6.374415	6.363992	6.128135	6.257804	5.881414	5.682212	5.638262	6.031149	5.125732	5.391328	5.581038	5.776559	5.886204	5.899617	5.56507	5.841605	5.674395	5.61633	5.576603	5.552065
245216_at	9.129667	8.842813	9.018455	9.104965	9.013335	9.140961	9.189411	9.177586	8.746419	8.87567	8.476572	8.774239	9.171222	9.183246	9.205264	9.270078	8.768435	8.858509	8.536655	8.934757	9.055338	9.071814	9.296266	9.224468
245217_at	3.732118	3.921986	3.758721	3.719509	3.770959	3.522134	3.487029	3.38426	3.850119	3.866487	3.648384	3.813085	3.824694	3.761194	3.943625	4.02125	3.614659	3.872484	3.631091	3.846388	3.748412	3.639172	3.761508	3.818326
245218_s_at	8.449878	8.151116	8.10161	8.332044	8.473821	8.277492	8.488589	8.765452	7.50721	7.670509	7.38017	7.701713	8.202697	8.149612	7.695791	8.656905	8.172034	7.961906	7.543509	7.681379	8.389334	8.34852	8.177908	8.590926
245219_at	9.836197	9.722621	9.50783	9.529377	9.864129	9.493833	9.624564	9.869814	8.907246	9.085159	8.811873	8.778419	9.454321	9.244773	9.005595	9.851838	9.472359	9.335036	8.99299	9.029026	9.611664	9.72622	9.550596	9.900835
245220_at	3.067346	3.032629	3.024259	2.959472	3.068506	3.192678	3.105566	2.96966	2.921655	3.021344	2.939645	3.008873	2.944307	3.079313	3.03869	3.044955	3.038073	3.046209	3.22212	3.071344	3.059923	2.958066	3.132549	3.026873
245221_s_at	3.444666	3.441212	3.576733	3.606924	3.425391	3.489975	3.54721	3.572945	3.637049	3.650741	3.615338	3.589388	3.744286	3.708104	3.78242	3.811947	3.517432	3.351368	3.74928	3.387956	3.708305	3.572977	3.664882	3.405692
245222_at	3.486729	3.374734	3.610564	3.385086	3.4807	3.419267	3.32885	3.434409	3.439378	3.424533	3.288361	3.431412	3.332837	3.520974	3.254688	3.414085	3.423438	3.421624	3.412271	3.430828	3.52751	3.450339	3.292788	3.401247
245223_at	3.43657	3.468413	3.532711	3.651292	3.470279	3.498686	3.445002	3.482148	3.502442	3.500447	3.518588	3.300051	3.639973	3.449546	3.662576	3.640887	3.374705	3.486879	3.339304	3.380181	3.40162	3.614852	3.569621	3.578656
245224_at	5.052554	4.819975	5.171392	4.879124	4.758192	4.84639	5.153188	4.87414	5.002278	4.856829	4.957652	5.098177	4.874519	4.961818	4.967856	5.227499	4.653882	4.783183	4.920564	5.08011	5.080242	4.830457	4.947972	4.893334
245225_at	4.787822	4.861339	4.52906	4.957914	4.832397	4.832397	4.955586	4.706229	4.942899	4.854798	4.753942	4.995033	4.880812	4.800984	4.834482	5.12768	4.8515	4.92006	5.025839	5.033402	4.764653	4.581242	4.681807	4.605679
245226_at	3.863413	3.844911	3.936173	3.873727	3.882229	3.90251	3.954463	3.735659	3.913534	4.078542	4.137894	4.337163	3.899708	4.150299	4.137522	3.837236	3.903761	3.98871	4.017974	3.819622	3.933847	3.693764	3.983826	3.938765
245227_s_at	6.308954	6.612384	5.969717	6.616384	6.371499	6.411135	6.701225	6.794416	6.140173	6.322533	5.809482	6.089214	5.446251	5.572279	5.214453	5.755121	6.26287	6.459792	6.024354	6.239817	5.867311	6.033431	5.76196	6.092817
245228_at	5.50584	5.634107	6.143743	5.624778	5.854104	5.272945	6.065708	6.24277	6.205054	7.162868	6.745841	6.539341	8.165075	7.862361	8.59282	6.874663	5.499154	6.101317	6.511416	6.364966	6.468169	6.13987	6.664153	6.1747
245229_at	7.781986	7.820526	7.725966	7.840994	7.47402	7.636178	7.660534	7.409835	7.292325	7.282049	7.261918	7.389309	6.65149	6.652623	6.343999	7.040524	7.484255	7.411341	7.290967	7.328694	6.963919	7.063065	6.652455	7.064204
245230_at	5.290261	4.93973	4.879459	4.983399	4.99677	5.224374	5.23579	5.332671	4.998638	5.273562	4.964813	5.01998	5.539612	5.234045	5.022099	5.171354	5.342802	5.242905	5.09945	5.066129	5.202382	5.181175	5.239471	5.076444
245231_at	6.441185	6.169884	6.323117	6.641963	6.360327	6.783875	6.708986	6.585808	5.56665	5.192698	5.313026	5.490558	5.284656	5.117521	5.017967	5.463046	5.167971	5.474128	5.343966	5.452906	5.578586	5.807564	5.613963	5.936856
245232_at	3.325462	3.334064	3.527585	3.353388	3.243467	3.548374	3.463029	3.344092	3.421856	3.434865	3.27994	3.358408	3.521177	3.162197	3.383422	3.584747	3.188454	3.18877	3.282848	3.242445	3.336698	3.278312	3.310663	3.370773
245233_at	3.842087	3.98403	3.810787	4.052268	4.026684	4.196672	4.068028	3.805207	3.939789	3.679421	3.866505	3.559925	3.781855	3.89885	3.985014	4.092163	3.883576	3.615372	3.884667	3.73247	3.876322	4.259555	3.844497	3.740066
245234_at	3.662998	3.594175	3.566088	3.574721	3.576376	3.661732	3.363947	3.653649	3.580438	3.476428	3.523686	3.466753	3.808326	3.487578	3.784654	3.693336	3.319687	3.512441	3.39723	3.464898	3.535205	3.46198	3.640231	3.745692
245235_at	9.081306	9.172336	8.952131	9.129613	9.22364	9.132839	9.254021	9.349689	9.397108	9.330532	9.327976	9.358072	9.558487	9.664124	9.582791	9.53943	9.283152	9.391128	9.214685	9.411664	9.442776	9.461544	9.517136	9.57493
245236_at	4.523866	4.347264	4.301611	4.380214	4.368024	4.116336	4.211329	4.04343	4.509534	4.374361	4.41071	4.316489	4.385339	4.38711	4.468148	4.097279	4.409985	4.25192	4.295613	4.310926	4.228911	4.1506	4.322043	4.376792
245237_at	6.483316	6.132403	6.074943	6.610333	6.433395	6.580971	6.641505	7.052093	6.5451	6.572627	6.178519	6.089214	6.477502	6.591124	6.235062	6.670932	6.506946	6.334642	6.517422	6.102876	6.415351	6.720942	6.472633	6.463226
245238_at	11.020709	11.07978	11.057477	10.96275	11.224177	11.225242	11.128656	11.146945	10.37249	10.036632	10.284181	10.374909	10.804623	10.66959	10.792709	10.967458	10.351697	10.390616	10.418816	10.359357	11.043503	10.963385	11.002224	11.013377
245239_at	3.919855	3.841988	3.888944	4.018499	3.952763	3.909046	3.911591	4.031837	3.859132	3.929765	3.861148	3.858424	4.032311	3.882578	3.7451	4.03601	3.669017	3.916877	3.841951	3.723946	4.092459	3.73834	3.787439	3.841125
245240_at	3.839099	3.705238	3.993127	3.779218	3.877892	3.845741	3.5173	3.677337	3.843951	3.714695	3.792671	3.549446	3.531295	3.986871	3.730664	3.855178	3.651267	3.799829	3.996669	3.893394	3.73106	3.636719	3.962826	3.855159
245241_at	3.565251	3.680509	3.559384	3.50737	3.628728	3.725691	3.668977	3.721718	3.481419	3.752071	3.523059	3.624705	3.833158	3.452513	3.301294	3.144162	3.423723	3.541369	3.535163	3.778993	3.512008	3.489923	3.504597	3.37016
245242_at	11.302851	11.189933	11.193578	10.846972	11.142349	11.230951	11.187652	11.125396	9.388438	8.459493	9.112724	9.353297	9.253032	9.121467	8.993476	10.25653	9.529064	9.52577	9.531375	9.454259	10.136129	10.455449	10.076745	10.281634
245243_at	4.980583	4.895408	5.191449	4.983498	4.815253	4.98486	4.868713	5.561587	4.320198	4.605687	4.806443	4.739345	4.791627	4.784375	4.791032	4.831701	4.569595	4.599719	4.703783	4.895289	4.806655	4.594824	4.86654	4.845793
245244_at	7.870892	7.454083	7.712181	7.234228	5.514495	5.185735	5.474871	4.794652	9.945193	10.233334	10.225049	9.813272	5.6065	5.806705	5.484539	5.666948	9.989315	9.65771	10.011675	9.892678	5.431906	5.399506	5.319531	5.264578
245245_at	3.967987	4.132138	3.880879	3.625963	4.03561	3.813094	3.751914	3.801162	3.814577	3.940259	3.714146	3.663178	3.848765	3.793044	4.093123	3.98951	3.680107	3.723347	3.884026	3.916158	3.837502	3.784758	3.860323	4.0989
245246_at	3.928322	3.907928	4.035086	4.088519	4.129907	3.970609	3.859922	3.796009	4.08306	4.019419	3.958162	3.830188	4.14781	4.146786	3.957383	4.171999	3.971038	3.852742	3.983444	4.054337	3.71526	4.178413	4.014511	3.899346
245247_at	7.169312	7.42656	7.505129	7.601491	7.560642	7.986319	7.981389	7.799923	8.64765	9.163624	9.161067	8.445769	7.939349	8.420938	8.052698	8.124115	8.993484	8.831823	9.005126	8.637464	7.89162	8.317569	8.491328	7.92968
245248_at	7.281705	7.338844	7.326476	6.997768	7.254773	7.481269	7.346234	7.11283	6.866891	6.910079	6.899102	6.834151	7.348131	7.253261	7.228864	7.09842	6.895772	6.82958	6.893037	7.065456	7.094651	6.991954	7.084771	7.090836
245249_at	10.110059	9.927316	9.977014	10.383354	9.728337	9.6662	9.764077	10.235268	11.669619	12.092447	11.781012	11.770048	11.355633	11.302416	11.332376	11.119513	11.659096	11.729437	11.712832	11.809087	11.085556	10.961099	11.013853	10.879802
245250_at	4.154429	4.216331	4.031049	3.476477	4.071093	4.555222	4.4952	4.373852	5.786085	7.746154	8.182777	5.006471	5.000462	7.746007	6.815279	4.625207	5.471955	5.344966	6.978527	4.997832	5.3756	7.212951	6.732715	6.732151
245251_at	6.660288	6.47478	6.80966	6.585109	6.695109	6.703534	6.634345	6.571995	7.925024	8.655023	8.702851	7.784582	8.2377	8.028249	8.22508	7.596242	7.825977	7.74748	8.189145	7.641953	7.543443	7.226566	7.681529	7.333847
245252_at	5.872617	6.060065	6.203735	6.679339	5.677479	5.794304	5.471894	6.02231	10.101949	10.967225	11.128515	9.956956	8.828829	8.944378	8.756877	8.534178	9.711126	9.476667	10.293555	9.697433	7.839939	8.030001	8.20513	8.575984
245253_at	7.868373	8.255491	8.209945	8.048519	5.84742	6.103799	5.685375	6.30414	9.269696	9.028482	9.23202	9.395916	4.297545	4.188009	4.465977	5.220144	9.256909	9.421247	9.540898	9.578492	5.282958	5.042886	5.280201	5.765807
245254_at	8.402011	8.358386	8.412892	8.033609	8.007627	7.409016	7.731743	7.191296	10.092946	10.559294	10.97061	9.881402	7.669512	7.909813	7.733249	7.126152	9.845322	9.535577	10.131054	9.620245	7.147461	7.428301	7.570148	7.534487
245255_at	8.490825	8.426913	8.834799	8.585896	8.640414	8.703892	8.730043	8.676979	9.126691	9.417042	9.348858	9.192635	9.513631	9.529949	9.585897	9.312101	8.996639	9.056101	9.16079	9.16927	9.336488	9.145418	9.12413	9.063461
245256_at	6.139583	5.81659	5.820815	6.146867	6.279213	6.110405	6.535178	6.268872	5.469238	5.497927	5.232177	5.415445	5.171694	5.333805	4.498445	5.7426	5.842743	5.700399	5.016268	5.398363	5.408275	5.917447	5.486045	5.541709
245257_at	3.334908	3.34074	3.469408	3.45056	3.32022	3.346218	3.543372	3.252003	3.302969	3.247955	3.342289	3.379076	6.148583	5.670828	5.435632	4.350662	3.283582	3.350742	3.277807	3.510138	4.266941	4.519914	4.417533	4.137763
245258_at	3.406464	3.744921	3.632204	3.507328	3.423073	3.264916	3.438314	3.331927	3.54828	3.31975	3.272924	3.55632	3.616862	3.539331	3.634068	3.45656	3.224655	3.435094	3.5909	3.816328	3.449582	3.570425	3.568544	3.256409
245259_at	3.398707	3.676213	3.478445	3.504627	3.707322	3.506296	3.397684	3.359231	3.232594	3.545647	3.414802	3.397733	3.271476	3.561783	3.590395	3.485169	3.318815	3.421785	3.4647	3.485169	3.301149	3.538919	3.383803	3.505067
245260_at	9.041911	8.617442	8.849797	8.6583	8.660119	8.900764	8.823516	8.797479	8.505251	8.403831	8.416119	8.387028	8.385853	8.309804	8.570159	8.576257	8.281415	8.407507	8.290033	8.52715	8.415829	8.414343	8.550834	8.442109
245261_at	7.661129	7.88461	7.764576	8.215335	7.799929	8.147364	7.880787	7.921923	7.286353	7.019045	7.063316	7.192873	7.115108	7.114636	6.955494	7.215914	7.201907	7.070221	6.892502	7.165132	7.094132	7.393821	6.851225	7.128583
245262_at	6.027943	6.326411	6.625894	5.611787	5.957386	5.206466	6.043201	5.179475	4.162508	4.707348	4.411246	4.112316	5.552634	5.411109	5.12305	4.532106	4.180276	4.347517	4.404859	5.00558	4.455192	4.543932	4.471152	4.595549
245263_at	7.065131	7.054129	7.027341	7.142819	7.080973	6.914039	6.901369	7.027504	6.78336	6.538271	6.819053	6.81153	6.483316	6.443254	6.319493	6.77654	6.848061	6.671306	6.672881	6.858977	6.644105	6.51214	6.679068	6.757544
245264_at	6.862518	7.4378	7.289655	7.804745	7.109011	7.65089	7.479198	7.531627	9.81262	10.093876	10.255516	10.111328	8.907987	8.968989	8.552404	8.674258	10.084185	10.043837	9.814644	9.86111	8.06733	7.989596	8.470364	7.737612
245265_at	11.646327	11.223418	11.725426	10.332292	11.650042	11.441075	11.522816	11.360716	10.979968	10.334121	10.315233	11.404017	11.893562	11.916122	11.397463	12.285784	11.556043	11.131781	10.73382	11.182572	11.890994	11.660453	11.953829	11.926898
245266_at	6.922541	6.763372	7.176577	6.724637	6.961166	6.732365	6.879758	7.089946	8.856052	9.205694	9.001744	8.78296	9.182924	9.208397	9.313382	8.507961	8.867304	8.788402	8.648869	8.597398	8.177838	7.7144	8.41307	7.857808
245267_at	3.40104	3.54707	3.334659	3.320777	3.353876	3.55893	3.386539	3.45785	3.449742	3.416409	3.321941	3.537245	3.503142	3.509861	3.709745	3.491073	3.463052	3.572008	3.668646	3.4675	3.782292	3.441577	3.342415	3.522536
245268_at	5.999098	5.990551	5.966291	5.719375	5.753906	5.810924	5.88497	5.849758	5.620572	5.56521	5.730429	5.714154	5.858557	6.065162	5.744616	5.770265	5.569319	5.753238	5.484489	5.848256	5.757345	5.656865	5.507079	5.814589
245269_at	9.306532	9.108628	9.277055	9.174985	9.386675	9.347565	9.338345	9.29241	9.189299	8.961006	9.019872	9.034882	9.415482	9.310801	9.266213	9.094108	9.120222	9.250908	9.041375	9.23436	9.31608	9.459606	9.560553	9.173812
245270_at	11.017905	10.925068	10.900618	10.651517	10.996523	10.883007	11.006911	10.569505	10.363653	10.272391	10.233236	10.458758	10.305817	10.510446	10.135619	10.379417	10.314518	10.269087	10.042754	10.554775	10.015393	10.132049	10.003482	10.084658
245271_at	8.428809	8.123546	8.525495	8.3484	8.593198	8.634603	8.423296	8.533731	8.689779	8.636411	8.498356	8.591113	9.318155	9.150952	9.106243	9.210446	8.769205	8.591693	8.635004	8.619456	9.023409	8.917033	8.954289	8.749272
245272_at	6.009572	6.275443	5.922544	5.934357	6.278024	6.33153	6.632993	6.464967	5.917817	6.125308	6.166774	5.873872	6.540649	6.735839	6.23853	6.365752	6.19538	6.004873	5.985216	5.787759	6.322628	6.644771	6.643	6.615813
245273_at	7.092815	6.902569	7.088786	7.307491	7.180073	7.286145	7.33982	7.311919	8.486627	8.90986	8.834678	8.473548	8.587976	8.675909	8.870417	8.379533	8.166307	8.266023	8.588016	8.389185	8.234543	8.170218	8.28447	7.890444
245274_at	8.457907	8.37632	8.319986	8.032525	8.280266	8.228052	8.190334	7.994099	7.993419	8.08292	7.779439	8.043654	7.677686	7.591352	7.615747	7.40596	7.91022	8.055687	7.787095	8.08945	7.682363	7.591594	7.489335	7.78411
245275_at	5.748329	4.329638	4.472679	4.560079	3.65873	3.831684	3.600742	3.602364	5.125866	4.515858	5.688384	4.187912	3.583925	3.737249	3.826847	3.707499	4.303016	4.382204	5.167834	4.354919	3.706184	3.703871	3.855975	3.598986
245276_at	10.380452	10.095508	10.404377	10.181342	10.936921	10.270789	10.522154	10.360393	8.953381	8.670562	8.924771	8.752431	9.093699	8.892625	8.991951	9.166774	8.840256	8.986466	9.350044	8.96265	9.58285	9.656041	9.429548	9.560862
245277_at	6.594347	6.985612	6.844466	8.318675	6.427439	6.825819	6.429522	8.167735	9.149074	9.444818	9.161845	9.42363	9.830671	9.440742	8.943814	9.454733	8.89059	8.735978	8.576322	9.034326	8.963584	8.56254	8.707577	8.988226
245278_at	10.909571	11.138087	11.050708	11.227367	11.07136	11.356292	11.02736	11.111441	9.364544	8.592756	8.932403	9.376673	8.806463	8.790572	8.765913	9.597275	9.430503	9.348537	9.147144	9.376317	9.71906	9.967814	9.410374	10.097663
245279_at	8.766557	8.785834	8.839898	9.111933	8.948618	8.99876	9.225424	9.25664	9.564475	9.699284	9.530724	9.586459	10.077357	10.093663	9.961809	9.929237	9.572764	9.558695	9.474384	9.535255	9.86125	9.698811	9.799249	9.567982
245280_at	7.061269	7.005016	7.157736	7.193913	7.192479	6.964736	7.05963	7.11236	7.662809	7.747041	7.564227	7.580814	7.667784	7.711121	7.647742	7.502906	7.526223	7.612086	7.486358	7.613342	7.475691	7.488484	7.445885	7.359567
245281_at	11.772134	11.526313	11.704228	11.296898	11.724737	11.698379	11.585736	11.335124	10.234423	9.388701	9.614767	10.33072	10.26462	10.309618	9.906628	10.840625	10.488202	10.24757	10.006002	10.463499	10.740705	10.655584	10.520808	10.883876
245282_at	8.237345	8.178348	8.153295	8.220946	8.327557	8.090569	8.278106	8.097413	7.923338	7.9855	7.952923	7.746611	7.904217	8.029563	8.047326	8.039453	7.785139	7.893067	8.056602	7.898455	8.146511	8.132345	8.415999	8.075871
245283_at	6.476688	6.511946	6.347536	6.47577	6.625079	6.617314	6.738452	6.571674	6.62133	6.635464	6.790552	6.570972	6.596332	6.677604	6.739443	6.076535	6.602995	6.666286	6.728048	6.56062	6.578367	6.597702	6.57888	6.386139
245284_at	9.132134	8.859027	9.107613	9.329962	9.257602	8.99472	8.929066	9.371617	8.489845	8.348099	8.35723	8.628007	8.32482	8.426639	8.395986	8.882221	8.504292	8.619809	8.669913	8.530117	8.976858	8.870024	8.778219	8.993274
245285_s_at	9.845388	9.965428	9.83791	9.690068	9.568679	9.106617	9.500202	9.501075	9.44615	9.481207	9.40277	9.473545	9.277807	9.242037	9.226244	8.959361	9.382751	9.440378	9.450536	9.553402	9.214665	9.239081	9.206845	9.296315
245286_at	12.20441	12.105881	12.180425	12.242436	12.059566	12.073322	12.25161	12.160927	11.924561	11.705183	11.907882	11.83019	11.994971	11.883873	12.031885	12.057854	11.882569	11.929876	12.074091	11.856988	12.173356	12.157759	12.193446	12.249336
245287_at	7.934292	7.931466	7.951773	7.943398	8.104123	7.858419	7.878376	8.202029	8.21263	8.148471	8.096632	8.085711	8.239285	8.296346	8.303443	8.265004	8.076403	8.05236	8.11697	8.180686	8.146929	8.126452	8.206839	8.370024
245288_at	8.430094	8.455451	8.314682	8.44543	8.670784	8.683537	8.600744	8.726706	7.908727	7.858635	7.648844	7.672173	7.77843	7.930698	7.685047	8.071055	7.949657	8.032572	7.821131	7.815752	8.145445	8.372117	8.121409	8.207689
245289_at	11.284323	11.255826	11.232589	11.070588	11.175466	11.279374	11.073305	11.121104	11.347495	11.305021	11.271868	11.382172	11.479828	11.437977	11.428785	11.335672	11.294794	11.361884	11.290867	11.499373	11.385024	11.245942	11.417942	11.252656
245290_at	9.183505	9.296443	9.365699	9.358964	9.496623	9.380144	9.274352	9.406009	8.83993	8.923125	8.986129	8.752388	8.835679	8.473913	8.594891	8.88556	8.873732	8.921421	8.881742	8.836299	9.115635	9.043933	9.138553	9.047434
245291_at	7.146169	7.047498	6.89365	7.244887	6.977864	7.046349	7.007483	7.049362	6.99947	6.829879	7.067916	7.177237	6.403063	6.457174	5.84687	6.677774	7.346903	7.188104	6.931288	6.977357	6.403751	6.552536	6.392837	6.656054
245292_at	7.845813	7.931016	7.982879	7.754875	7.658099	7.715708	7.692379	7.542534	8.133349	7.998742	8.087331	8.163549	7.474252	7.612618	7.559394	7.33516	7.882804	7.801605	7.995024	8.172255	7.293499	7.419834	7.570148	7.423269
245293_at	7.369269	7.114819	6.984867	6.693541	7.807737	7.432486	7.782176	7.73986	8.321328	8.641107	7.447569	8.12327	8.936384	8.791838	8.135888	8.748447	8.95987	8.796478	8.09109	8.354049	8.894498	8.817705	8.64954	8.655835
245294_at	7.787352	8.069282	7.740049	8.028907	7.859887	7.962605	7.943847	8.039286	7.76478	7.562609	7.544492	7.874487	7.90669	7.826551	7.954739	7.822072	7.850948	8.000243	7.747276	7.881575	7.781015	7.965302	7.870833	7.867414
245295_at	7.034072	7.096249	7.129622	7.107602	6.9975	7.039183	6.975747	7.001044	7.066618	6.934115	6.855532	6.925062	6.992523	6.974491	7.108443	6.634737	6.878139	6.968227	6.889379	6.79432	6.872338	6.950419	7.1592	7.101329
245296_at	9.650085	9.959553	9.55396	8.920877	10.019531	9.739912	9.837945	9.533022	8.53573	8.111556	8.173885	8.546064	9.075552	8.986008	8.881788	9.407782	8.417018	8.802545	8.130398	8.47029	8.999568	8.774203	9.03108	9.534167
245297_at	6.253738	6.230941	6.233293	6.34895	6.173168	6.387578	6.271487	6.331376	6.441593	6.507075	6.486833	6.592326	6.701011	6.77433	6.859927	6.057933	6.437922	6.496342	6.382413	6.676576	6.331254	6.370657	6.361009	6.376637
245298_at	7.555181	7.33472	7.493993	7.772197	7.772803	7.713439	7.826694	7.871663	7.781154	7.517131	7.727909	7.817306	8.447442	8.55987	8.565663	8.445689	7.640973	7.643058	7.65317	7.609103	8.246551	8.198815	8.301767	8.056268
245299_at	9.362166	9.50145	9.419392	9.564472	9.58813	9.686467	9.552286	9.628505	9.95943	10.05809	10.092371	10.100439	10.300044	10.292399	10.281327	10.116534	9.955465	9.996327	9.991705	10.120983	10.138289	9.994539	10.081424	10.060127
245300_at	3.450632	3.276246	3.559384	3.296163	3.441295	3.588958	3.515193	3.479545	3.579537	3.645924	3.492582	3.441823	3.870633	3.8389	3.98664	3.554364	3.448929	3.427953	3.437742	3.547719	3.465163	3.328548	3.814545	3.5203
245301_at	7.39974	7.574816	7.460755	7.235277	7.423551	7.238542	7.362354	7.48466	7.063316	6.835702	6.772593	7.169567	6.01269	6.233862	5.954531	6.168222	6.938451	6.877705	6.85055	7.129586	6.491516	6.488797	6.430127	6.607227
245302_at	6.842312	6.850095	7.007092	6.921996	7.537431	7.390141	7.535966	7.449401	6.312182	6.004834	6.020258	6.146975	6.920084	7.003852	7.028114	6.679144	6.345076	6.355553	6.40848	6.185396	7.330084	7.196538	7.337956	7.227531
245303_at	6.594395	7.051831	6.827515	7.080165	6.969312	7.228628	7.318256	7.048502	6.943645	6.866578	6.936139	7.067797	7.793718	7.837602	7.755091	7.73809	7.040979	6.790486	6.894043	7.050649	7.553318	7.424099	7.36696	7.176973
245304_at	8.703929	9.045167	9.180306	8.809066	8.359797	8.619731	8.306922	8.224962	9.581728	9.890459	9.561842	9.762143	7.596977	7.944662	7.815198	7.896979	9.443576	9.626187	9.445864	9.871244	7.90179	8.220004	7.911389	7.94783
245305_at	3.669962	3.471637	3.885902	3.614119	3.650892	3.607271	3.424895	3.494566	4.442734	4.736725	4.294891	4.478979	4.289763	4.655689	4.470056	4.023739	4.070319	4.20087	4.08634	4.180568	4.101191	4.096119	4.109242	3.881281
245306_at	5.985556	6.009079	5.725779	6.129925	5.225372	5.648425	5.861334	5.693612	5.801504	5.90396	5.964456	6.234596	6.119592	5.677305	5.868347	6.353156	6.095013	6.110386	5.942609	6.358372	6.088234	5.994594	6.045612	6.409434
245307_at	8.934668	8.904412	8.789361	8.760078	8.96103	8.778757	9.044701	8.762762	8.472874	8.272168	8.389662	8.212625	7.788537	7.950389	8.168194	8.094003	8.122946	8.222279	8.368472	8.289169	8.392094	8.520642	8.244506	8.442206
245308_at	7.665772	7.670304	7.75051	7.641868	7.846558	7.862136	7.76409	7.834566	8.267164	8.489088	8.952325	8.371452	8.625881	8.611025	8.529204	8.341727	8.345252	8.332283	8.517657	8.252145	8.217677	8.295036	8.273212	8.030035
245309_at	5.441834	5.761495	5.955585	5.719204	5.58002	5.619767	5.510068	5.67028	6.070674	6.002327	6.378129	6.138438	6.762209	6.826816	6.497326	6.003821	6.171481	5.759074	6.051127	6.052175	5.877119	6.061999	6.43296	5.659482
245310_at	7.88808	7.977872	8.019045	7.90835	7.845751	8.076821	7.687055	7.874248	8.471851	8.328297	8.392116	8.406165	7.976416	8.036042	8.005461	7.890393	8.329354	8.233855	8.091327	8.356548	7.829439	7.822497	7.591846	7.486081
245311_at	10.989262	11.222382	11.11851	11.414117	11.1714	11.183647	11.23583	11.384155	11.54799	11.679916	11.759471	11.623779	11.220079	11.292004	11.43255	11.248892	11.463228	11.470869	11.604085	11.532403	11.34599	11.259164	11.133824	11.171382
245312_at	6.350842	6.51863	6.491414	6.455098	6.660979	6.702106	6.573818	6.818111	6.729002	6.743558	6.956353	6.991403	6.870518	7.220942	6.922182	6.757503	6.812947	6.674652	6.622214	6.63925	6.64863	6.52039	6.673744	6.623809
245313_at	7.353107	7.586605	7.641998	7.469994	7.776823	7.519889	7.584755	7.55581	8.114099	8.228964	7.89513	8.185361	8.078757	7.900269	7.809546	7.896524	8.174621	8.270816	8.007713	8.279286	7.715643	7.863234	7.957006	7.775804
245314_at	5.841887	5.708611	6.126351	5.833068	6.119571	6.085887	6.50815	6.009837	5.558228	5.649107	5.802576	5.66145	5.871759	5.806231	6.371391	6.128838	5.256203	5.371308	5.778143	5.849205	6.02781	6.016314	6.069718	5.90035
245315_at	9.803973	9.738241	9.900875	9.790309	9.86413	9.771917	9.86157	9.789331	10.494582	10.54871	10.340373	10.581194	10.585442	10.572399	10.631135	10.550613	10.359364	10.505151	10.414049	10.611904	10.455084	10.230784	10.395251	10.366301
245316_at	7.610593	7.871572	7.663234	7.768945	7.764014	7.46866	7.485054	7.543205	7.741794	7.736537	7.666182	7.620175	7.344621	7.337694	7.503208	7.586635	7.443814	7.656789	7.590747	7.587369	7.470422	7.434211	7.484854	7.49663
245317_at	6.493191	6.767511	7.370799	7.216244	6.649817	6.561218	6.959961	7.383569	10.516875	11.013676	11.062715	10.491296	10.093249	10.246763	10.370013	9.347042	10.230968	10.358537	10.664196	10.305027	9.379696	9.454642	9.717466	8.860495
245318_at	11.932555	11.923108	11.856923	11.303625	11.863967	11.596233	11.459197	11.329615	10.560936	10.069024	9.990009	10.849145	10.866507	10.849956	10.438555	11.079826	10.582524	10.468071	10.029272	10.776016	10.74153	10.508421	10.659824	11.199747
245319_at	8.157799	7.829016	7.925641	8.510944	7.990596	8.572641	8.258835	8.330327	9.784987	9.626165	9.660347	9.674126	9.36461	9.561977	9.207021	8.687001	9.301108	9.273558	9.133394	9.552037	8.979145	8.858352	8.695528	8.673372
245320_at	8.538314	8.596702	8.52874	8.578373	8.559861	8.576577	8.500772	8.423145	8.69201	8.604156	8.586712	8.570571	8.542941	8.671496	8.792468	8.431031	8.514912	8.612794	8.568231	8.629682	8.524776	8.484264	8.524984	8.440095
245321_at	11.960071	11.974105	11.90797	12.042292	12.039118	11.917946	12.070384	12.213513	11.297616	11.046172	11.016156	11.417276	11.629468	11.453897	11.464653	11.679904	11.47911	11.309075	11.187003	11.459856	11.926045	11.822427	11.601342	11.995516
245322_at	4.028574	3.911729	4.133084	3.860447	4.147584	3.909231	3.836433	3.795228	3.987814	4.085742	4.19477	4.202103	4.10228	4.232861	4.441043	4.0304	4.12589	3.929519	4.158672	3.918097	4.151641	4.004524	4.330539	4.09282
245323_at	9.046939	9.249971	9.153247	9.055006	8.965959	9.062059	9.026756	8.781513	9.923867	10.111484	10.321085	10.216194	10.246528	10.100479	10.080817	9.864558	10.001605	9.866617	9.896414	10.273115	9.443527	9.4457	9.599296	9.289713
245324_at	7.815046	8.075014	7.665668	7.748185	7.742891	7.886541	7.670871	7.62409	8.071699	8.205012	7.78954	8.28952	8.534367	8.478052	8.186336	8.274447	7.928112	7.940172	7.668332	8.042561	7.687714	7.558024	7.732796	7.601855
245325_at	5.095915	6.455493	4.877481	4.393435	4.877178	5.949201	5.0691	4.056192	3.905792	3.581388	3.926278	3.797528	4.579167	4.251468	4.12117	3.755452	3.758698	3.960872	3.686174	4.333974	3.825827	3.575032	3.732051	3.669397
245326_at	7.769056	8.009658	8.049003	7.954415	7.720963	8.123003	7.982536	7.873681	6.878083	6.426368	6.801439	6.964704	6.320787	6.338561	6.443745	6.889166	6.758869	6.810863	6.872328	7.033436	6.826875	7.101965	6.668242	7.117773
245327_at	6.422672	6.21723	6.580112	6.181519	6.147183	6.38568	6.351966	6.267444	6.560449	6.881311	6.65305	6.473276	6.639137	6.687982	6.65615	6.37054	6.389374	6.566981	6.457755	6.529535	6.469186	6.250808	6.497276	6.450208
245328_at	4.084182	4.011915	4.10082	4.307352	4.198089	4.318192	4.163936	4.171437	4.170648	4.322328	4.37681	4.166646	4.372386	4.301013	4.405713	4.431102	4.213358	4.123854	4.416189	4.452763	4.35734	4.461557	4.210124	4.29425
245329_at	8.391838	8.410826	9.2397	7.634233	9.454427	9.695173	10.012736	9.626658	9.556654	10.682155	10.613187	10.122158	12.470917	12.538083	12.23885	12.150325	10.22417	9.966251	10.288276	9.968482	11.443179	11.722317	12.070451	11.697858
245330_at	8.071494	8.6493	8.26782	9.181083	7.775368	7.941661	8.049251	8.921839	9.750586	9.748098	9.607099	9.604088	9.398528	9.268918	9.566957	9.172064	9.390127	9.471922	9.590747	9.488103	9.613567	9.362403	9.150927	9.421174
245331_at	9.258673	9.144465	9.201805	9.134564	9.122477	9.054203	9.077834	9.124738	9.508224	9.763305	9.926066	9.511829	9.343498	9.365737	9.559574	9.360087	9.556152	9.472173	9.721149	9.405444	9.165231	9.031797	9.119703	8.949343
245332_at	8.714382	8.878897	8.862017	9.0868	8.767569	8.803835	8.48678	8.890749	10.29376	10.437919	10.217517	10.31572	9.553197	9.593706	9.744824	9.277509	10.028738	10.072834	10.185954	10.310595	9.417974	9.392143	9.318866	9.257706
245333_at	10.253024	10.274676	10.32029	10.361277	10.255463	10.393761	10.173544	10.159911	9.810975	9.667184	9.789882	9.846425	9.306049	9.328367	9.377885	9.615011	9.749864	9.706039	9.892446	9.830645	9.687261	9.74336	9.499043	9.695215
245334_at	11.012386	11.137758	11.293668	10.927245	10.961855	10.566249	10.249611	10.586082	10.479068	10.743208	10.540096	10.824205	10.491891	10.244736	10.126005	10.236017	10.322466	10.406871	10.386889	10.958677	10.06995	10.003373	9.787876	10.613487
245335_at	3.764733	4.075352	3.744171	3.797879	4.013516	3.769198	3.907602	3.902707	3.903526	3.894354	3.950135	3.966762	3.988654	3.614557	3.811986	3.881967	3.823564	3.851972	3.896726	3.855407	3.719948	3.672281	3.822365	3.858075
245336_at	5.860369	6.335396	6.595056	5.180004	6.237967	6.242646	6.028019	5.050493	4.461219	4.551882	4.805285	4.759854	4.776249	4.657553	4.683495	4.406685	4.65878	4.906534	4.566031	4.937593	4.678731	4.738028	4.709856	4.812006
245337_at	6.950826	7.145984	7.154416	7.189237	7.099799	7.116423	6.978565	7.105264	7.219709	7.110392	7.183785	7.275261	7.365711	7.44927	7.478564	7.131379	7.000373	7.050548	7.101919	7.268708	7.294056	7.120218	7.299489	7.244226
245338_at	8.310294	8.431309	8.472042	8.332288	8.232304	8.452153	8.193318	8.21638	7.709994	7.287375	7.4985	7.859663	6.696011	6.966689	7.063674	7.264198	7.440116	7.641352	7.368501	7.656288	7.49033	7.55359	7.497732	7.580788
245339_at	6.219841	6.255259	6.124161	6.30549	6.050395	6.122342	6.19516	6.11827	6.230721	6.224384	6.084182	6.174549	6.75921	6.642596	6.609658	6.458527	6.082839	6.156986	6.157292	6.327335	6.221285	6.242099	6.201272	6.503737
245340_at	8.79046	9.086573	9.168593	8.654477	9.095488	8.879379	9.079219	8.857584	10.027183	10.14945	9.964044	10.145929	11.001503	10.970288	10.698754	10.25306	9.89875	9.959922	9.854385	9.950942	10.007439	9.927996	10.499772	9.807275
245341_at	7.727469	7.914916	7.920152	7.831107	7.134516	6.92438	6.894927	7.131841	6.551025	6.288193	5.938562	6.839826	5.256175	5.567228	5.792342	5.853276	6.145283	6.445508	6.630224	6.501937	6.040007	5.917604	5.420508	6.449795
245342_at	11.730976	11.739408	11.748578	11.876255	11.809343	11.87365	11.859182	11.941739	11.954587	12.089303	11.954181	12.006293	11.775536	11.977962	12.00031	11.73572	11.955487	12.045393	12.069665	12.128092	11.839733	11.769339	11.712341	11.865405
245343_at	5.718302	5.978448	5.373	5.104767	5.198881	4.866508	5.136386	5.302215	4.800913	4.811876	4.982519	4.331604	4.618343	4.439836	4.199465	4.398403	4.74372	4.481211	4.843575	4.669362	4.862861	4.669056	4.575248	4.920777
245344_at	8.224203	8.106772	8.0214	8.180936	8.098077	8.111262	8.103875	8.306344	7.908242	7.895852	7.903623	7.932686	7.923567	7.825611	7.941982	8.137837	7.833601	7.793943	7.881741	7.8071	7.949614	7.905719	7.99278	7.901178
245345_at	4.33896	4.170369	4.145733	4.367502	4.154634	4.286289	4.271731	3.857666	4.425065	4.874761	5.542573	4.572452	5.171183	5.117442	5.325282	4.449376	4.353388	4.298576	4.603701	4.371469	4.682929	4.478537	4.824937	4.497278
245346_at	10.357021	10.282404	9.623944	9.577889	10.382224	9.451958	9.996029	10.165527	9.971135	10.23205	9.379101	10.19349	9.198318	8.593289	8.094448	9.18348	10.322797	10.27387	9.863747	10.29318	9.03257	8.592949	8.64169	9.730901
245347_at	9.388566	9.407414	9.396992	9.290423	9.588732	9.299536	9.372205	9.292477	8.102619	6.842428	7.32654	8.184537	7.388587	7.46414	7.193634	8.193312	8.075919	7.642257	7.672026	8.053018	8.298137	8.333681	8.07645	8.691676
245348_at	11.009705	10.594389	10.367259	10.724904	11.142079	10.536839	10.691072	11.115276	8.880339	8.126203	8.111623	8.795786	7.295586	7.30919	7.399732	8.899703	8.508013	9.035546	8.594439	9.372589	9.429043	9.404926	9.053838	10.194343
245349_at	4.392708	4.267217	5.286339	6.695703	5.238646	5.825578	5.592146	6.222397	8.8087	9.341477	9.65286	8.859094	9.140233	9.310181	9.756704	8.988683	8.641556	8.614442	9.361789	8.719643	9.046672	9.069457	8.967108	8.6741
245350_at	10.40252	10.471061	10.556364	10.726609	10.52717	10.633653	10.561849	10.67997	9.870566	9.707575	9.823911	9.759822	9.707142	9.709067	9.654627	10.156062	9.878998	10.049178	9.931391	10.033333	10.081321	10.130391	10.097807	10.309353
245351_at	10.087836	10.068782	10.223648	10.009315	10.171195	10.344287	10.352287	10.172004	9.673954	9.617571	9.653275	9.674388	9.740129	9.819731	9.936177	9.75954	9.554661	9.637691	9.671054	9.606796	9.767438	9.842227	9.836477	9.755611
245352_at	5.980893	5.644673	5.999358	6.394456	4.994028	5.866076	5.436182	5.853147	8.302826	8.411298	8.27793	8.150042	7.534507	7.610007	7.667359	7.091614	8.177024	8.03953	8.200982	8.096538	7.363035	7.087629	7.333569	6.878134
245353_at	6.938459	6.347599	5.483608	6.808106	6.016702	6.471895	6.432486	7.253711	6.177525	5.798703	5.692733	6.21391	6.305855	6.237286	6.530515	6.700899	7.203964	6.365392	6.700348	6.218195	6.034786	6.615736	6.959579	6.555008
245354_at	9.35009	9.335495	9.310918	9.100016	9.05611	9.037345	8.93463	8.791796	8.058837	7.61584	7.979547	8.084392	7.222919	7.138249	6.946612	7.852152	8.069544	8.013377	7.888859	7.946399	7.925895	7.918832	7.589751	8.269541
245355_at	10.942322	10.908853	10.818187	10.890193	10.852331	10.787217	10.650271	10.88299	11.355922	11.570748	11.263558	11.292312	10.739141	10.829482	10.727797	10.643645	11.18739	11.314379	11.24316	11.289208	10.550589	10.565147	10.480278	10.676373
245356_at	12.515356	12.5901	12.560265	12.630869	12.687372	12.687321	12.795596	12.715656	12.57172	12.575426	12.394525	12.564102	12.57732	12.696511	12.508947	12.537239	12.465525	12.546111	12.410279	12.556891	12.343694	12.426954	12.479475	12.530721
245357_at	8.424547	8.526941	8.615368	8.434194	8.381889	8.544541	8.323384	8.229839	7.015904	6.3145	7.086969	7.371412	6.073699	6.263853	6.378724	6.892581	7.334488	7.212369	7.060495	7.06321	7.074018	7.410083	6.822474	7.302686
245358_at	7.722697	7.850759	7.757323	7.988582	7.905343	7.920641	8.026707	8.079758	7.921177	7.845323	7.623448	7.742442	8.039742	8.265127	8.162008	8.195368	7.887404	7.928713	7.857239	7.670542	8.107342	7.967028	8.042308	8.23238
245359_at	7.707434	7.543265	7.802363	7.695064	7.652511	7.961391	7.746468	7.822175	9.331538	9.374445	9.310364	9.297384	9.204503	9.479941	9.472681	8.985893	9.255068	9.239973	9.131292	9.188715	8.927388	8.877849	8.97442	8.826995
245360_at	9.580198	9.474143	9.632221	9.536381	9.427753	9.481131	9.345616	9.559172	9.242766	9.185088	9.275802	9.297831	9.358225	9.414264	9.621659	9.540324	9.127997	9.251543	9.314733	9.264493	9.4371	9.425432	9.430143	9.435563
245361_at	8.466437	8.579477	8.628419	8.480474	8.518984	8.29025	8.266772	8.363353	7.98059	8.105175	8.400515	8.044889	8.046827	8.152883	8.54385	8.142832	7.69709	7.646554	8.228543	7.513699	8.427443	8.126615	8.268698	8.132312
245362_at	9.346928	9.008394	8.929076	9.161355	9.513772	9.672118	9.312102	9.507604	6.641639	5.826735	5.975361	6.763639	6.41837	5.797512	6.275112	7.607418	6.211703	6.23774	5.886996	6.942949	6.959244	6.915155	6.742717	8.378391
245363_at	4.229506	4.083278	4.360369	4.392399	4.095735	4.294549	4.010226	4.26049	6.715781	7.538088	7.577527	6.491147	7.231646	7.145615	7.309097	6.77069	6.715221	6.660267	6.93994	6.498096	6.346516	6.191231	6.4548	6.182057
245364_at	6.499415	6.662088	6.626708	6.698637	6.539767	6.416012	6.547314	6.444176	6.331215	6.32171	6.122874	6.354328	5.983269	6.049301	5.732701	6.209329	6.276611	6.311619	6.260272	6.63785	6.000248	6.210343	6.056408	6.350006
245365_at	7.933404	8.159638	7.952184	7.824554	8.122924	8.374406	8.506685	8.162522	9.63201	9.946302	9.948891	9.644201	10.630115	10.598076	10.32649	10.26801	9.776791	9.53895	9.745779	9.646837	9.841612	9.694735	9.838031	9.481131
245366_at	8.103015	8.077868	8.150184	8.303361	8.038376	8.095758	8.102882	8.185355	8.009738	7.937792	8.038823	8.062266	7.971164	8.081739	8.244884	7.820601	7.910469	7.902312	8.027635	7.916317	7.992132	7.943958	8.119375	8.016054
245367_at	6.107337	6.492648	6.018703	6.027429	6.380008	6.376116	6.605039	6.507105	7.825425	7.693305	7.52917	7.827577	7.31442	7.384972	7.339003	7.312955	7.480461	7.48919	7.326162	7.508937	7.084934	6.901984	7.187411	6.848719
245368_at	7.43208	7.273997	7.230563	7.03087	7.344259	7.495162	7.457049	6.937975	6.109967	5.826462	5.836803	6.374931	5.873844	6.389627	6.190147	6.239921	6.25726	6.124648	6.0502	6.065219	6.279732	6.293967	6.058511	6.206139
245369_at	4.481202	4.707715	4.614154	4.648191	4.432235	4.374894	4.705824	4.471493	5.202389	7.02649	7.912451	5.448171	6.589856	7.185826	7.309228	5.054798	5.467961	5.512141	6.020675	5.308519	4.923824	5.688422	5.845965	5.268169
245370_at	6.209618	6.568302	6.522402	6.517974	6.294626	6.497658	6.451191	6.431019	6.839395	7.204153	7.616	7.260073	7.644741	7.601457	7.813676	7.559175	7.217998	6.710461	7.04709	7.208671	6.792337	6.913991	7.008338	6.529264
245371_at	3.761078	3.761446	3.6883	3.731674	3.709837	3.649092	3.429267	3.531981	3.956536	3.716786	3.85435	3.535234	3.829449	3.774886	3.656514	3.696807	3.714914	3.701408	3.622225	3.834014	3.626396	3.590264	3.912177	3.626764
245372_at	10.129958	10.077746	10.272866	10.011828	10.106312	10.074905	10.104925	10.047647	10.892771	11.186328	11.015123	11.055698	10.676205	10.77503	10.674207	10.291579	10.833188	10.922067	11.061848	11.045443	10.503486	10.360925	10.300506	10.29086
245373_s_at	11.562046	11.648634	11.525155	11.789279	11.620468	11.478114	11.566981	11.70037	11.696806	11.83387	11.651119	11.69459	11.355727	11.418193	11.519223	11.502358	11.810347	11.747083	11.790532	11.723396	11.705914	11.64509	11.612734	11.748915
245374_at	8.344809	8.138461	8.302182	8.489965	8.315569	8.241726	8.348234	8.397657	8.17733	8.34095	8.226203	8.106539	8.659519	8.612543	8.608506	8.434142	8.212579	8.281172	8.329338	8.136955	8.375424	8.32576	8.383704	8.312698
245375_at	3.599943	3.775373	4.023666	4.319362	4.296899	4.254818	4.040022	4.143581	3.926114	4.105315	4.015717	4.040123	5.423859	4.902355	5.368465	5.360341	4.270761	4.052858	4.26148	3.991251	5.292755	5.278995	5.41636	5.027956
245376_at	3.428293	3.379939	3.429477	3.284726	3.632834	3.498764	3.415772	3.349299	3.263436	3.427067	3.461193	3.534722	3.514305	3.426182	3.489496	3.711029	3.422315	3.415899	3.536252	3.514059	3.534612	3.447081	3.482952	3.534612
245377_at	4.337338	4.402561	4.215993	4.260296	4.308457	4.301992	4.29471	3.976038	4.358543	4.287876	4.304717	4.386549	4.35958	4.247667	4.43737	4.491325	4.194678	4.337539	4.392424	4.47892	4.288159	4.311503	4.102993	4.248123
245378_at	4.797692	5.024708	4.882936	4.488677	4.745914	4.789061	4.300721	4.411915	4.822046	4.7079	4.746267	4.516586	4.705545	4.641487	4.694276	4.941876	4.427645	4.602971	4.694359	4.668244	4.910623	4.752345	4.787297	4.663756
245379_at	5.702312	5.995063	5.918123	5.635127	6.148036	5.831872	5.61947	6.017592	5.529077	5.290495	4.93789	5.561368	5.228487	5.240322	4.748029	5.043402	5.557314	5.626411	5.349241	5.567401	5.579437	5.632826	5.282056	5.604459
245380_at	4.250698	4.269205	4.235322	4.277317	4.285518	4.159085	4.258419	4.309892	4.539525	4.083911	4.213141	4.11127	3.789729	4.37052	4.175366	4.259265	4.69948	4.237448	4.238536	4.445236	4.068627	4.146653	4.112652	4.083903
245381_at	4.015369	4.289612	4.25923	4.190937	4.129828	3.900347	3.86666	3.996203	4.183711	3.885627	4.143891	3.979972	4.377136	3.895975	4.185597	4.229314	4.208696	4.016354	4.072441	4.490308	3.888397	4.122843	4.221092	4.242037
245382_at	4.143335	4.180462	4.193713	4.10291	4.34258	4.359127	4.205239	4.28965	4.078283	4.249858	4.240328	4.202648	4.233221	4.117482	4.275383	4.636082	4.244993	4.272819	4.228834	4.277681	4.363739	4.212888	4.25433	4.234715
245383_at	6.492341	6.660963	6.460635	5.924018	6.364402	6.07182	5.822232	5.711123	5.558154	5.282717	5.509378	5.529606	5.388323	5.221799	5.712986	5.177748	5.444377	5.250742	5.411373	5.382171	5.310873	5.266096	5.322993	5.428084
245384_at	5.005049	4.559322	4.565445	5.17603	5.231561	4.780249	5.032128	5.503793	5.032112	5.13566	5.375032	4.626743	5.051456	4.622007	4.981572	5.505946	5.250351	5.276912	5.41251	4.800102	5.395695	5.072576	5.115685	5.325637
245385_at	11.47533	11.431486	11.345622	11.5614	11.212998	10.939623	11.13748	11.128947	11.384098	11.371534	11.106097	11.066993	10.384173	10.19814	10.379907	10.756807	11.121134	11.315981	11.253191	11.283284	11.00814	11.05202	10.562288	11.172135
245386_at	8.271066	8.597103	8.742508	8.957813	8.635347	8.82077	8.681212	8.772648	8.477903	7.953261	8.12441	8.444654	7.644932	7.493874	7.420367	8.354861	8.397997	8.365156	8.291962	8.813881	8.463032	8.381397	8.115923	8.559381
245387_at	8.697545	8.4864	8.393969	8.766026	8.525822	8.744693	8.831005	8.923927	8.799039	9.062931	8.598568	8.609556	8.627714	8.615585	8.431146	8.701451	8.844013	9.011395	8.634698	8.836588	8.579941	8.640018	8.590104	8.766597
245388_at	10.220741	9.896481	10.352731	9.893359	9.944416	10.269533	9.729254	9.923219	8.59301	7.690118	8.24924	8.987172	7.603414	7.921677	7.641461	8.703557	8.454693	8.492158	8.238016	8.830303	8.43786	8.811266	8.352152	9.132194
245389_at	4.901842	5.148435	5.251574	4.801439	4.698346	4.951388	4.659396	4.612905	4.898515	5.21451	4.772473	5.241897	4.955435	4.76773	5.50049	5.036914	4.822985	5.123388	5.360171	5.181035	4.917989	4.95965	4.912642	4.775822
245390_at	6.889912	6.672609	6.881953	6.883761	6.65081	6.963739	6.613792	6.968295	8.285638	8.495829	8.42491	8.4637	8.270683	8.405629	8.362683	8.027526	8.145726	8.055098	8.17786	8.524782	7.962837	7.924488	8.080707	7.750159
245391_at	11.401263	11.523823	11.431283	11.615011	11.421979	11.624597	11.359938	11.583859	10.886343	10.910148	11.187534	10.939937	11.18236	11.01832	11.175098	11.364747	10.914878	10.908218	11.199693	10.937277	11.347928	11.458258	11.270201	11.363421
245392_at	3.563767	3.753369	3.567498	3.731101	3.76626	3.725072	3.751905	3.572805	3.503762	4.047074	4.009508	3.882773	3.981702	3.964721	4.013891	3.961996	3.591577	3.735351	3.76973	3.783457	3.82805	3.780877	3.756605	3.742329
245393_at	5.848892	8.559938	7.521204	7.207897	4.654263	6.354498	5.962651	6.239473	14.188282	14.305073	13.98658	13.943367	11.286227	11.312475	11.24089	10.490587	13.962156	14.045021	14.144795	14.045593	10.952006	10.860777	10.691233	9.743711
245394_at	10.407748	10.35846	10.371315	10.311784	10.325837	10.328321	10.312613	10.256083	10.70582	10.736994	10.752376	10.786737	10.581717	10.60352	10.713394	10.582864	10.620416	10.698399	10.707003	10.659563	10.563399	10.414276	10.735798	10.536849
245395_at	7.776142	7.70792	7.869579	7.643097	7.903978	7.80762	7.832591	7.754705	7.90074	7.823612	7.929368	7.915433	8.34853	8.344744	8.555723	8.285243	7.740485	7.785249	7.871567	7.870774	8.238654	8.059097	8.256108	7.907348
245396_at	8.349817	8.533943	8.480064	8.792384	8.564479	8.571105	8.421892	8.519534	8.242667	7.721615	7.94844	8.271138	8.422595	8.330077	8.132801	8.431467	8.106204	7.993121	7.914421	8.225061	8.316245	8.431443	8.147015	8.342938
245397_at	8.707973	8.954211	8.636701	8.248185	8.600939	9.264497	8.66688	8.170146	6.536558	5.585172	5.958521	6.675351	5.449142	5.386698	5.414271	6.230419	6.866736	7.156737	6.063211	7.002627	6.684066	7.022421	6.542529	7.110146
245398_at	7.127952	7.024635	7.212558	7.5662	7.242364	7.350235	7.31424	7.372401	8.142405	8.14193	8.008574	7.661309	7.584634	7.595931	7.76557	7.627613	7.949027	8.182429	8.000917	7.922878	7.566905	7.506889	7.481605	7.472466
245399_at	11.011607	11.021229	11.050177	10.672072	10.905945	10.685133	10.775991	11.127889	9.270761	8.80908	9.318082	9.311387	8.867338	8.680256	9.177879	9.755567	8.996251	9.284946	9.281778	9.228271	9.798945	9.693994	9.883748	9.997088
245400_at	11.536261	11.653716	11.52733	11.651381	11.711328	11.713932	11.753916	11.835296	11.105108	10.89875	11.059053	11.017648	11.330984	11.285858	11.316747	11.516911	11.046651	11.072641	11.165908	10.969495	11.722522	11.568872	11.606396	11.624865
245401_at	6.479955	6.512376	7.318941	6.503263	7.044459	7.146451	7.13807	6.976564	6.679101	6.383335	6.620688	6.688966	8.305995	8.012834	7.966271	8.016337	7.218187	6.909228	6.961158	6.791162	7.819166	7.469993	7.855687	7.802065
245402_at	3.701645	3.879986	3.752045	3.946926	3.760849	3.946891	3.579481	3.818695	3.725076	3.726883	3.754992	3.660644	3.671852	3.509456	3.880466	3.807889	3.683465	3.801654	3.738448	3.820083	3.528412	3.607231	3.960303	3.642334
245403_at	3.496561	3.642828	3.500822	3.460169	3.189885	3.272642	3.033013	3.297716	3.440958	3.392811	3.39247	3.421942	3.692413	3.302971	3.2971	3.244432	3.305313	3.16235	3.343029	3.165509	3.42415	3.534604	3.254816	3.278771
245404_at	5.015488	4.843781	4.986139	4.909948	4.683157	4.469713	4.719034	4.859225	4.604599	4.645755	4.3567	4.418067	4.011728	4.050011	3.8547	4.390174	4.479155	4.76354	4.541782	4.380443	4.383827	4.124073	4.245803	4.651831
245405_at	6.960942	6.678774	6.829662	6.568223	6.654799	6.929246	6.98423	6.927744	6.650111	6.483111	6.512244	6.479091	6.890681	6.908399	6.842361	6.771452	6.66882	6.548145	6.570963	6.403697	6.684521	6.752335	6.838827	6.594744
245406_at	4.903225	5.148599	4.908766	5.104433	4.914259	5.124139	4.987809	4.935214	5.039878	4.988623	5.152474	4.875654	5.054712	5.075983	5.102857	4.869655	4.652109	4.904435	4.774981	5.0856	4.84027	5.03663	4.922057	4.895004
245407_at	10.193854	10.414244	10.357755	10.611141	10.418621	10.560365	10.58555	10.706961	10.290822	10.24151	10.407666	10.264285	10.224132	10.239828	10.264025	10.172302	10.2532	10.215544	10.288158	10.254297	10.339963	10.431171	10.32349	10.329358
245408_at	7.48577	7.24663	7.117802	6.920398	7.232714	7.124745	7.137127	7.111982	6.317608	6.294537	6.086287	6.637669	6.020125	6.084951	5.790875	6.061903	6.160862	6.3427	6.0586	6.828689	6.313394	6.463922	6.077131	6.274252
245409_at	3.700602	3.354606	3.547653	3.419576	3.509026	3.410917	3.530348	3.389273	3.646075	3.395055	3.581175	3.562937	3.541873	3.760734	3.702077	3.637472	3.717394	3.55304	3.652096	3.350752	3.578853	3.534604	3.540745	3.343117
245410_at	3.662844	3.747667	3.58465	3.606851	3.369881	3.431162	3.691447	3.591667	3.388115	3.349118	3.411768	3.3906	3.497438	3.349936	3.325273	3.445158	3.259368	3.401441	3.484193	3.380998	3.30689	3.430868	3.396554	3.284807
245411_at	4.497526	4.341121	4.10604	4.022854	4.235512	4.311575	4.29045	4.077543	4.749381	5.235745	5.231118	5.203786	4.508707	4.228558	3.973241	4.101527	5.602365	4.967377	4.75939	4.642984	4.121775	4.167609	4.109074	3.926407
245412_at	4.865518	4.866583	4.649545	4.69669	4.704278	4.902794	4.378125	4.364374	4.181827	4.58726	4.405968	4.41757	4.306538	4.612224	4.7391	4.883094	4.669734	4.584778	4.438981	4.571469	4.502709	4.737491	4.393807	4.893242
245413_at	7.332957	7.280141	7.144177	7.23436	7.46418	7.429439	7.550169	7.377076	7.912282	8.177595	7.901673	7.557322	7.631639	7.801155	7.865024	7.931333	7.941132	7.654479	7.772073	7.88347	7.634819	7.545705	7.547243	7.783457
245414_at	6.428522	6.096803	6.323669	6.367635	6.453673	6.471044	6.427098	6.462793	6.973018	7.362982	7.389381	7.110172	7.095554	7.129314	7.294442	6.980973	6.745281	7.099586	6.895028	7.198221	6.854132	6.663387	7.101557	6.59667
245415_at	8.882758	8.423807	8.017957	8.733139	8.825488	8.631104	8.829032	9.33012	7.909583	7.897865	7.291641	7.599037	7.857181	7.651533	7.465438	8.703318	8.445511	8.352428	7.843101	7.694986	8.613198	8.714131	8.144345	8.801105
245416_at	6.261479	6.079276	5.877692	6.058395	6.070814	6.080766	6.047044	5.971595	5.851656	5.985334	5.879265	5.741925	6.002034	5.75042	6.016597	6.139254	5.576155	5.850581	5.942009	5.993396	6.044274	5.966396	6.159626	5.891272
245417_at	6.68437	6.353134	6.608631	6.44453	6.552605	6.423683	6.343394	6.439412	5.77354	4.884249	5.248219	5.446305	4.720111	4.915493	5.270006	5.729642	5.529668	5.36859	5.51896	5.684435	5.251263	5.480438	5.261142	5.670219
245418_at	8.965737	8.988086	9.047491	9.210983	8.97988	9.085881	9.045592	9.020335	8.150763	7.99015	7.841844	8.067723	7.546518	7.672333	7.81581	8.103056	8.008574	8.14787	8.013897	8.262602	8.088265	8.31119	8.032143	8.322989
245419_at	3.580707	3.533247	3.646914	3.450529	3.657725	3.602462	3.438329	3.38742	3.664048	3.655194	3.413324	3.248082	3.57373	3.62898	3.984368	3.579481	3.428887	3.734638	3.65605	3.575975	3.622314	3.589268	3.479848	3.552453
245420_at	4.685919	4.893046	4.632084	4.860422	4.992105	5.146854	4.99257	5.310214	4.836892	5.05433	4.782664	4.566358	5.144677	5.294368	5.469196	5.302924	4.990497	4.915624	4.932293	4.946744	4.942689	5.103464	5.114783	5.090269
245421_at	7.589565	7.746974	7.624916	7.336966	7.469987	7.422944	7.677399	7.508014	8.059913	8.155498	7.91639	7.966389	8.063288	7.785954	7.867388	7.327232	7.803249	7.806376	7.785029	7.867411	7.756591	7.565594	7.585248	7.373525
245422_at	7.907916	7.873484	7.892165	6.491992	4.309995	4.100041	4.238744	3.950706	10.007349	8.858692	9.001705	10.672626	4.410377	4.832471	4.657606	4.225448	10.581661	10.004832	9.894718	10.732834	4.68747	4.439101	4.553557	3.872965
245423_at	4.256278	4.311496	4.437391	4.573128	4.634959	4.45797	4.444153	4.39622	4.549608	4.506054	5.091009	4.383914	4.526954	4.493286	4.928866	4.630932	4.4025	4.519371	4.873394	4.483206	4.670876	4.363934	4.684426	4.360858
245424_at	3.294427	3.298129	3.298129	3.19785	3.245866	3.364943	3.33199	3.247977	3.26296	3.27218	3.22076	3.483663	3.326081	3.286804	3.315968	3.266491	3.262642	3.272623	3.384714	3.434906	3.406639	3.319181	3.372687	3.346843
245425_at	7.125384	7.220957	7.324973	7.604892	7.341365	7.426494	7.538196	7.540026	7.635294	7.514118	7.678793	7.718356	7.569646	7.703904	7.69998	7.415606	7.524647	7.575786	7.526619	7.645982	7.493994	7.407816	7.510279	7.380974
245426_at	5.032793	5.299378	4.914433	5.464593	5.506877	5.645202	5.413794	5.542387	4.964393	4.689671	4.198417	4.821937	4.370703	4.678635	4.354105	4.296944	5.083888	4.897808	4.678005	4.713363	5.126211	5.092067	4.410659	4.929172
245427_at	8.791351	8.401639	8.911067	8.845224	8.80074	8.954338	8.995474	8.850946	8.637623	8.399396	8.44814	8.440253	7.288427	7.542193	7.98094	8.00444	8.257435	8.843495	8.580289	8.627457	8.40109	8.773032	8.76657	8.48967
245428_at	8.172452	7.955191	8.205856	8.111289	8.105113	8.227271	8.364559	8.228748	7.858618	7.895859	7.836568	7.874317	8.743103	8.5834	8.638814	8.585919	7.915513	7.776241	7.975199	7.772183	8.455776	8.418631	8.297608	8.327259
245429_at	4.31983	4.457343	4.350384	4.361014	4.35747	4.511468	4.252949	3.866732	4.106921	4.320969	4.195599	4.304064	4.305203	4.254225	4.602672	4.176419	4.333078	4.316338	4.28838	4.352712	4.267173	4.202855	4.434173	4.624253
245430_at	7.460086	7.692892	7.497238	7.587999	7.517615	7.414148	7.607822	7.547384	7.864832	8.066271	7.931767	7.713586	7.734329	7.838881	7.740169	7.804166	7.64992	7.714851	7.748141	7.80345	7.581782	7.418458	7.679181	7.549975
245431_at	7.966129	7.856481	7.884807	7.883909	8.065479	7.895496	8.091024	7.986111	7.937292	8.122994	7.984174	7.791768	8.326919	8.228106	8.240344	8.120429	7.869588	7.871391	7.940707	7.614799	8.005452	7.954144	7.973389	7.583871
245432_at	8.384657	8.211164	8.287148	8.148624	8.307755	8.205982	8.120431	8.086406	8.332433	8.232276	8.235611	8.171959	8.461834	8.405275	8.317041	8.35048	8.328668	8.282169	8.282831	8.288874	8.369643	8.474242	8.356926	8.3958
245433_at	7.063309	6.823068	6.605788	6.775019	6.94393	6.618797	6.791013	6.977045	6.424749	6.645151	6.134084	6.326828	6.656175	6.432855	6.46034	6.945484	6.765289	6.850997	6.487377	6.672414	6.43801	6.577506	6.434957	6.787928
245434_at	5.418277	5.320752	5.249109	5.271816	5.229877	5.181628	5.466457	5.436338	5.046099	5.306136	4.900122	4.823212	5.108627	4.965827	5.106692	5.61973	5.428709	5.228514	5.257811	5.262517	5.534093	5.245391	5.18568	5.431169
245435_at	4.332606	4.321658	4.479587	4.16414	4.571152	4.284681	4.20688	3.906306	4.173305	4.323604	4.25147	4.659529	4.29937	4.497634	4.560936	4.596562	4.211827	4.261222	4.211559	4.326887	4.217001	4.094232	4.43305	3.98976
245436_at	4.108137	3.880583	4.236101	4.300908	4.093436	3.925215	4.045089	4.057194	3.760539	4.12122	4.258772	3.987688	4.000129	4.073463	3.873743	3.990935	4.019958	4.12803	3.956499	4.002492	3.833514	4.025638	4.105897	3.951623
245437_at	4.900854	4.476798	4.441022	4.521319	4.500227	4.310205	4.810512	4.682065	4.519486	4.76514	4.305921	4.39537	4.480893	4.525148	4.429029	4.276177	4.684654	4.796149	4.377018	4.516778	4.426066	4.590094	4.467419	4.511992
245438_at	7.055852	6.727501	6.757518	6.804663	6.926617	7.010617	7.15925	6.983628	6.621991	6.430507	6.304875	6.66771	6.356301	6.22241	6.450245	6.511557	6.404176	6.596026	6.375386	6.726175	6.531031	6.62704	6.563094	6.594283
245439_at	7.628945	7.565725	7.679698	7.756559	7.494466	7.39222	7.834092	7.556367	9.201196	9.198527	9.078661	8.756523	9.063742	9.214615	9.284236	8.573876	9.034068	9.195952	9.120939	8.83398	9.003075	8.987555	9.213723	8.39352
245440_at	3.554458	3.556939	3.363603	3.501491	3.566735	3.555499	3.394776	3.680592	3.665581	3.556986	3.657464	3.576488	3.543867	3.479598	3.551539	3.661583	3.502079	3.639419	3.456845	3.73152	3.536185	3.601519	3.650831	3.479786
245441_at	4.499362	4.927864	5.013292	5.110517	4.758787	5.038502	4.737832	4.791044	5.078235	5.224334	5.118693	5.190746	5.281237	5.148504	4.937508	4.838888	4.845699	5.093038	5.30783	5.300383	4.861585	5.096137	4.935221	5.33249
245442_at	8.44241	8.450665	8.612614	8.562237	8.633453	8.356585	8.367979	8.427014	8.050576	7.827378	7.850764	7.93882	7.787644	7.754368	7.714322	8.188898	7.932059	8.096632	7.934105	8.019292	8.175147	8.128733	8.101922	8.167884
245443_at	3.874457	3.862409	3.805307	3.817569	3.520903	3.538433	3.701744	3.489778	6.260793	6.467851	6.224795	5.192996	3.532284	3.607323	3.799274	3.662807	5.032039	5.264247	6.551767	5.418594	3.626678	3.567552	3.89912	3.895454
245444_at	3.976695	4.168174	4.057626	3.901833	3.9873	4.13201	3.756743	3.860058	5.1844	6.074492	6.08038	5.064978	4.068525	4.061545	4.582709	3.822103	4.347881	4.937634	5.712675	4.938727	3.799391	3.972877	4.13711	4.041283
245445_at	7.222288	7.314053	7.782999	7.963504	7.280528	8.350968	7.753735	7.704402	6.929913	6.164682	6.860976	6.931755	4.364804	5.293848	5.248174	5.251442	6.713377	7.027701	6.966901	6.732091	6.454223	7.774847	7.281578	6.205431
245446_at	7.054111	7.073215	6.834657	7.278442	6.728046	6.96935	7.035084	7.08549	6.618538	6.217078	6.305396	6.874294	5.754664	6.079622	6.022358	6.098383	6.45479	6.480607	6.314039	6.825822	6.406527	6.553999	6.373427	6.547773
245447_at	3.997557	4.127731	4.56664	4.281776	3.885135	4.07102	4.077465	3.723572	6.348996	6.843177	6.98163	5.628838	7.104566	6.780565	6.750169	6.286018	5.562914	5.414158	6.236333	5.322332	6.324507	5.836116	6.265419	6.42862
245448_at	7.83712	7.907247	8.252064	6.832023	7.915479	7.764432	8.167014	7.449029	6.899155	6.866167	7.390736	6.694812	8.899842	8.753399	8.438828	8.417418	7.688884	7.264332	7.686017	6.717407	8.220546	8.513134	8.620858	8.331837
245449_at	5.962512	5.113849	4.773567	4.824154	5.785932	4.927862	5.295074	5.563601	4.607988	4.035751	4.386139	4.360544	5.204904	4.709287	4.702993	5.55684	4.75803	4.62372	4.474481	4.377463	5.100108	4.99205	5.087118	5.373516
245450_at	4.287415	4.204073	4.560895	4.016611	4.88901	4.737589	4.317778	4.446571	4.209619	3.4492	3.705512	3.745109	3.754041	4.057994	3.947383	4.002606	3.709269	3.661544	3.521359	3.746841	3.999891	4.122843	4.489106	4.064551
245451_at	8.806258	8.617586	9.012721	8.376584	8.955398	8.64666	8.498757	8.645955	8.008772	7.939462	7.884459	8.06503	8.95001	9.034846	8.672283	8.969968	8.5834	8.149689	8.135917	8.076935	9.064389	8.921673	9.037723	8.955883
245452_at	3.379124	3.256548	2.96947	3.029447	3.281188	3.210593	3.191337	3.149144	3.315195	3.070341	3.083927	3.14834	3.327797	3.206153	3.144303	2.994797	3.12461	3.104196	3.202436	3.072808	3.097004	3.145312	3.121321	2.91457
245453_at	4.339396	4.049232	4.497732	4.340363	4.172135	3.963712	4.407866	4.628481	4.441531	4.403282	4.020359	4.114239	4.200355	4.075291	4.10046	4.082946	4.33302	4.292891	4.417947	3.868103	4.441142	3.984801	4.276323	4.353295
245454_at	4.064949	4.342803	4.124252	4.022021	4.112787	4.186734	3.974269	4.169867	3.745625	3.72097	3.626294	3.774319	3.576376	3.676001	3.641628	3.726402	3.641603	3.838054	3.417107	3.691468	3.686584	3.848759	3.913756	3.849639
245455_at	3.10542	3.203081	3.159711	3.242151	3.194576	3.263154	3.273845	3.208269	3.172712	3.363103	3.448209	3.273169	3.470762	3.327554	3.104468	3.299158	3.053449	3.26484	3.033013	3.207066	3.290203	2.961514	3.254504	3.076571
245456_at	9.581339	9.381822	9.64934	9.213513	9.906522	9.659418	9.767116	9.593707	8.786395	8.737659	8.720686	8.625323	9.910932	9.823409	9.424356	10.000063	9.100617	8.901181	8.985664	8.510518	9.724334	9.675955	9.823837	9.748657
245457_s_at	6.108745	6.13972	6.102868	6.153735	6.530166	6.291334	6.526369	6.556964	6.059152	5.809465	5.862071	6.075451	6.190945	6.456578	5.858863	6.640722	6.303777	6.28443	6.197933	6.254445	6.571016	6.490955	6.763066	6.41313
245458_at	4.481956	4.73511	4.444802	4.549628	4.477561	4.585254	4.249901	4.446571	4.416721	4.327815	4.324383	4.427933	4.651363	4.708473	4.616194	4.671167	4.596583	4.421516	4.670623	4.440802	4.33649	4.482534	4.224509	4.561333
245459_at	5.572753	5.706348	5.538629	5.58581	5.788602	5.539313	5.570107	5.967015	5.26795	5.318407	4.916317	5.299554	5.556036	5.500057	5.564119	5.418248	5.023934	4.973116	4.877386	5.007739	5.107959	5.290103	5.268278	5.269
245460_at	9.230713	9.057525	8.578954	8.278743	9.269174	8.865063	9.077469	8.955632	7.66705	7.547443	6.829182	7.437739	8.517575	8.181914	7.630395	8.518428	8.605298	8.281479	7.686012	7.583911	8.812018	8.724122	8.501846	8.740694
245461_at	4.99394	5.04403	5.069943	4.960937	4.977457	4.733219	4.943078	4.864875	4.895109	5.04929	4.936656	4.975998	4.915485	5.032746	5.130597	5.055891	4.980551	4.932938	4.966178	5.047926	4.814061	4.98532	5.029418	4.95328
245462_at	6.334013	6.452508	6.180648	6.225469	6.391466	6.294207	6.390233	6.181243	6.101816	6.239352	6.121196	6.218202	6.180696	6.23244	6.245767	6.124632	6.024396	6.271083	6.194534	6.257918	6.308859	6.128525	6.454681	6.266149
245463_at	11.089253	10.870671	11.151297	11.118758	11.046312	11.245472	11.243493	11.137998	9.268984	8.525567	8.969705	9.088936	6.740582	7.367559	7.560665	9.420225	8.87551	9.37288	8.814727	9.581895	9.027529	10.018012	9.098853	10.197783
245464_at	4.853264	4.741868	4.815982	4.935646	4.779833	4.60319	4.443745	4.698787	4.2751	3.956937	4.333061	4.175144	3.938781	4.190567	4.14733	4.395286	4.462671	4.379587	4.370264	4.397233	4.503814	4.365329	4.428394	4.31198
245465_at	3.713712	3.860934	3.669598	3.658978	3.71211	3.700563	3.59421	3.505904	3.783964	3.775992	3.795472	3.504194	3.623283	3.766242	3.824751	3.628136	3.761356	3.601665	3.703827	3.860918	3.715894	3.687369	3.615277	3.650475
245466_at	4.415124	4.634959	4.3601	4.33111	4.145312	4.08115	4.284539	4.082376	4.153383	4.411614	4.333391	4.360544	4.422788	4.63195	4.905171	4.600783	4.371331	4.441377	4.379265	4.652428	4.675073	4.411874	4.828632	4.242906
245467_at	4.807624	5.423135	4.888923	5.113118	5.013123	5.125911	4.738022	5.039124	4.914943	5.077383	5.203879	5.253053	5.23691	5.259074	5.26739	4.759465	4.999415	5.138457	5.351197	5.13987	5.007748	4.746509	5.330768	4.879318
245468_at	3.501172	3.63486	3.660518	3.551817	3.373482	3.650666	3.445694	3.402782	3.439108	3.453716	3.432862	3.317835	3.654934	3.500095	3.537132	3.527444	3.275225	3.367901	3.469013	3.636736	3.624301	3.53259	3.535214	3.563738
245469_at	2.825605	2.883452	2.912194	3.032871	3.108	2.878519	3.061683	2.907815	2.919491	2.956531	2.950046	3.040649	3.124272	3.024678	2.930904	2.992834	2.885259	2.80847	2.963237	2.971692	2.872797	2.955514	2.879292	2.960311
245470_at	3.741104	3.787623	3.814924	3.922014	3.783591	3.647304	3.595165	3.820319	3.727102	3.842513	3.719711	3.840559	3.674516	3.655474	3.828496	4.071405	3.469755	3.745923	3.860543	3.693433	3.90734	4.039085	3.726496	3.887946
245471_at	3.218484	3.366174	3.211747	3.313087	3.133714	3.223445	3.256886	3.149144	3.32117	3.31907	3.081254	3.294678	3.178609	3.113075	3.489163	3.090464	3.242369	3.245024	3.20214	3.198938	3.377079	3.219328	3.126938	3.194152
245472_at	3.491107	3.522575	3.382638	3.63094	3.527731	3.234596	3.408451	3.567685	3.417721	3.294469	3.3739	3.51649	3.494294	3.563053	3.523951	3.446202	3.343482	3.461302	3.359282	3.42749	3.40981	3.427163	3.507612	3.367686
245473_at	3.069015	3.138524	3.099089	3.067895	2.957316	3.212259	2.947574	3.06317	3.087519	3.233866	3.114195	3.154697	3.397209	3.117207	3.276398	3.199507	3.292528	3.284695	3.177998	3.485482	3.144363	3.184382	3.09545	3.387181
245474_at	8.808218	8.84376	8.786967	8.961435	8.774211	9.043922	8.889566	9.11433	8.428936	8.215273	8.388913	8.434995	8.148114	8.416552	8.410826	8.604887	8.360998	8.411594	8.393579	8.410565	8.657935	8.713687	8.502954	8.777778
245475_at	4.364715	4.666935	4.712648	4.424432	4.576423	4.584061	4.396335	4.280377	4.420833	4.532677	4.496576	4.584426	4.67246	4.549641	5.06939	4.539949	4.497792	4.675092	4.509147	4.756596	4.469104	4.653536	4.647431	4.61766
245476_at	4.013229	3.950034	4.05848	3.996698	3.92244	4.2001	3.8306	3.957127	3.762448	4.355079	4.059807	3.784439	3.977988	4.069328	4.408582	4.359097	4.049934	4.109933	4.043192	3.95664	3.811787	3.889177	4.053037	3.872592
245477_at	5.943171	5.936913	5.725391	6.126419	6.068792	6.293626	6.433049	6.512098	6.506325	6.818818	6.832363	6.694566	7.526225	7.590141	7.598793	7.049979	6.42268	6.643192	6.597073	6.461254	7.104784	7.21301	7.213357	6.864345
245478_at	7.621881	7.377725	7.396502	7.668305	7.693423	7.463708	7.599043	7.741758	7.619267	7.683557	7.675384	7.552987	8.411658	8.018551	8.221091	8.317131	7.65328	7.832506	7.718198	7.577489	8.157768	8.026747	8.155822	8.309569
245479_at	4.493802	4.549715	4.903842	4.385116	4.321854	4.398991	3.969701	4.11119	4.150751	4.184945	4.04916	4.33903	4.014911	4.210113	4.072982	4.121851	4.413326	4.273841	4.193358	4.490392	4.046717	3.78744	4.048305	4.121218
245480_at	6.896396	6.728654	6.53804	6.804637	6.794697	6.909304	6.902631	7.167838	6.898494	6.857313	6.786312	6.6367	7.233662	7.011863	6.967373	6.923049	6.864206	6.79076	6.841598	6.78987	6.985094	6.931174	6.900953	7.035197
245481_at	8.677157	8.728555	8.497658	8.533548	8.597279	8.482575	8.629375	8.56744	8.226071	8.417226	7.997762	8.166617	8.298228	8.31724	8.14888	8.063985	8.386673	8.312278	8.280996	8.356548	8.382868	8.420851	8.281178	8.464892
245482_at	8.045079	8.259954	7.855456	7.973516	7.86489	8.041359	8.303064	8.122295	7.692084	7.826505	7.561774	7.673421	7.815338	7.798289	7.835463	7.61108	7.852179	7.906401	7.768558	7.774584	7.861158	7.830282	7.882822	7.852236
245483_at	13.212055	13.258363	13.295783	13.304241	13.086364	13.28866	13.24292	13.317553	12.706949	12.741321	12.984878	12.642406	12.525435	12.598051	12.856787	12.915384	12.674237	12.858061	13.018754	12.573455	13.069645	13.114254	13.106846	13.081477
245484_at	8.950279	8.76561	8.988822	9.020404	8.77033	8.875998	8.911511	8.963499	9.327897	9.470789	9.451419	9.364697	9.510733	9.457319	9.628139	9.430906	9.308857	9.200791	9.411091	9.431848	9.448893	9.310664	9.513793	9.349806
245485_at	4.18204	4.075352	4.249098	4.257359	3.999112	4.122629	4.079612	3.951079	4.11536	4.194211	3.994691	4.141802	4.692431	4.131309	4.287145	4.171999	4.26977	4.021007	4.140879	3.959461	4.032137	4.033436	4.000386	4.213948
245486_x_at	6.478094	7.023845	6.428294	6.535993	6.491009	6.425161	6.407999	6.397953	6.366002	6.738071	6.655261	6.440899	6.425734	6.318185	6.457697	6.353039	6.373081	6.633791	6.562381	6.549611	6.360918	6.104934	6.54981	6.388078
245487_at	6.370495	6.290151	6.035063	6.275656	6.249569	6.063402	6.460835	6.298536	7.546532	7.574325	7.44307	7.530926	7.35657	7.289426	6.988928	7.325394	7.837996	7.791366	7.378469	7.296422	6.702109	6.617955	6.839674	6.769355
245488_at	4.023827	4.334044	4.012012	3.907711	4.272182	3.879101	3.823303	3.923833	4.030028	4.222864	4.013131	3.918447	4.184032	4.075052	4.275093	4.020476	4.107843	4.126217	4.291258	4.47852	3.875705	3.858368	3.897731	4.048381
245489_at	6.088963	5.990587	6.088187	6.56851	6.220099	6.140338	6.237407	6.516761	5.950571	6.08615	6.096849	5.510048	6.696837	6.603939	6.738839	6.619103	6.033037	6.17522	5.919195	5.809402	6.48026	6.584202	6.367388	6.51724
245490_at	4.477668	4.581466	4.103971	4.550105	4.920682	4.400051	4.826671	4.527619	4.455618	4.460771	4.320303	4.092065	4.278586	4.752688	4.375513	4.75327	4.433892	4.640113	4.504183	4.547423	4.549498	4.203585	4.244007	4.75213
245491_at	5.928679	6.011606	5.835382	5.713874	5.847604	6.064398	5.774525	5.848209	5.566777	5.772603	5.54866	5.639917	5.662585	5.626955	5.584121	5.892783	5.797797	5.79446	5.520193	5.797675	5.657031	5.86396	5.683121	5.829931
245492_at	6.820347	6.558894	6.399371	6.495434	6.685701	6.597079	6.676972	6.684714	5.970274	5.602864	5.417983	5.764397	5.462747	5.495132	5.030732	6.155781	6.039128	6.081005	5.585196	6.018243	5.785483	6.257993	5.761219	6.058985
245493_at	5.369323	5.114783	5.089101	4.907148	4.784075	4.657634	4.793078	5.067755	5.117958	5.317106	5.324511	5.30682	5.201778	4.917085	4.806188	4.922725	5.156747	5.267019	5.266776	5.192399	4.859652	4.702227	4.737837	4.722078
245494_at	8.603523	8.479599	8.767442	8.578313	8.508662	8.453447	8.574849	8.476674	8.45524	8.48779	8.30012	8.392773	8.549233	8.53616	8.502479	8.599328	8.349413	8.429837	8.313443	8.480872	8.41211	8.389284	8.203745	8.512625
245495_at	4.146154	4.136146	4.058534	4.144776	3.974471	3.720408	4.104787	3.982891	3.992793	4.069409	4.048418	4.234331	4.052704	4.197289	4.230331	4.003334	4.047318	4.059375	4.147178	4.104226	3.90994	4.027303	4.213307	3.823739
245496_at	7.559834	7.473134	7.182206	7.510969	7.541298	7.48941	7.355534	7.617613	7.431613	7.631295	7.420229	7.554673	7.549519	7.615844	7.313378	7.627358	7.578687	7.523635	7.560373	7.614556	7.491412	7.510607	7.432067	7.610829
245497_at	3.867456	3.947003	4.006147	3.976202	3.809474	3.826522	3.977341	3.774109	3.914013	4.155407	4.036498	3.977009	4.082964	4.132788	4.350661	3.940948	4.116083	3.932613	3.89557	4.031488	4.139279	4.053333	3.859496	3.823592
245498_at	5.723915	5.833769	5.767078	5.938792	5.845088	5.624424	5.8842	5.759758	5.758433	5.554978	5.758923	5.742726	5.389298	5.859787	5.951578	5.716006	5.723556	5.704149	5.357364	5.574014	5.561548	5.510473	5.540362	5.602341
245499_at	7.113535	6.772713	6.590519	6.874069	6.856798	7.065181	7.008754	6.922178	6.357555	6.26858	6.24903	6.297511	6.973682	7.140232	6.923865	7.158245	6.363336	6.271027	6.420356	6.449703	6.510449	6.977101	6.868739	6.910454
245500_at	4.249399	4.447162	4.298391	3.828798	4.03289	3.80994	3.935021	4.0242	4.143586	4.130447	4.132508	3.963539	4.303982	4.357518	4.175799	3.979138	3.925031	4.110842	4.217438	4.640998	3.994586	4.087568	4.129384	4.122192
245501_at	8.840814	8.776686	8.892791	8.677297	8.673815	8.946312	8.63343	8.054745	7.811433	7.94581	7.927352	8.566509	7.845958	8.022334	8.261819	8.265745	7.631284	8.064203	8.009475	8.11331	8.515011	8.41583	8.406794	8.322412
245502_at	7.620881	7.680787	7.429371	7.849257	7.510103	7.734011	7.912913	7.919452	7.909147	8.092767	7.731834	8.260166	7.640725	7.601468	7.453898	7.489853	7.799791	8.063054	7.901164	8.288702	7.432474	7.63336	7.326109	7.639911
245503_at	2.997584	3.134871	3.234792	3.023765	3.105208	3.19666	3.28383	3.145249	3.24719	3.086288	3.141422	3.15104	3.030006	3.271794	3.324233	3.225745	2.827834	3.133935	3.114228	3.190361	3.167805	3.211456	3.163626	3.101202
245504_at	3.252023	3.216723	3.321564	3.271729	3.405188	3.320852	3.659154	3.63454	3.380458	3.416233	3.650793	3.51749	3.43616	3.267116	3.29441	3.358344	3.426074	3.39727	3.243199	3.383323	3.458143	3.316192	3.465122	3.425714
245505_at	5.636345	5.546549	5.549463	6.223866	6.171145	5.764049	6.590276	7.10874	5.613877	5.752291	5.89938	5.465113	5.431946	5.780177	5.676942	5.724287	5.222899	5.594259	5.652557	5.606411	5.862312	7.071786	6.286294	6.212941
245506_at	3.295511	3.52046	3.983328	4.442814	4.620243	3.682217	4.395716	4.629964	4.482755	5.583455	5.56362	4.638699	4.771778	4.820212	5.247291	4.663024	4.137946	4.760708	5.417366	4.148322	4.90834	5.350942	4.757978	4.631836
245507_at	3.689584	3.856851	3.80811	3.700962	4.158653	3.756731	4.186109	3.69386	3.976854	3.888374	3.951635	3.817358	4.24285	3.931877	3.875198	3.82107	3.648486	3.837177	3.910307	3.575699	3.98031	3.788155	3.899163	3.963702
245508_at	3.610529	3.522575	3.736447	3.527457	3.843583	3.593363	3.608391	3.589991	3.518503	3.630488	3.756644	3.575037	3.624525	3.619499	3.650938	3.639154	3.405069	3.4407	3.454656	3.493214	3.839966	3.726812	3.369528	3.573916
245509_at	4.057072	4.291429	4.153287	4.00178	4.075841	4.128431	4.283312	4.042446	4.084278	4.050026	3.918551	4.135489	4.249449	4.283644	3.891065	3.912274	4.004617	4.08567	4.066036	4.219988	4.052205	4.083045	4.09285	4.364135
245510_at	3.824862	3.98038	3.921981	3.749381	3.796842	3.816928	3.69223	3.575974	3.764929	3.783794	3.832317	3.626252	3.691387	3.840329	3.927639	3.914096	3.581412	3.688111	3.912693	3.911954	3.759534	3.790382	3.633967	3.783897
245511_at	3.422856	3.605565	3.496102	3.559912	3.633144	3.547556	3.623747	3.498169	3.720011	3.57689	3.302516	3.251844	3.824843	3.638287	3.667842	3.563789	3.430595	3.468574	3.482737	3.560653	3.722472	3.665496	3.490485	3.762448
245512_at	9.784125	9.686409	9.689444	9.772003	9.457939	9.425872	9.601683	9.607036	10.048647	10.213904	10.029082	10.122645	9.437899	9.535045	9.278163	9.400355	9.895299	10.1136	9.966523	10.180199	9.166573	9.132036	9.323083	9.394313
245513_at	9.987482	9.953403	10.350537	10.140096	10.296816	10.247356	10.070038	10.110017	8.392751	7.488221	8.119832	8.421587	8.087256	8.212078	7.991262	8.64301	8.567455	8.435549	8.077256	8.481843	8.952344	9.093554	8.542046	9.352354
245514_at	6.796951	6.862316	6.82008	6.70013	6.896826	6.797523	6.772082	6.478086	6.423032	6.615136	6.708784	6.6228	6.420178	6.327152	6.322824	6.053	6.539211	6.411946	6.502199	6.66036	6.468666	6.334616	6.133331	6.34272
245515_at	4.716517	4.582024	4.506561	4.823345	4.770034	4.487971	4.700192	4.672697	4.120884	4.515173	4.365217	4.407639	4.362207	4.219454	4.491875	4.40793	4.740979	4.547402	4.336026	4.494435	4.367413	4.55531	4.300863	4.544502
245516_at	5.964009	5.77219	5.532046	5.801676	5.917808	5.575766	5.632157	6.157078	5.308225	5.217806	4.975236	5.33187	5.055515	4.905597	5.12709	5.214582	5.409493	5.554412	5.295321	5.404063	5.574532	5.4864	5.251195	5.880254
245517_at	7.879021	7.537503	7.747248	7.780863	8.000832	7.868979	7.602224	7.853066	7.455681	7.32736	7.375296	7.344534	7.733559	7.404842	7.692928	7.925739	7.464785	7.570572	7.699174	7.586344	7.873178	7.725757	7.698806	7.864352
245518_at	4.864898	4.545536	4.885175	5.088873	4.899306	4.641677	4.786773	5.13334	5.014609	5.32782	5.220477	4.964092	4.98766	4.858813	4.426738	5.181076	4.983234	5.186257	4.867476	5.080692	4.765749	4.804363	4.759663	4.921905
245519_at	3.798931	3.905622	3.948239	3.644016	4.045305	3.718465	3.672502	3.885636	3.576945	3.900713	3.836495	3.901771	3.681359	4.096548	3.92298	4.035054	3.700263	3.664243	3.814376	3.949181	3.738657	3.940609	3.902009	3.831024
245520_at	3.459872	3.441109	3.365648	3.34439	3.472152	3.429409	3.479521	3.422969	3.458392	3.385243	3.531362	3.693851	3.425038	3.16281	3.419848	3.593262	3.375125	3.249766	3.463728	3.558533	3.434396	3.255186	3.446007	3.397157
245521_at	7.337668	7.26281	7.218062	7.411691	7.151703	7.263924	7.392293	7.448254	7.423909	7.372092	7.495735	7.465447	7.373104	7.362641	7.349399	7.249544	7.329648	7.458304	7.283097	7.283058	7.358962	7.475487	7.341122	7.450927
245522_at	4.607249	4.756099	4.744227	4.491043	4.670586	4.69531	4.625579	4.544739	4.508888	4.703937	4.691545	4.733002	4.888232	4.778171	4.778649	5.034393	4.85792	4.608905	4.702188	5.012357	4.622052	4.686622	4.785328	4.726708
245523_at	8.350137	8.257542	8.378465	8.760706	9.245871	10.232488	9.404806	8.678832	7.922946	7.423454	7.748814	7.370365	6.816694	7.495576	7.194288	7.778912	7.765845	7.845104	7.878251	7.709339	8.115731	8.783942	8.01413	8.190986
245524_at	8.955563	8.884395	8.986464	8.600412	8.090232	8.540908	8.188202	7.942092	9.284493	9.230771	9.135767	9.447304	5.087192	4.783411	5.078733	6.095582	9.213327	9.310858	9.1863	9.347871	6.383603	6.797556	6.600139	7.014365
245525_at	9.823243	9.934861	9.869081	9.995804	9.977539	9.971085	9.785906	9.856798	9.032025	8.598894	8.770827	9.119716	8.46542	8.518357	8.59943	9.181899	8.936158	9.066154	8.996585	9.16327	9.260902	9.327803	9.116068	9.387963
245526_at	5.461737	5.983487	5.789798	5.772564	5.523168	5.508883	5.39324	5.65166	5.415535	5.091878	5.065196	5.252517	5.088845	5.156368	5.367699	5.232197	5.091037	5.185567	5.278392	5.326871	5.384206	5.457932	5.46076	5.214328
245527_at	5.711148	5.787293	5.762308	5.750378	5.609892	5.586628	6.058357	6.124388	6.72032	6.943294	6.801232	6.705002	7.109901	7.13209	7.112832	6.791423	6.820381	6.675555	6.830873	6.810659	6.653526	6.550272	7.084806	6.612939
245528_at	10.464428	10.580568	10.417244	10.87876	10.644518	10.520097	10.666959	11.001429	10.951462	11.179229	11.035404	10.655339	11.453008	11.311492	11.28626	11.387069	11.175554	11.077412	11.109704	10.856086	11.460464	11.418385	11.266834	11.401286
245529_at	5.918647	6.063375	5.808268	6.09751	6.069369	6.058234	5.956798	6.169773	5.702357	5.706785	5.837176	5.861071	5.585806	5.678224	5.550146	5.59465	5.704741	5.58002	5.765778	5.887107	5.689705	5.806221	5.189234	5.797368
245530_at	3.869769	4.066498	3.821237	3.872112	4.004301	3.935139	4.121699	3.760099	4.066916	4.203178	4.201813	4.155177	4.235025	4.005007	4.229914	4.077093	4.040273	3.95294	4.014032	4.194404	3.573742	4.005007	4.081461	3.784642
245531_at	3.591176	3.783744	3.583497	4.045407	3.560347	3.762455	3.625611	3.459617	3.686483	3.840446	3.946823	3.79411	4.088694	3.725326	3.57856	3.85433	3.701724	3.724017	3.625963	3.708773	3.773534	3.785581	3.528144	3.5025
245532_at	8.240245	8.219764	8.330213	8.367024	8.380834	8.310238	8.267318	8.063904	7.833552	7.253224	7.675753	7.559123	6.961094	7.258578	7.193846	7.580942	7.70871	7.746793	7.74891	7.643213	7.648681	7.836037	7.743683	7.553596
245533_at	7.689397	8.012932	7.502669	7.555719	7.675185	7.87886	7.931264	7.556943	7.720198	7.849385	8.155848	7.697177	7.042303	7.0732	7.07865	6.876588	8.144272	7.911648	7.935992	7.75103	7.140114	7.495299	7.418921	7.080508
245534_at	3.954834	3.914867	4.013315	3.893903	4.046711	3.956021	4.23766	3.821685	3.801331	4.272946	4.181111	4.226248	4.14512	4.025606	4.07361	4.133574	4.025852	3.94917	4.102964	4.223096	3.674571	3.83427	3.866542	3.76334
245535_at	4.61561	4.638171	4.606009	4.357492	4.484284	4.47869	4.216194	4.376657	4.393513	4.596694	4.437826	4.379008	4.595582	4.534288	4.853864	4.486419	4.443042	4.496259	4.680342	4.719062	4.599178	4.271886	4.489337	4.238014
245536_at	5.591802	5.341889	5.651804	5.583331	5.513483	5.73246	5.584192	5.735128	5.374488	5.672473	5.150885	5.563236	5.579879	5.35312	5.343386	5.628069	5.537168	5.532582	5.369947	5.402736	5.626599	5.521926	5.311224	5.723922
245537_at	3.207066	3.262559	3.103285	3.169706	3.161618	3.088897	3.179814	3.108532	3.036304	3.109487	3.18736	3.143444	3.191149	3.117642	3.250111	3.160875	3.121984	3.271258	3.081829	3.298308	3.134577	3.403733	3.133144	3.191838
245538_at	3.478371	3.734611	3.796033	3.795788	3.645251	3.619085	3.601893	3.679809	3.675513	3.716599	3.562796	3.630594	3.43663	3.905571	3.578668	3.681007	3.704245	3.816151	3.739057	3.599863	3.720521	3.714425	3.726114	3.604021
245539_at	3.970586	4.14749	3.920461	4.036049	4.126118	4.210315	4.106643	3.897198	4.095801	4.284816	4.289874	4.294792	4.389778	4.515189	4.336742	4.288346	4.258811	4.187052	4.329938	4.510674	4.314173	3.885443	4.133223	4.214671
245540_at	4.898131	4.704394	4.9848	4.549386	4.609979	4.567412	4.630116	4.581575	4.410937	4.448876	4.124181	4.524387	4.303982	4.3848	4.644395	4.522728	4.157298	4.426225	4.418518	4.365727	4.326119	4.483864	4.448472	4.43838
245541_at	6.301052	6.28541	6.081464	6.112479	6.191761	6.463769	6.341857	6.250094	6.097873	6.183362	6.193261	6.089214	6.417406	6.510106	6.379454	6.170891	6.081002	6.200334	6.241348	5.990679	6.153122	6.102615	6.289618	6.180883
245542_at	4.077216	4.133439	4.484037	3.96589	4.254747	4.074631	4.051508	4.017685	4.161826	4.06289	4.010576	4.038882	4.228761	3.742997	4.062399	4.255228	4.126543	4.072634	4.022966	3.906129	3.933857	4.056495	3.996699	3.882834
245543_at	5.826633	5.841517	6.08833	6.279495	6.209017	6.528613	6.544496	6.41169	6.664762	7.0404	7.177865	6.814616	7.716036	7.730414	7.647115	7.377725	6.840768	6.869573	6.882845	6.461207	7.044453	7.129877	7.356731	6.785374
245544_at	4.719331	4.875144	4.465207	4.611934	4.524275	4.352485	4.868608	4.548477	4.851739	5.56024	5.34218	5.119234	5.425884	5.528154	5.430616	4.959332	4.835824	5.02678	4.84601	5.114004	4.695198	4.747961	5.054279	4.848047
245545_at	4.355755	4.435983	4.532469	4.876135	4.485314	4.365592	4.179362	4.313831	6.233389	6.634107	6.977497	5.963043	5.37942	4.927331	5.280836	5.066242	6.367922	6.356554	6.611909	6.297656	4.738489	4.597659	4.860662	4.59714
245546_at	4.359378	4.50638	4.676334	4.671416	4.312603	4.312404	4.021883	4.398106	4.571377	4.483111	4.669277	4.353472	4.746452	4.62902	4.62572	4.593842	4.575244	4.572021	4.735289	4.64794	4.533397	4.238378	4.599012	4.621165
245547_at	3.473126	3.545709	3.665085	3.757731	3.654094	3.282288	3.633693	3.735614	3.634393	4.062315	3.759049	3.508791	3.622985	3.815227	3.464738	3.847552	3.540343	3.532654	3.608145	3.525193	3.570055	3.630885	3.532956	3.734837
245548_at	3.901301	4.168042	4.29366	3.895708	3.999112	4.158217	4.189379	4.034062	3.888692	4.227626	4.001262	4.001094	4.187656	4.514443	4.15901	4.30058	4.131721	4.16568	4.334726	4.295911	4.135694	4.1272	4.317239	3.895454
245549_at	3.919178	3.93611	3.790865	3.910253	3.882968	3.931957	3.725387	3.921912	3.855099	3.681486	3.799782	3.781127	3.736542	3.900321	4.036191	3.801964	3.899914	3.766204	3.863069	3.805624	3.725772	3.848278	3.713991	3.707519
245550_at	3.266967	3.40437	3.270993	3.291648	3.354913	3.113829	3.177899	3.359562	3.355132	3.381078	3.399697	3.497966	3.242451	3.239506	3.612261	3.320777	3.484298	3.340019	3.612289	3.246394	3.198699	3.169623	3.340394	3.299564
245551_at	3.223272	3.261834	2.990802	3.14321	3.280453	3.309669	3.370956	3.362993	3.113704	3.158015	3.171087	3.214364	3.245064	3.341294	3.146952	3.487067	3.45247	3.284625	3.216155	3.21575	2.920921	3.218079	3.375	3.193054
245552_at	3.18032	3.191024	3.174189	3.127768	3.283635	3.112846	3.268528	3.081691	3.135494	3.162182	2.987977	3.026174	3.406263	3.193668	3.419083	3.022432	3.302905	3.067071	3.217034	3.061134	3.207211	3.035297	3.310219	3.142008
245553_at	3.496121	3.543454	3.330939	3.336825	3.427116	3.354002	3.292525	3.121487	3.171639	3.32459	3.435914	3.312265	3.343121	3.505925	3.43782	3.396513	3.286906	3.326961	3.403642	3.492605	3.365259	3.436957	3.40686	3.043372
245554_at	3.220619	3.224321	3.159948	3.323789	3.37125	3.141937	3.29312	3.311578	3.285281	3.249661	3.087043	3.314719	3.267569	3.523899	3.349754	3.195385	3.058934	3.158704	3.295567	3.338661	3.38532	3.073934	3.181797	3.4627
245555_at	3.957781	4.236401	3.916626	4.047368	3.879555	4.073849	3.794819	3.698904	3.610127	4.02753	3.775155	3.76033	3.953939	3.748973	3.979469	3.901251	3.828249	3.841052	3.949097	3.912688	3.837502	4.00789	3.763833	3.777592
245556_at	3.607272	3.556357	3.628495	3.49395	3.987929	3.614137	3.382656	3.538456	3.467652	3.573916	3.473673	3.639032	4.1677	4.05847	4.42165	3.899364	3.634448	3.636249	3.6566	3.578006	3.622517	3.630894	3.944878	3.648263
245557_at	7.909624	7.857218	7.684978	7.687711	7.964145	7.78217	7.85796	7.786279	7.990179	8.007741	7.862004	8.04899	8.260308	8.183635	8.019145	8.183009	8.032285	7.897169	7.719937	7.940962	7.809622	7.696843	7.752441	7.907658
245558_at	6.278194	6.300377	5.974469	6.308577	6.340603	6.213433	6.280494	6.69556	5.224761	5.009468	5.297622	5.441706	5.384778	4.963094	4.816895	5.742011	5.14388	5.547011	5.134719	5.635415	5.529606	5.333791	5.443596	6.012528
245559_at	4.197616	4.242622	4.137344	4.207445	4.236762	4.054922	4.136239	4.056192	3.942574	4.351076	4.150637	4.26725	4.004685	4.228438	4.164296	4.13056	3.894231	4.052858	4.233238	4.231626	4.163411	4.298602	4.164396	4.315929
245560_at	4.300485	4.590924	4.565669	4.11214	3.884659	4.288887	4.284592	4.051697	4.200412	4.051182	3.992731	4.116277	4.328153	4.003291	4.177608	4.297278	4.092262	4.225298	4.376422	4.270496	4.078481	4.133751	4.173536	4.21932
245561_at	5.352056	5.543176	5.341724	5.191152	5.707443	5.44978	5.57718	5.613709	5.219723	5.311807	5.248014	5.36367	5.324801	5.169419	5.82624	5.308246	5.109723	5.267523	5.343787	5.11992	5.311117	5.023085	5.389534	5.260662
245562_at	7.859767	7.977726	7.982777	8.051384	7.964483	8.238957	8.180607	8.048344	7.838273	7.70987	7.694374	7.953016	8.586873	8.586119	8.574298	8.617364	7.801351	7.760951	7.83882	7.932657	8.460921	8.269311	8.519906	8.213736
245563_at	5.346643	5.180887	5.277818	5.290892	5.408804	5.254308	5.275464	5.187822	4.893133	5.051466	4.898654	4.455523	5.02784	5.070908	5.050045	4.831468	4.510453	5.051675	4.876378	4.90256	5.02309	5.127137	5.186162	5.020067
245564_at	5.412142	5.197573	5.525387	5.319902	5.326673	5.49739	5.567529	5.419236	5.421559	5.447582	5.345195	5.347347	5.971676	5.768397	5.725353	5.572336	5.269569	5.2784	5.419981	5.519647	5.724084	5.521634	5.789025	5.567832
245565_at	8.298938	8.133881	7.845721	7.99203	8.368414	8.258718	8.163235	8.423559	7.31669	6.984358	6.733513	7.047496	7.387645	7.285112	7.031313	7.925514	7.400895	7.269841	6.969204	7.293125	7.867947	8.049539	7.584453	8.093967
245566_at	5.250264	5.003716	5.560626	4.970298	5.854395	5.690272	5.615159	5.670598	5.888605	6.060813	5.690959	5.701073	8.074126	7.892899	7.761452	7.646039	6.403008	5.923567	6.039439	5.752798	7.710537	7.171681	7.809891	7.220852
245567_at	3.645761	3.767898	3.975019	3.726758	3.81724	4.004884	3.712669	3.59603	4.497526	4.296247	4.643975	4.521655	6.199377	5.268704	5.91474	5.475932	4.531705	4.528801	5.065782	4.340335	4.488474	4.258291	4.53112	4.700974
245568_at	3.932186	4.159997	3.860281	3.813589	3.928004	3.755554	3.579023	3.581455	3.706448	3.567407	3.673421	3.366329	3.465663	3.923089	3.979136	3.861294	3.757905	3.60384	3.565293	3.722417	3.760085	3.588436	3.745209	3.554945
245569_at	6.814184	6.726119	6.96995	6.991521	6.845224	7.006615	7.144966	6.907164	6.235426	5.827036	6.103585	6.34311	6.328343	6.343514	6.069321	5.907187	5.952907	6.064349	6.024768	6.123328	6.3918	6.309309	6.499739	6.434769
245570_at	3.647518	3.703101	3.794219	3.580312	3.609926	3.780715	3.657534	3.847157	3.898035	4.214498	3.866335	3.708916	3.845969	4.118596	4.050992	3.759731	3.792024	3.831488	3.531746	3.783848	3.469162	3.6575	3.853121	3.529747
245571_at	3.195248	3.263686	3.485073	3.25004	3.486287	3.46601	3.481926	3.33642	3.270957	3.486773	3.293352	3.378872	3.576376	3.579143	3.418349	3.347624	3.385925	3.461528	3.508364	3.504893	3.582514	3.554296	3.251384	3.346833
245572_at	6.336699	6.533227	6.558301	6.717667	6.593942	6.882067	6.700247	6.770408	6.18082	5.834271	5.993681	6.382127	5.859682	5.809257	5.791808	5.883358	5.9412	6.130669	6.103507	5.962522	6.034362	6.276281	5.987488	6.019627
245573_at	4.082284	4.085665	4.145392	3.959035	4.069749	3.921043	3.881254	4.065331	4.050242	4.185335	3.884954	4.099158	4.175416	4.228884	4.236465	3.914785	3.895092	4.037384	4.022253	4.224575	4.00361	3.809706	4.085665	3.847054
245574_at	5.147839	4.948437	5.095563	4.7429	4.914395	4.81954	4.726571	4.773267	4.238711	4.04696	4.195878	4.385688	4.661195	4.410935	4.38735	4.595734	4.612966	4.332109	4.486114	4.595556	4.498167	4.497204	4.338969	4.479024
245575_at	8.854159	8.473383	7.734779	8.251007	8.865865	8.261629	8.529185	8.908105	7.22075	7.187734	6.426036	7.1782	6.36298	5.950055	5.744019	6.829894	8.146201	7.821535	7.15	7.49708	7.573834	7.613184	6.656858	7.714432
245576_at	4.252008	4.336414	4.22781	4.142553	4.462005	4.254818	4.241518	3.945707	4.170051	4.075461	3.914276	4.025613	4.009972	3.969081	4.439581	4.247028	3.884455	3.991637	4.227993	4.085102	4.169813	4.186202	4.002492	4.238797
245577_at	4.044688	4.075352	3.910938	3.815141	3.87067	3.875528	3.862554	3.797443	3.920141	3.977016	3.877299	3.795271	3.667526	3.887002	4.10009	3.922494	3.79289	4.091358	3.917837	4.077521	3.922312	4.028028	3.916777	3.928787
245578_at	6.014481	5.999526	6.210088	6.020649	6.080929	6.152652	6.014002	6.159943	5.84153	5.926983	5.78745	5.998066	6.345885	6.18111	6.178808	6.057978	5.834557	5.860876	5.841415	5.690265	5.977614	6.009143	6.159626	6.160521
245579_at	3.268749	3.459156	3.414222	3.121985	3.253576	3.46994	3.29504	3.408246	3.425847	3.629117	3.504963	3.263145	3.411307	3.253117	3.495972	3.715827	3.327186	3.471574	3.440831	3.362759	3.390521	3.530434	3.331326	3.334656
245580_at	4.197211	4.347994	4.013703	4.071161	3.904272	4.06952	4.236463	4.027252	4.136698	4.16673	4.034468	3.881339	3.821687	4.243906	3.991257	4.142473	3.949221	3.968898	3.87385	4.139777	3.837502	3.941364	4.047727	3.944883
245581_at	4.156387	4.278674	3.884989	3.950498	3.867231	4.303631	4.044059	4.209318	3.798766	3.770516	3.862	3.582159	3.793317	3.666063	3.801841	3.815926	3.939425	3.9639	3.706415	3.834725	3.879891	3.841495	3.778556	3.877292
245582_at	4.108351	4.095455	4.08827	4.461129	3.916213	4.198496	4.383684	4.715228	4.08827	3.989893	3.915267	3.999254	4.133518	4.515423	4.272779	3.989114	3.943202	3.886733	4.090131	4.089884	3.948103	4.223484	4.014092	4.181949
245583_at	6.559777	6.596191	6.332706	6.364736	6.695649	6.32883	6.570806	6.694707	6.594113	6.42666	5.959016	6.457082	6.622194	6.615399	6.498545	6.753181	6.868909	6.525454	6.279086	6.588734	6.66571	6.554565	6.510125	6.694405
245584_at	3.764565	4.063382	3.670647	3.901061	3.704547	3.700636	3.730751	3.792242	3.799882	3.803162	3.816535	3.888812	3.972764	3.772828	3.842006	3.799882	3.832227	3.793129	3.976575	4.003047	3.779679	3.787992	3.783346	3.849119
245585_at	3.688806	3.503462	3.578797	3.314569	3.638424	3.530998	3.478507	3.427622	3.649429	3.778193	3.70769	3.507173	3.837571	3.594069	3.574713	3.795633	3.762208	3.375137	3.521359	3.575788	3.722279	3.54271	3.488079	3.737898
245586_at	3.501604	3.368586	3.453517	3.260054	3.318297	3.429409	3.412098	3.301736	3.372956	3.148563	3.367822	3.408015	3.391374	3.503474	3.351529	3.391297	3.304293	3.366723	3.299752	3.362975	3.591108	3.385383	3.267753	3.232523
245587_at	6.165773	6.056584	6.177903	6.304272	6.039056	6.167181	6.407374	6.441646	6.307688	6.752001	6.479589	6.58555	6.642746	6.721088	6.637174	6.44893	6.409411	6.393849	6.460321	6.498806	6.444994	6.527292	6.385125	6.465218
245588_at	4.636417	5.004655	4.692908	5.265215	5.057569	4.90521	5.188472	5.2599	4.406859	4.538653	4.316391	4.424293	4.319508	4.266617	4.03116	4.323285	4.716878	4.880532	4.468344	4.237645	4.978252	4.987813	4.427287	4.697215
245589_at	4.053629	3.725464	3.982051	3.757928	3.646938	3.849179	3.573602	3.649976	3.859665	3.929772	4.178256	3.862085	3.896589	3.868907	3.834836	3.796152	3.896696	4.055631	4.296037	3.938457	3.789286	3.879705	3.737821	3.792393
245590_at	3.699889	3.607386	3.866992	3.570166	3.474909	3.530351	3.906374	3.452163	3.463759	3.652326	3.766499	3.471616	3.568317	3.622196	3.548173	3.471893	3.742622	3.582925	3.60833	3.663758	3.635397	3.407095	3.554211	3.532728
245591_at	3.195248	3.224971	3.179565	3.209647	3.245669	3.194604	3.083245	3.008378	3.220858	3.25004	3.262828	3.252159	3.274397	3.351622	3.286039	3.221667	3.179607	3.197499	3.245278	3.155234	3.053576	3.181206	3.285005	3.358098
245592_at	7.501044	7.469807	7.447436	7.454136	7.629161	7.834728	7.644676	7.469582	5.519903	5.025066	5.641656	5.928828	5.206192	5.102212	5.201911	6.253854	5.525611	5.609143	5.760663	5.11523	6.229155	6.540835	6.034133	6.355549
245593_at	5.566384	5.511273	5.769374	5.13987	5.314792	5.749737	5.406776	4.75662	4.779426	3.825078	4.428909	4.555871	4.439219	4.469149	4.60547	4.033966	4.517668	4.757175	4.583641	4.647649	4.343488	4.686807	4.783625	4.554191
245594_at	7.521772	7.542721	7.081629	7.437051	7.427815	7.385495	7.441178	7.488202	6.816539	6.661712	6.815074	6.964374	7.00602	7.016258	7.240382	7.258035	6.837563	6.971314	7.026337	6.983622	7.236889	7.189834	7.165985	7.459034
245595_at	4.309299	4.695073	4.828516	4.418842	4.28589	4.418229	4.425559	4.293813	4.18266	4.237956	4.260142	4.405766	4.390567	4.165979	4.169423	4.155226	3.92254	4.239018	4.32439	4.317598	4.299281	4.320724	4.448667	4.027119
245596_at	3.319456	3.333011	3.300619	3.39724	3.571947	3.237653	3.240603	3.246855	3.680119	3.218656	3.303997	3.196505	3.492969	3.498298	3.367533	3.422958	3.491107	3.229773	3.071447	3.314638	3.25395	3.416384	3.367534	3.38733
245597_at	7.255171	7.211655	7.471646	7.431286	7.088003	7.362064	7.424173	7.499119	7.11825	7.14435	7.467104	7.207675	6.862512	6.937694	7.215532	6.8511	7.149408	7.231676	7.278648	7.181824	7.008564	7.294974	6.980274	7.053772
245598_at	4.259162	4.228418	4.200719	3.997081	4.355065	4.255805	4.25175	4.262672	3.927603	3.898698	3.942662	3.881355	3.806492	4.150435	4.057232	3.803664	4.166369	3.998734	4.016117	4.258486	4.050013	3.819803	4.062572	4.070702
245599_at	7.416475	7.095898	7.434549	7.239804	7.498586	7.586584	7.567088	7.676838	8.502203	8.778513	8.954224	8.584555	9.304803	9.367004	9.392315	8.981583	8.628969	8.394176	8.704858	8.381334	8.735672	8.664962	9.117358	8.517439
245600_at	7.700162	7.555295	7.535751	7.127563	7.307876	7.286833	7.624718	7.210588	8.338485	8.71547	8.707561	8.024999	7.429649	7.485958	7.639318	6.982057	8.176365	7.898695	8.251622	8.135285	6.969356	7.143521	7.166212	6.896255
245601_at	7.088613	7.187782	7.330732	7.244879	7.227217	6.760136	7.228874	7.401558	7.638445	7.785075	7.414954	7.501945	7.476979	7.47235	7.439435	7.257525	7.453553	7.709582	7.480654	7.619204	7.592059	7.460473	7.502097	7.532445
245602_at	11.0163	10.895697	10.935884	10.967603	10.882895	11.428402	11.183448	10.881077	9.580561	8.844614	9.311188	9.281672	9.163702	9.529833	9.398855	9.561744	9.545753	9.535244	9.425345	9.218666	9.926356	10.562069	10.322283	9.75611
245603_at	4.346256	4.276104	4.372005	4.19196	4.320176	4.262526	4.130388	4.208267	4.500712	4.586598	4.548393	4.592714	4.447558	4.369473	4.755055	4.529714	4.039131	4.317987	4.557428	4.408395	4.275859	4.447567	4.568398	4.495912
245604_at	3.753248	3.784839	3.969794	3.931059	4.013042	4.241989	4.040954	4.048469	3.67211	3.732332	3.432154	3.703557	3.636869	3.454723	3.768368	3.885661	3.701028	3.806068	3.853904	3.759224	3.844972	3.567134	3.810831	3.874475
245605_at	9.34204	9.518123	9.459724	9.092014	9.34612	9.419452	9.455021	9.041706	8.815438	8.700921	8.662743	8.693381	8.437999	8.608852	8.658612	8.638424	8.567352	8.808053	8.571673	8.868195	8.494636	8.777454	8.702984	8.75737
245606_at	5.711956	5.882115	5.718375	5.752254	5.539572	5.707267	5.646526	5.439758	5.515208	5.737668	5.706531	5.648682	5.981997	5.895907	6.008992	5.812477	5.645074	5.634377	5.670987	5.66349	5.752438	5.664647	5.712448	5.575097
245607_at	3.405212	3.397088	3.33066	3.267417	3.771008	3.609546	3.523398	3.532309	3.461541	3.444172	3.346715	3.334167	3.684977	3.437769	3.448599	3.690733	3.353674	3.232761	3.265625	3.481911	3.35579	3.610554	3.449427	3.497164
245608_at	7.45489	7.520757	7.540378	7.279705	7.422928	7.371095	7.605988	7.495646	7.238543	7.209341	6.860986	7.111603	7.147415	7.114619	6.602904	7.218215	7.679687	7.593651	7.353315	7.354711	7.513037	7.588836	7.272619	7.536166
245609_at	3.108123	3.027399	2.985148	3.061893	3.169856	3.109743	3.08446	3.199477	3.139681	3.067458	3.075791	3.040649	3.298318	3.212138	3.263602	3.163911	2.953273	3.100252	3.103299	3.130166	3.02967	3.236172	3.191443	3.067609
245610_at	4.641967	4.888835	4.600487	4.563406	4.438387	4.789167	4.430367	4.615241	4.257747	4.197677	4.066064	4.360544	4.29633	4.392523	4.408931	4.524333	4.162073	4.122339	4.232043	4.543432	4.259751	4.513619	4.355248	4.542765
245611_at	5.247147	5.689945	5.471518	4.747578	5.464418	5.353437	5.768539	5.534465	5.267951	5.17085	5.146108	5.353976	7.504995	7.271271	7.350133	7.442375	5.139853	5.06318	5.252558	5.290782	6.700885	6.721321	6.978226	6.561827
245612_at	8.951718	9.248306	9.202217	8.562417	9.045692	9.074463	9.037257	8.713239	7.46181	6.807217	7.392592	7.900227	6.481473	6.826156	6.302536	7.603511	7.434633	7.684155	7.479956	7.958759	7.522385	7.491683	7.585517	8.129277
245613_at	3.966865	4.367876	4.236221	4.223229	4.652245	4.387741	4.628167	4.195453	5.170056	6.952116	7.205081	5.082874	7.803623	8.503298	8.384609	7.224079	5.145497	5.192699	5.485198	4.889807	6.244044	6.547636	7.073369	6.365661
245614_at	3.65767	3.539659	3.505556	3.495178	3.832312	3.585277	3.59744	3.330822	3.485361	3.764092	3.721453	3.99019	3.716163	3.796033	3.804383	3.267303	3.380151	3.551344	3.413229	3.531208	3.337287	3.526945	3.612889	3.430061
245615_at	3.836539	3.776564	3.56379	3.693412	3.686961	3.708016	3.645923	3.480157	3.679721	3.782489	3.54526	3.937468	3.625488	3.640736	4.276455	3.933311	3.732816	3.737559	3.9128	3.651066	3.642191	3.793655	3.950748	3.624594
245616_at	6.435397	6.682731	6.593038	6.837823	6.668153	6.797997	6.614092	6.531125	5.352814	5.045625	4.788996	5.674919	5.101825	5.117521	4.628912	5.849268	5.879249	5.479031	5.261923	5.984958	5.596209	5.875609	5.576155	6.097496
245617_at	3.433043	3.343387	3.256331	3.184118	3.284606	3.421601	3.594217	3.324584	3.213007	3.378099	3.275388	3.226501	3.240344	3.288001	3.159689	3.239931	3.275417	3.234038	3.227563	3.160111	3.352435	3.406885	3.202329	3.398032
245618_at	6.463994	6.183118	6.171955	6.256753	6.675572	6.563792	6.735577	6.688674	5.457848	5.160363	4.963785	5.049589	5.044932	5.25162	4.650814	5.485712	5.513052	5.575313	5.03841	5.511647	5.688599	5.460208	5.124012	5.916487
245619_at	5.578089	5.476177	5.549186	5.440383	5.47541	5.564258	5.528544	5.13291	4.859081	4.428956	4.329143	4.725872	4.498057	4.741526	4.092694	4.497974	4.799869	4.689394	4.591962	4.913561	4.478815	4.594651	4.607038	4.983875
245620_at	3.662494	3.799829	3.767593	3.712433	3.800677	3.759309	3.800649	3.937709	3.908464	4.284023	4.008766	3.82349	3.706307	3.671662	4.172839	3.573152	3.702853	3.98976	3.960844	3.675512	3.838349	3.934779	3.789639	3.890488
245621_at	8.41769	8.46879	8.35591	8.489882	8.502628	8.512466	8.796135	8.628124	8.029124	7.959014	7.956904	7.7829	8.039897	8.041646	8.14654	8.113923	8.041573	8.013793	7.966645	7.71575	8.421421	8.357942	8.26576	8.334659
245622_at	3.448684	3.757182	3.634762	3.574993	3.61147	3.549881	3.860763	3.564107	3.689903	3.482765	3.651725	3.596778	3.552614	3.602964	3.582036	3.57698	3.329554	3.560773	3.521359	3.299737	3.657226	3.889177	3.4076	3.658583
245623_s_at	4.403738	4.556768	4.606666	4.12934	3.998998	3.998644	3.923899	4.288346	3.905558	3.971791	4.110096	4.021227	3.529413	3.439593	3.44102	3.669883	4.010801	4.046758	3.910248	4.325027	3.684794	3.805121	3.375209	3.765682
245624_at	10.617523	10.528969	10.462955	10.045714	7.983933	6.632407	6.296179	5.023501	10.932168	10.456772	10.378276	10.978152	5.035549	5.065993	5.143101	5.044956	10.279553	10.886297	10.396024	11.305642	4.788698	5.109452	5.359302	5.432497
245625_at	9.130836	9.003785	9.193861	8.983998	8.987837	9.04904	8.947178	9.127267	9.5717	9.469076	9.458758	9.567106	9.526903	9.584549	9.635383	9.607039	9.475628	9.526246	9.41672	9.241463	9.340386	9.198318	9.315265	9.197247
245626_at	10.818989	10.771685	10.871383	10.810055	10.558232	10.59043	10.410852	10.873584	11.024565	10.928551	10.917371	10.939311	10.510126	10.549685	10.836075	10.766775	10.776872	10.836233	10.983366	10.992555	10.990649	10.937699	10.977255	11.095515
245627_at	11.031094	10.882287	10.973795	11.001443	11.630768	12.053051	12.026577	11.75174	8.956389	8.609	9.435612	8.529126	9.041965	9.583343	9.847735	10.579896	9.348104	9.985997	9.873255	9.028451	11.205263	12.039683	11.744251	11.032316
245628_at	10.300375	10.667528	10.679573	10.458182	9.654403	9.442441	9.514078	9.085169	10.38293	9.799642	9.910365	10.405242	5.303728	4.906091	5.458866	6.404229	9.889008	10.193728	10.182378	10.601765	7.613121	7.768344	7.221845	8.142064
245629_at	9.749011	9.79657	9.634938	9.713367	9.669271	9.875062	9.760344	9.770434	9.149559	8.807839	8.828076	9.507266	7.48559	7.865567	7.684675	8.374027	9.037617	8.974813	8.998105	9.561817	8.578376	8.639838	8.424507	8.941163
245630_at	4.844302	4.703963	4.501813	4.756187	4.725717	4.598004	4.682394	4.732364	4.559395	4.875586	4.81421	4.66777	5.013885	4.854015	4.757683	4.65816	4.589934	4.709098	4.904967	4.658098	4.809051	4.567932	4.64848	4.924582
245631_at	8.393705	8.062933	8.0424	8.154247	8.210923	7.899592	8.071881	8.462348	8.157968	8.386678	7.843715	8.181389	8.15203	8.118035	7.838618	8.415475	8.387384	8.373933	8.221354	8.280857	8.286747	8.152702	8.073047	8.402648
245632_at	6.498629	6.563442	6.673913	6.490425	6.569149	6.334054	6.193343	6.180514	6.404804	6.283871	6.271125	6.452082	5.324967	5.770184	5.906255	5.964113	6.320647	6.081534	6.243411	6.320632	5.77776	6.170826	5.951545	6.015757
245633_at	8.34694	8.027812	8.241268	8.338258	8.2548	8.319297	8.417975	8.605571	8.597164	8.816893	8.79389	8.769173	9.069432	9.042154	9.081874	9.162164	8.774038	8.733128	8.717676	8.489607	8.826468	8.7838	8.913946	8.674324
245634_at	3.475743	3.707612	3.683434	3.647522	3.528357	3.71782	3.609586	3.489056	3.764575	3.688435	3.646978	3.53654	3.869959	3.639478	3.525847	3.793616	3.721564	3.664976	3.833765	3.883899	3.626967	3.731564	3.692483	3.587732
245635_at	4.008525	4.012775	4.205778	3.862288	3.766806	3.891243	4.059555	3.976597	3.725076	3.448992	3.517329	3.493261	3.451604	3.630599	3.587363	3.489973	3.729313	3.832001	3.618605	3.626451	3.432549	3.662493	3.741873	3.931562
245636_at	3.730205	3.95732	3.916946	3.607684	3.69042	3.761448	3.78764	3.541513	3.6483	3.760522	3.90427	3.861142	3.887938	3.886046	3.966623	3.884726	3.679472	3.785217	3.975307	3.599863	3.663213	3.631343	3.733091	3.823324
245637_at	8.660964	8.815207	8.612976	8.787944	8.787503	8.797911	8.702182	8.536658	6.855159	6.6483	6.913942	6.679495	6.507496	6.703968	6.878259	7.003978	6.805812	6.769567	6.654939	6.935711	7.35355	7.818226	7.265272	7.52666
245638_s_at	8.318152	8.331635	8.367832	8.673146	8.722062	8.533309	8.226196	8.713376	7.627585	7.012817	7.288966	7.435934	7.199179	6.888857	6.750781	7.492118	7.442813	7.237806	7.476313	7.477165	7.46115	7.790231	7.074963	7.742893
245639_at	9.898367	10.091425	10.060422	10.125739	9.890929	10.239113	10.125664	10.091037	9.704997	9.828156	9.700428	9.904567	9.210678	9.450101	9.292383	9.403883	9.448341	9.737847	9.723228	9.928817	9.41161	9.572751	9.345821	9.554518
245640_at	3.400553	3.281566	3.314762	3.202834	3.047079	3.254939	3.277377	3.235519	3.319753	3.190137	3.290296	3.192716	3.492381	3.518287	3.483018	3.338344	3.281046	3.217987	3.320462	3.483827	3.526975	3.543065	3.351896	3.352189
245641_at	6.230572	6.272782	6.123577	6.293622	6.45745	6.405536	6.27746	6.334271	7.407878	7.886835	8.341433	7.493033	8.003857	7.845672	7.80924	7.417397	7.629541	7.262766	7.733519	7.466213	7.226207	7.193853	7.438182	7.266444
245642_at	11.84737	12.086544	12.096764	12.021127	12.052075	12.060789	12.126648	11.885689	12.876156	13.185074	13.256246	13.095222	13.010862	13.103365	13.010767	12.691854	12.887139	12.899694	12.979086	12.961178	12.406229	12.270455	12.613601	11.825234
245643_at	3.623097	3.727165	3.606514	3.752176	3.69139	3.720436	3.510304	3.69139	3.589646	3.713492	3.648049	3.755134	3.826981	3.674495	3.884703	3.365325	3.627961	3.639945	3.587089	3.699941	3.605604	3.577772	3.784661	3.736372
245644_at	6.835425	7.107607	6.943063	6.750832	6.645325	6.909855	6.854409	6.679378	5.942485	5.874192	5.704012	5.879123	5.68662	5.475997	6.00941	5.797186	5.906863	5.92726	6.032897	6.005332	6.097189	5.976024	5.492259	6.022418
245645_at	6.374687	6.358311	5.986934	6.106875	6.353495	6.282813	6.318119	6.543702	4.89889	4.485954	4.452973	4.738139	4.012314	4.107491	3.785967	4.61135	5.27133	4.97854	4.375437	4.753965	4.691892	5.202862	4.55841	5.375036
245646_x_at	3.35551	3.454024	3.531542	3.497094	3.476728	3.582532	3.853059	3.630189	3.538061	3.520694	3.734504	3.678731	3.449678	3.542359	3.614314	3.593262	3.620488	3.537295	3.554984	3.438857	3.527954	3.526977	3.607769	3.447951
245647_at	4.125456	4.238986	4.112329	4.254049	4.027929	4.132781	4.364922	4.01729	3.797603	4.01557	4.007273	3.834881	3.905003	3.858748	4.019616	4.214059	4.004034	3.944208	3.973125	4.082442	3.84811	4.02559	4.010633	4.0475
245648_at	3.555788	3.700156	3.368283	3.704962	3.79743	3.588227	3.545393	3.782514	3.649491	3.49135	3.635036	3.65117	3.421646	3.415893	3.665964	3.909597	3.521798	3.601665	3.532355	3.77503	3.549668	3.898714	3.663135	3.489432
245649_at	6.268327	6.119077	5.950228	6.144459	6.662135	6.519954	6.418755	6.772667	5.849289	5.790421	5.156945	5.620115	6.094471	5.761937	5.403209	6.269356	6.479397	6.111272	5.713205	5.994302	6.362574	6.244787	5.807153	6.309997
245650_at	5.452203	5.19252	5.346003	5.472911	5.22033	5.475597	5.329959	5.288912	4.898515	4.670452	4.771854	4.817289	4.609513	4.133071	4.910272	5.288176	4.903979	4.967377	4.731533	5.376531	4.591766	4.604617	4.698287	4.883763
245651_s_at	10.827051	10.735463	10.808328	10.867214	10.829731	11.003173	10.971517	10.944517	11.030053	11.085382	11.173662	11.022528	11.292324	11.191266	11.2655	11.282506	10.947578	10.865349	11.052448	10.999117	11.161355	11.089482	11.18853	11.062163
245652_at	3.019222	3.300573	3.118943	3.214646	3.162759	3.222672	2.972398	3.12864	3.212341	3.161887	3.212926	3.177913	3.197989	3.272062	3.270398	3.311483	3.044917	3.300347	3.263582	3.257246	3.151387	3.200834	3.205146	3.230603
245653_at	3.1866	3.312198	3.52038	3.401055	3.539658	3.203319	3.321959	3.153032	3.28936	3.328963	3.392842	3.160759	3.341613	3.401392	3.218131	3.41836	3.351672	3.310066	3.475257	3.392167	3.317624	3.523314	3.310342	3.350174
245654_at	3.557684	3.605442	3.502914	3.403775	3.645871	3.47917	3.896506	3.664211	3.411766	3.47244	3.746904	3.538375	3.904072	4.007413	4.112044	4.164349	3.659793	3.683462	3.587259	3.134569	3.806757	4.147745	4.280735	4.145017
245655_at	2.911785	2.792164	2.870642	2.843476	2.91612	3.042936	3.116348	3.091095	2.852398	2.879294	2.989314	2.912643	3.136958	3.204565	3.032033	3.025343	3.008378	2.88536	3.09114	2.904656	3.077747	3.003369	2.851879	3.00601
245656_at	3.526205	3.822491	3.688806	3.668086	3.502312	3.739342	3.624995	3.418799	3.49368	3.701514	3.426395	3.697001	3.469207	3.542359	3.645746	3.608036	3.521011	3.613074	3.711194	3.639373	3.530386	3.522692	3.590384	3.544681
245657_at	7.533659	7.814595	7.298089	7.420309	7.213344	7.538463	7.517077	7.321674	5.576155	5.003144	5.107206	5.574891	4.532218	4.927873	4.448188	5.30813	5.51521	5.48111	5.249438	5.664595	5.660817	6.307528	5.787182	5.665012
245658_at	3.712666	3.663653	3.738233	3.947004	3.725033	3.980097	3.739246	3.748975	3.532032	3.639976	3.429046	3.771683	3.670161	3.797988	3.641471	3.64962	3.635473	3.817857	3.678202	3.785516	3.926168	3.773029	3.849595	3.746815
245659_at	7.966307	8.088749	8.193393	8.367437	8.397859	8.2214	8.523846	8.516882	7.852701	7.843481	7.804147	7.680241	8.046183	8.100792	8.188328	8.428838	7.938042	7.968598	8.126619	7.651898	8.757979	8.981878	8.722424	8.380041
245660_at	6.978037	6.883897	6.752411	7.069267	6.802904	6.899886	7.032386	7.25462	7.72075	7.984001	7.916275	7.511871	8.169676	7.967352	7.871421	7.703544	7.672597	7.491808	7.484884	7.675297	7.56263	7.575779	7.476214	7.531601
245661_at	4.558198	4.772175	4.858317	4.451794	4.673022	4.471267	4.25093	4.06708	3.995351	4.453284	4.292878	4.599755	4.448161	4.513141	4.492927	4.498694	4.284271	4.569583	4.373843	4.408805	4.405893	4.497536	4.697911	4.472425
245662_at	5.924487	6.005786	6.600422	5.931817	5.728907	6.271675	6.049053	5.775645	9.499122	10.571708	10.476915	9.352073	9.406824	9.87985	9.731625	8.614205	9.630434	9.620677	9.935217	8.990908	8.702883	8.922364	9.036586	8.664421
245663_at	3.494664	3.604391	3.514638	3.267148	3.428464	3.368177	3.380556	3.325081	3.37042	3.541991	3.44498	3.474984	3.642125	3.321826	3.484614	3.595042	3.256615	3.324685	3.307002	3.513749	3.370134	3.108464	3.463561	3.453444
245664_at	2.981819	3.198369	3.098006	3.267363	3.125121	3.353426	3.248778	3.144367	3.085353	3.232054	3.112647	3.169958	3.163965	3.386152	3.294773	3.127653	3.114551	3.155172	3.215482	3.020277	3.19846	2.891949	3.133771	3.094904
245665_at	7.525773	7.03799	7.784168	7.055292	7.226651	7.342779	7.279892	7.271982	7.687849	7.885361	8.114	7.765845	8.251331	8.136669	8.202255	7.666872	7.710569	7.690541	7.905784	7.628056	7.831952	7.593705	8.05159	7.501051
245666_at	7.498954	7.317441	7.595626	7.370826	7.477886	7.674038	7.419754	7.386552	8.434473	8.78024	9.133273	8.4632	9.009891	9.206752	9.143529	8.54335	8.361921	8.452552	8.643706	8.164721	8.414849	8.540126	8.827315	8.394468
245667_at	9.238935	9.28737	9.257091	9.362369	9.335776	9.189465	9.261724	9.191293	9.264703	9.428383	9.535841	9.189678	9.328349	9.270273	9.492883	9.379336	9.20876	9.247413	9.303668	9.272058	9.325459	9.26462	9.409418	9.388747
245668_at	9.746118	10.107234	10.276659	10.447279	9.673709	10.354841	10.163526	10.064486	8.442727	7.796567	8.121585	8.552274	6.943008	7.733333	7.602407	7.981365	8.365945	8.366307	8.219644	8.539612	7.759533	8.767649	8.555528	8.529479
245669_at	3.616497	3.463234	3.564625	3.54373	3.421693	3.237874	3.641267	3.391627	3.39491	3.516771	3.642067	3.811165	3.54514	3.467062	3.801331	3.659583	3.452056	3.537295	3.664331	3.505304	3.53645	3.417278	3.520351	3.503258
245670_at	6.076063	5.788689	5.829583	6.308495	6.073787	5.952672	6.39643	6.38082	6.342799	6.758351	6.578343	6.428727	6.561337	6.611902	6.828287	6.377075	6.49622	6.59147	6.441377	6.449388	6.40706	6.348227	6.391008	6.231991
245671_at	9.671948	9.985753	9.872836	9.26301	8.811104	9.076984	9.086915	8.580179	9.404527	9.144836	9.372078	9.223302	7.848471	8.241166	8.353276	8.114848	9.053316	9.208964	9.497433	9.25741	8.606875	8.709478	8.888368	8.438445
245672_at	3.970818	4.228229	3.967909	4.006223	3.873882	4.173672	3.925722	3.911448	3.78321	4.103903	3.940612	3.90434	4.134219	4.135974	3.989249	4.100258	4.040863	3.817376	4.016081	4.136338	4.130959	4.138324	3.852207	4.149095
245673_at	3.892726	4.077046	4.089748	4.010755	4.021439	3.962989	4.138382	4.310834	3.806721	4.217017	4.009508	4.026075	3.737959	3.947218	3.932069	3.907075	4.128314	4.018455	3.819332	3.978748	3.954698	3.91379	4.017449	4.069782
245674_at	3.460439	3.437862	3.635218	3.528529	3.653496	3.684057	3.816503	3.372943	3.455037	3.551987	3.657204	3.571767	3.697829	3.746357	3.656584	3.791439	3.412444	3.598963	3.538444	3.457241	3.416899	3.533171	3.516593	3.810485
245675_at	3.818559	4.116601	4.020785	3.747337	3.791281	3.924627	3.948935	3.895981	3.921162	4.064322	4.07079	4.011469	4.05135	4.219613	4.185325	3.974042	3.842576	3.98976	4.014175	4.109955	3.899124	3.829766	3.984204	3.834413
245676_at	4.401816	4.379459	4.357956	4.140802	4.398286	4.429905	4.549413	4.228878	3.766046	3.460673	3.627179	3.667368	3.554146	3.251333	3.693176	3.682812	3.495888	3.608125	3.642444	3.710636	3.670016	3.670681	3.584939	3.964235
245677_at	3.764565	3.72535	3.598778	3.684356	3.906679	3.918788	4.096096	4.129968	3.602283	3.597039	3.387614	3.578335	4.001436	3.899411	3.713799	3.827221	3.399779	3.709936	3.348783	3.665209	3.86602	4.068188	3.709444	3.71285
245678_at	7.778284	7.855857	7.950959	7.775063	8.118274	8.219355	8.210626	8.179272	7.650749	7.595731	7.532999	7.676064	8.067642	8.118183	8.057863	8.143369	7.509794	7.514795	7.733559	7.510945	8.092476	8.13184	8.010143	8.027788
245679_at	8.081767	8.136982	7.940941	7.917755	8.22509	8.049275	8.20786	8.069551	8.245677	8.075351	8.121916	8.046066	8.213883	8.236443	8.214612	8.103616	7.989198	7.969713	7.95941	8.013434	8.073897	8.090312	8.173464	7.986157
245680_at	4.714369	4.796918	4.839571	4.843879	4.808618	4.715768	4.912839	4.771925	4.410584	4.881791	4.449732	4.688208	4.662258	5.034043	4.664204	5.08881	4.649898	4.529052	4.645755	4.931848	4.752562	4.655585	4.796431	4.731613
245681_at	7.854743	7.773912	7.742086	7.882135	8.097658	7.611981	7.830384	7.935767	8.242484	8.28583	8.145754	8.262274	8.296778	8.101594	8.171245	8.292861	8.132622	8.106699	8.188532	8.088987	8.120294	7.978739	8.16662	8.0657
245682_at	7.223139	7.273729	7.562594	7.612476	7.33344	7.426284	7.295127	7.477363	8.007294	8.190418	8.19254	8.190532	8.15424	7.989045	8.321019	7.855067	7.973182	8.077304	8.072819	8.125807	8.095202	8.037854	7.635391	7.693891
245683_at	7.085917	7.020944	6.851798	7.148868	7.147616	6.876751	7.366744	7.03474	7.084248	7.106276	6.891493	7.156511	7.167164	6.976454	6.846331	7.175246	7.210984	7.189765	6.962445	7.331626	7.138489	7.017323	7.100474	7.106727
245684_at	9.806053	9.688163	9.93155	10.017052	10.122995	10.251819	10.112405	10.123916	9.506223	9.309684	9.248795	9.310058	9.887558	9.977941	10.032098	10.092918	9.444359	9.517182	9.561148	9.265183	9.986836	9.988039	9.982368	10.047747
245685_at	5.785436	5.624483	5.610218	5.856051	5.641285	5.783248	5.786329	6.125944	5.811254	5.674626	6.11726	5.788302	5.750529	5.737167	5.795647	5.227893	5.743509	5.849975	5.70843	5.696999	5.687512	5.803013	5.658579	5.531237
245686_at	8.996634	8.83479	8.956343	8.788409	9.196039	9.169678	9.206525	9.232608	10.183954	10.442258	10.111003	10.33993	10.909863	10.778341	10.622862	10.862915	10.536694	10.20967	10.081693	10.355052	10.187876	10.165879	10.343646	10.317069
245687_at	7.686889	7.494988	7.668521	7.722378	7.901731	7.523981	7.645099	7.717072	8.226194	8.217682	7.958428	8.091043	7.958292	7.99969	7.922214	7.905923	8.21576	8.017817	8.13085	8.042574	7.747388	7.751355	7.678742	7.727228
245688_at	4.81564	4.631259	4.52631	4.257359	4.676256	4.205778	4.187907	4.739092	3.890794	3.715415	3.726718	3.810229	4.066553	3.961851	4.001322	4.363775	3.862784	3.958058	3.808857	4.239623	4.096629	4.04969	4.035125	4.695713
245689_at	3.772049	3.72591	3.982905	3.872706	3.695054	3.997212	3.788802	3.748784	3.715838	3.62817	3.866644	3.829057	4.079255	3.818996	3.860447	3.680775	3.715415	3.739636	3.814376	3.684424	3.90788	3.709116	3.75067	3.876592
245690_at	5.749626	5.500786	5.460025	5.821687	5.757571	5.339938	5.486041	5.993055	4.971537	4.353461	4.699648	4.421773	4.227074	4.126864	4.603662	4.501099	4.822898	4.925871	4.430698	4.817247	4.273862	4.633553	4.197433	5.135915
245691_at	6.913238	6.507465	6.74281	6.77139	7.187941	6.887999	7.067119	7.162457	6.540662	6.797386	6.306317	6.685102	6.56759	6.542817	6.106547	6.79367	7.046571	6.850178	6.534085	6.689173	6.698073	6.918477	6.747252	6.820155
245692_at	4.343436	5.537485	4.627605	4.482117	4.950004	6.66605	6.091302	5.595792	3.732426	3.972282	3.859309	4.066227	3.637942	3.796489	3.899096	3.828582	3.722934	4.11691	3.674444	3.891614	3.967835	4.122843	4.066597	4.41369
245693_at	8.609786	8.531249	8.756972	8.88249	8.753925	8.839916	8.907947	8.949444	9.168978	9.225709	9.183224	9.305241	9.397258	9.454503	9.609879	9.293905	8.948636	9.106153	9.140226	9.207395	9.282931	9.301528	9.45314	9.233995
245694_at	8.573813	8.639481	8.572734	8.224404	8.286023	8.524046	8.388389	8.259421	8.853444	9.094918	9.133182	9.112648	9.409683	9.346337	9.381779	9.236882	8.926036	8.835768	8.897479	8.958142	8.606342	8.638358	9.060429	8.491896
245695_at	6.60761	6.465127	6.465003	6.270405	6.303666	6.454413	6.298071	6.321311	6.295059	6.459296	6.63271	6.457462	6.679307	6.795888	6.69882	6.504653	6.251114	6.219619	6.398456	6.507516	6.23848	6.423912	6.503531	6.328533
245696_at	4.452137	4.186293	4.491526	4.699288	4.004663	3.830899	3.855716	3.902518	3.821234	3.971772	3.860344	3.67776	3.685441	3.620824	3.576454	3.539366	3.762448	3.650419	3.552177	3.783698	3.790526	3.794164	3.656677	3.771383
245697_at	6.336538	6.651287	6.830149	5.356614	6.310587	6.509003	6.785972	5.268406	5.941437	6.456325	6.233032	5.724939	5.043955	5.496562	6.295782	5.032719	6.098311	6.384251	6.719563	6.125678	5.431357	6.010279	5.88198	5.373538
245698_at	7.010865	7.174166	7.011874	6.433918	6.618933	6.704923	6.366026	6.395888	6.921501	6.730456	6.863668	7.146536	6.42412	6.366026	6.287641	6.117357	6.888824	6.733707	6.843215	7.098262	5.715773	6.005113	6.091791	6.08087
245699_at	6.536624	6.549638	6.812178	6.766132	6.538364	6.677188	6.630247	6.378374	7.845661	8.107196	8.242304	7.518405	6.774342	6.858135	7.092329	6.530434	7.479136	7.598474	7.873982	7.655206	6.75232	6.982752	7.207096	6.61709
245700_at	4.146135	4.518894	4.193319	4.132925	4.111789	4.099347	4.048905	3.917461	4.034819	3.88758	4.047703	3.932458	3.919546	4.243769	4.435891	4.258564	4.090097	3.926679	4.216593	4.38321	4.147289	3.936065	4.126875	3.882167
245701_at	9.933813	9.622466	9.468419	9.738312	9.853476	9.416106	9.429025	9.845102	8.542971	8.095618	7.855251	8.344485	8.834994	8.230804	7.890849	9.911603	9.105523	8.974075	8.545419	8.669933	9.553899	9.191278	8.855173	9.905698
245702_at	6.226093	6.310138	6.30343	6.761455	6.456584	6.545864	6.603195	6.940839	6.52608	6.770347	6.803605	6.137303	5.814761	5.761858	5.960495	5.80204	6.221417	6.082986	6.357471	6.114468	5.895928	6.230379	5.986504	6.193266
245703_at	3.373296	3.292484	3.282654	3.151825	3.206429	3.333761	3.315136	3.174506	3.805473	3.30595	3.342158	3.213223	3.248313	3.368651	3.352406	3.288221	3.552062	3.652644	3.421567	3.485895	3.205503	3.310219	3.582308	3.232801
245704_at	5.977146	6.02769	5.982331	6.257957	6.038439	6.191247	6.540213	6.381942	5.783657	5.754949	5.577027	5.592744	5.936935	5.999239	5.650394	6.015292	5.776069	5.767157	5.925661	5.800826	6.172576	6.109409	6.005522	6.111888
245705_at	3.892331	3.969332	3.668436	3.992816	3.754165	3.669831	3.459792	3.517877	5.506281	6.083543	6.027167	5.203478	4.43353	4.616888	5.040393	3.883802	4.693038	4.815087	5.406413	4.889185	4.151282	3.931138	4.066913	3.679344
245706_at	4.957085	5.118054	4.724615	4.955582	4.697997	4.816571	4.720874	4.893354	4.861348	6.28791	5.953549	5.31265	5.10289	4.630846	4.880398	4.871646	5.683302	5.055017	5.671569	5.309802	4.759741	4.608486	4.696292	4.601183
245707_at	3.83463	4.203986	3.959862	4.128688	4.114668	4.021452	3.76106	3.86623	4.268574	4.121645	4.178546	4.242481	4.372974	4.06048	4.284271	4.098504	4.157865	4.064847	4.306618	4.343066	4.117137	3.79426	4.257971	4.111958
245708_at	4.243552	4.038557	3.862588	3.838111	3.843506	3.982532	4.042663	3.795228	4.148882	5.14547	4.80202	4.264457	3.947588	4.041095	4.087772	4.053629	4.178604	4.071633	4.774005	3.996152	4.080995	3.812104	3.996537	4.002518
245709_at	5.333605	5.394907	4.741689	5.326026	5.624248	5.59482	5.431621	6.057362	5.187533	4.83861	4.835069	4.750335	4.712274	4.729527	3.864179	4.94429	5.668974	5.089755	4.814959	4.771083	5.045456	5.122662	4.73429	4.958273
245710_at	5.914334	5.577663	5.892858	5.561927	5.174499	5.58697	5.30646	5.616146	6.559327	6.219784	6.346473	6.073733	6.178916	5.99015	5.890233	5.767588	6.471716	6.081534	5.784152	6.891998	5.102304	5.54521	5.456408	5.409629
245711_at	6.794409	6.883711	7.520242	7.902162	6.797368	7.829849	7.707438	7.054379	10.616274	11.38614	11.288298	10.687017	9.647432	10.437629	10.089568	8.903926	10.663257	10.447203	10.632066	10.338601	9.500751	9.985743	9.858569	9.164867
245712_at	7.445791	7.361246	6.976575	7.190143	7.441772	7.402168	7.513571	7.309717	6.763224	5.855088	6.396139	6.251021	6.151712	6.104075	5.927582	6.609303	6.576221	6.418076	5.947329	6.277849	6.453797	6.729434	6.482593	6.602397
245713_at	3.203224	3.280608	3.232839	3.246837	3.214013	3.347461	3.152152	3.151492	3.400786	3.301142	3.350478	3.230169	3.334338	3.270084	3.270408	3.288594	3.293678	3.209061	3.332536	3.375718	3.203601	3.264999	3.403286	3.218796
245714_at	8.436973	8.312329	8.459849	8.689404	8.488191	8.602698	8.606012	8.616173	8.627731	8.69962	8.645027	8.595815	8.570286	8.65264	8.707512	8.743058	8.477391	8.550294	8.688847	8.77651	8.442098	8.503818	8.631017	8.607565
245715_s_at	11.248232	11.159179	11.108635	11.200265	11.256465	11.233295	11.247514	11.306363	11.707063	11.72705	11.535112	11.431814	11.601305	11.567121	11.542774	11.52792	11.672488	11.829337	11.720801	11.575571	11.647087	11.489325	11.46412	11.698251
245716_at	7.984248	7.916549	7.743912	7.88458	7.897811	7.958153	7.896941	8.081216	8.035415	7.95935	8.058061	8.001172	8.194347	8.074703	8.030948	8.13979	8.1944	8.086563	8.103949	7.908736	8.244569	8.108528	8.023023	7.989283
245717_at	5.736956	6.026856	5.98215	5.73433	5.648075	5.836935	5.471341	5.828262	5.664256	5.884513	5.845447	5.319644	5.749081	5.828312	6.150832	6.132815	5.50095	5.782204	5.876562	5.882102	5.724631	5.817786	5.817836	5.705365
245718_at	7.853336	7.998945	7.699396	7.855342	7.862945	7.948564	7.988303	7.924537	7.335543	7.291634	7.142528	7.424889	7.212113	7.212474	7.471581	7.613089	7.478002	7.438558	7.388082	7.474926	7.640864	7.74277	7.69155	7.840138
245719_at	5.481872	5.197522	5.154363	5.303695	5.222575	5.410523	5.724049	5.564287	5.105435	4.900012	4.441987	4.882799	4.759319	4.77837	4.346125	5.189198	4.828917	4.974153	4.953503	4.830866	5.088874	5.311176	5.201359	5.279331
245720_at	4.104084	4.039418	4.004	3.976971	4.200721	4.147185	4.28776	3.84551	4.144827	4.120405	4.272037	4.148631	4.449846	4.148286	4.093298	3.994331	4.04007	4.086255	4.231074	4.226733	4.310176	4.231236	4.002327	4.146807
245721_s_at	7.644076	7.509914	7.220499	7.383595	7.651805	7.661068	7.752404	7.899529	7.338998	7.20707	6.654341	7.003952	7.112987	7.056819	6.799489	7.623401	7.648301	7.492977	7.056943	7.263687	7.632143	7.720333	7.319606	7.50667
245722_at	6.547849	6.479644	6.227214	6.152173	6.532807	6.356852	6.553293	6.862779	6.457043	6.640267	6.188061	6.45148	6.728731	6.775328	6.361085	6.584705	6.687355	6.780279	6.578642	6.58076	6.690748	6.448545	6.410944	6.522292
245723_at	6.069573	6.111349	5.927324	6.319763	6.373036	6.430063	6.216316	6.30192	5.574769	5.298197	5.456744	5.689668	5.977778	6.069233	5.87527	5.99752	5.41527	5.530477	5.576369	5.888158	6.147808	6.244972	6.24081	6.018176
245724_at	7.932042	7.599982	8.019538	8.332509	8.063924	8.427979	8.009925	8.511724	8.489179	8.64594	8.898176	8.202005	8.072865	8.080045	8.798632	8.733399	8.583022	8.743305	9.126665	8.195183	9.238416	9.695848	9.713518	8.851248
245725_at	5.914143	5.492624	5.137445	5.695317	5.195249	4.92729	5.095915	5.612998	5.418861	5.057569	5.181231	4.938766	5.244278	4.447279	4.98533	5.312579	5.582689	5.190707	5.006877	5.075573	5.260887	5.199458	4.704109	5.394587
245726_at	3.643483	3.880311	3.592122	3.8543	3.539658	3.784652	3.464386	3.410089	3.616398	3.608114	3.57357	3.65779	3.650052	4.005007	3.702825	3.545977	3.634755	3.793568	3.54089	3.634478	3.524771	3.701802	3.588692	3.657517
245727_at	6.408444	6.550794	6.371026	6.764502	6.580621	6.590954	6.610921	6.683199	6.588265	6.663765	6.553653	6.224975	6.604272	6.604963	6.373598	6.70429	6.545634	6.697739	6.529846	6.399275	6.650294	6.798067	6.427529	6.44617
245728_at	4.407236	4.318841	4.237401	4.355607	4.321322	4.491919	4.075671	4.014912	4.222598	4.18266	4.11173	4.077837	4.369182	4.488759	3.94649	4.250463	3.908027	3.931501	4.392413	4.125165	4.16164	4.363739	4.366555	4.161145
245729_at	8.626752	8.830875	8.612332	8.72308	8.788026	8.602321	8.779593	8.828806	8.918729	9.022744	8.760737	8.909546	8.792047	8.89156	8.787486	8.995775	8.77327	8.916309	8.805368	8.968266	8.666505	8.702537	8.764838	8.698359
245730_at	9.777474	9.60209	9.703176	9.791326	9.911209	10.177284	10.171134	9.796695	9.179294	8.384534	8.729148	9.035443	8.176912	8.54922	8.272997	8.947894	9.067675	9.056726	8.917568	9.191696	8.997856	9.33491	8.842009	9.08616
245731_at	8.975499	9.093719	9.350419	10.247759	9.172005	9.717699	9.737243	9.849224	10.852104	10.884871	11.16879	11.067177	9.867479	10.147506	10.064104	10.148142	10.815262	10.558076	10.793248	10.924206	9.966158	10.361221	10.121764	10.03716
245732_at	7.022858	7.130977	7.112172	7.177565	7.061249	7.25093	6.920853	7.038975	7.010413	7.101592	7.103195	6.99965	6.824658	6.670672	6.936653	6.787215	7.035459	6.99151	6.948317	7.003608	7.003667	7.003912	6.715862	6.991458
245733_at	7.745096	7.810467	7.728417	7.799419	7.746804	8.033753	7.901333	7.927754	7.20133	6.942413	7.226077	7.247994	7.21906	7.386024	7.400506	7.42555	7.175468	7.160482	7.201249	7.093012	7.370152	7.489164	7.405943	7.350174
245734_at	10.491888	10.235727	10.327031	10.67076	10.589421	10.912674	10.934553	10.603868	11.204911	10.871976	11.286734	10.976093	9.487867	9.918254	9.813343	10.207816	11.409537	11.461622	11.472157	11.157527	10.503372	11.112007	10.898049	10.026608
245735_at	3.293389	3.268368	3.111911	3.234196	3.478736	3.392317	3.359578	3.380121	3.476325	3.535391	3.634341	3.327166	3.401115	3.155616	3.46639	3.393649	3.387424	3.337164	3.393649	3.521425	3.295852	3.274369	3.343135	3.330312
245736_at	8.044114	8.534449	7.453286	7.206854	4.023892	4.002139	4.239205	3.717591	6.918636	7.385858	7.498192	6.466317	4.272738	3.869647	4.064035	4.042918	6.537314	6.925685	6.646742	6.863622	4.361141	4.152996	4.087537	3.975098
245737_at	3.911151	4.031386	4.011554	3.914579	4.100491	4.34739	4.2882	3.902633	3.636626	3.550544	3.549626	3.780618	3.546741	4.021908	3.904909	3.833901	3.628552	3.70237	3.693377	3.637018	3.880109	3.838741	3.953068	3.646537
245738_at	4.065266	3.880377	3.969554	3.679363	3.745807	4.19478	3.446268	3.994238	4.302303	4.444843	4.34686	4.278488	5.728635	6.088052	6.32749	4.953235	4.277044	4.01047	4.335643	3.917956	4.91708	4.992951	5.196178	4.625161
245739_at	4.791328	5.015699	4.792178	4.37364	4.294899	4.107433	4.271202	4.175505	4.378316	4.38996	4.176069	4.230067	3.755292	4.101012	4.217965	4.254973	4.05188	4.207872	4.441594	4.016608	4.214041	3.984203	4.227788	4.278529
245740_at	8.711793	8.601914	8.700033	8.651237	8.523132	8.311234	8.392823	8.659089	8.754073	8.760536	8.705895	8.68118	8.8099	9.083373	8.913678	8.860748	8.63352	8.732941	8.79128	8.789617	8.914373	9.035726	9.230155	9.481508
245741_at	3.661606	3.912149	3.768904	3.821593	3.811341	3.882637	3.896185	3.695388	3.616539	3.878145	3.739756	3.666091	4.24937	3.594561	3.607744	3.488019	3.691363	3.879451	3.814376	3.945503	3.729629	3.608447	3.917456	3.87045
245742_at	8.373268	8.096281	8.432674	8.542017	8.397917	8.026536	8.243672	8.447937	9.58972	9.743332	9.761594	9.631293	8.213319	8.517425	8.687021	8.306423	9.234602	9.387498	9.528909	9.546643	8.619905	8.580617	8.539264	8.491436
245743_at	5.746137	5.634932	5.611996	5.480709	5.626455	5.856133	5.979583	5.572193	4.430187	3.922853	4.216853	4.184717	3.817956	3.677453	3.629611	3.964815	4.275288	4.568969	4.129968	4.60567	4.412002	4.841147	4.173272	4.622878
245744_at	6.73867	6.946198	6.643077	6.793866	6.744212	6.669054	6.69808	6.725833	5.86982	4.99182	5.113221	5.880744	5.515446	5.268903	4.994924	5.988876	6.026308	5.627466	5.384272	6.011735	5.883716	6.018355	5.859361	6.302123
245745_at	7.023157	6.917476	6.70333	6.840423	6.871094	6.863543	6.626153	6.950907	5.761703	4.188695	4.679637	5.633653	4.72065	4.769827	4.203905	5.860779	6.086102	5.339553	4.755708	5.961958	5.758926	5.778575	5.398206	6.181929
245746_at	7.789337	7.885858	7.779972	7.901934	8.57314	8.07912	8.07499	8.317862	7.193874	7.043591	7.400354	7.248377	8.370975	8.25521	8.477702	8.550988	7.09433	7.139188	7.543466	7.093224	8.652822	8.315175	8.499517	8.435119
245747_at	5.756962	5.612914	5.902869	6.340885	6.202469	6.093754	5.879439	6.180636	6.009919	5.497111	5.552611	5.838457	5.380984	5.303313	5.190206	4.963411	5.832944	5.665294	5.50511	5.642696	5.721237	5.698753	5.2738	5.565713
245748_at	9.164386	9.12203	9.145052	9.572812	9.240247	9.817962	9.561385	9.661636	8.345826	8.029423	8.209193	8.24598	7.876146	7.791347	8.352186	8.929313	8.478439	8.828229	8.734346	8.580767	9.24614	9.569679	9.359409	9.373036
245749_at	6.733076	6.613479	6.844781	6.630438	6.729691	7.591124	7.405433	6.496393	5.851736	5.151683	5.501718	5.178565	4.514938	4.936919	4.989049	5.47038	5.418178	5.525014	5.618774	5.471308	5.790897	6.654729	6.513085	5.943041
245750_at	8.240031	8.452736	8.422354	8.198001	8.177121	8.399284	8.347055	8.486287	9.578979	9.490615	9.472184	9.473529	9.808082	9.717132	9.795568	9.607628	9.44086	9.254217	9.478448	9.218529	9.585436	8.906691	9.197512	9.201542
245751_s_at	7.673087	7.934739	7.586546	8.116638	7.985759	8.208833	8.045571	8.311015	8.137737	8.19715	8.022986	8.136834	8.420854	8.270301	8.201945	8.185914	8.204991	8.226984	8.170035	7.838875	8.257554	8.35047	8.050388	8.286225
245752_at	3.182414	3.504056	3.320501	3.313494	3.291444	3.321697	3.483653	3.294919	3.373941	3.396609	3.338096	3.174784	3.2308	3.150336	3.536849	3.42533	3.231522	3.355835	3.296082	3.290409	3.263782	3.403255	3.258208	3.314236
245753_at	2.865873	2.84385	2.906331	2.799862	2.962158	2.812781	2.942551	2.946456	3.024133	3.100249	2.991978	3.001436	3.002278	3.036588	3.029935	3.105973	2.862647	2.864405	3.038907	2.8008	2.900901	2.97273	2.937505	2.882426
245754_at	2.900763	3.045121	3.076806	3.029045	3.086477	3.09755	3.037236	3.032213	2.971713	3.143263	3.132781	2.981205	3.193618	3.219928	3.116257	2.984345	3.040051	3.011949	2.893023	3.001335	2.944424	3.108464	2.962597	3.050112
245755_at	4.102591	3.804152	4.765795	4.119929	4.298495	4.54904	4.549807	4.363362	5.291183	7.822443	7.3612	5.335241	8.109568	8.76376	8.560465	6.833934	5.501865	5.130825	6.430796	5.156791	6.640384	7.280585	7.296943	7.519148
245756_at	7.987888	8.421474	8.354115	8.457672	8.484807	8.490929	8.602919	8.452422	8.864978	9.001949	9.003999	8.769769	8.324212	8.524887	8.619	8.268933	8.521239	8.843786	9.044609	8.904866	8.501565	8.455675	8.412693	8.290068
245757_at	4.742046	4.641849	4.38966	4.524011	4.230498	4.386713	4.21298	4.129968	4.49401	4.794123	4.78038	4.36963	5.183957	4.409285	5.179517	4.3722	4.233983	4.519437	4.931941	4.582448	4.355737	4.330686	4.36026	4.507103
245758_at	5.546463	5.41842	5.289893	5.625634	5.510345	5.555893	5.490779	5.824101	5.134362	5.051659	5.11894	4.978242	4.755942	4.657865	4.828592	4.9348	4.830944	5.136466	5.026379	5.253729	5.068974	4.970437	4.85256	5.374425
245759_at	9.56961	9.528552	9.557332	9.533433	9.825557	9.920036	9.91024	9.564917	9.015495	8.843699	9.034881	9.061967	8.666148	8.673032	8.948687	8.884579	9.037647	8.870519	8.954829	8.831981	9.152473	9.152208	9.187388	9.06006
245760_s_at	7.812806	7.9	7.893899	7.670536	8.140835	7.831999	8.130781	8.011929	7.242223	7.702737	7.765988	7.193109	8.832243	8.563274	8.421119	8.382342	7.455839	7.514351	7.719451	6.900855	8.450864	8.557938	8.594877	8.373902
245761_at	9.700401	9.692157	9.822578	9.870846	9.896891	10.283974	10.098321	9.689637	8.562365	7.971335	8.616413	8.424358	7.885501	8.272433	8.461781	8.155363	8.656736	8.93777	8.684871	8.591855	9.235828	9.977866	9.387938	9.003146
245762_at	3.618732	3.587418	3.663958	3.608586	3.674017	3.88617	3.60459	3.899428	3.960068	3.907098	3.710805	3.73857	3.728782	3.906307	3.8921	3.886423	4.005077	3.756392	3.831332	3.69772	3.826754	3.565225	3.972009	3.803604
245763_at	7.339864	6.865368	7.214531	7.145144	7.361943	7.380604	6.993175	7.140158	6.76737	6.636828	6.430926	6.701692	6.434195	6.420304	6.47611	6.766471	6.995166	6.831355	6.628828	6.574284	6.92662	6.860018	6.711823	6.793994
245764_s_at	6.11174	6.030392	6.308491	6.250215	6.13303	6.173835	6.369884	6.551144	6.015404	5.853904	6.126382	5.813865	5.957654	6.097698	6.206743	6.194254	6.215642	6.145151	6.101456	5.636476	6.058033	6.51203	6.139984	6.122184
245765_at	9.618038	9.381149	9.364415	8.731649	9.421973	9.005107	9.196132	8.93624	10.318955	10.523046	10.674696	10.312645	9.765062	9.989085	9.610391	9.417846	10.383659	10.26084	10.146418	10.055992	8.901923	9.291446	9.345069	9.179822
245766_at	3.321597	3.326407	3.289879	3.183165	3.26518	3.42557	3.066846	3.326957	3.413453	3.30288	3.142463	3.172877	3.533618	3.309601	3.34775	3.45631	3.253301	3.377075	3.207066	3.343931	3.14487	3.275491	3.299802	3.317298
245767_at	3.802993	3.683409	3.788796	3.464693	3.795987	3.67109	3.834561	3.591769	3.779509	3.955868	3.854377	3.744932	3.870183	4.112556	4.107384	4.015891	3.600633	3.857276	3.730933	3.832963	3.903631	3.848362	3.859334	3.789738
245768_at	9.66157	9.640997	9.540158	9.220653	9.388825	9.25495	9.386439	9.079612	11.322697	11.633426	11.559816	11.41887	10.631636	10.635234	10.589887	10.623591	11.542251	11.36672	11.379879	11.068353	9.734709	9.860423	10.306416	9.557504
245769_at	6.457012	6.387017	6.88401	6.446574	6.255931	6.762245	6.406877	6.368811	6.19128	6.255864	6.346988	6.342156	6.214978	6.200045	6.265911	6.742647	6.380899	6.340043	6.427832	6.405091	6.060092	6.64301	6.485533	6.656054
245770_at	5.682911	5.940162	5.71494	6.037019	5.713597	5.879616	5.972902	6.323242	6.231346	6.665372	6.454776	6.312663	6.201153	6.148363	6.046842	6.195629	6.052783	6.191049	6.187066	6.540891	5.857897	5.988205	6.006421	6.17063
245771_at	5.857582	6.21947	6.275317	7.533834	6.206743	6.752837	6.848969	8.179043	7.910206	8.62566	8.916653	7.998972	8.266102	8.758034	9.509991	8.070185	7.603595	8.122528	8.970384	8.148035	8.717878	8.788218	9.419537	8.283143
245772_at	6.724016	6.481587	6.553018	6.338426	6.433403	6.368812	6.695475	6.544785	6.899636	6.824823	7.053303	6.737871	7.009084	7.004451	7.094438	6.844918	6.716686	6.600921	6.782786	6.737745	6.725884	6.643077	6.993365	6.541377
245773_at	6.76667	6.472036	6.502452	6.347528	6.74112	6.62524	6.890026	6.767385	6.168854	5.909451	5.701423	6.227012	6.257712	5.986217	6.032136	6.569633	6.422155	6.41493	6.227012	6.320988	6.474577	6.529649	6.34824	6.633761
245774_at	8.367117	8.077338	8.189341	8.100539	8.066628	8.279193	8.016546	8.076018	7.598529	7.557744	7.644694	7.811161	7.557252	7.82759	7.606067	7.684031	7.732255	7.696859	7.693773	7.801592	7.895063	7.887545	7.758287	7.920046
245775_at	7.309685	6.868339	7.360247	7.33768	7.407141	7.450473	7.466711	7.507046	7.929545	8.456079	8.327725	7.825891	8.661079	8.440639	8.346684	8.495152	8.025024	7.885515	8.061265	7.768898	7.894636	8.033668	8.291358	7.960905
245776_at	8.629154	8.615442	8.83496	9.407562	8.572854	9.225392	9.079662	8.931661	8.0929	7.963927	8.539478	8.65594	8.092697	8.414635	8.763035	8.676857	8.314769	8.42508	8.854325	8.47544	8.966108	9.153555	9.347108	8.678982
245777_at	5.958739	6.353579	6.246462	6.283608	6.247584	6.555663	6.532233	6.365451	6.362869	7.13902	6.956132	6.383098	7.783769	7.722293	7.800515	7.290278	6.619735	6.395011	6.82916	6.112133	7.094332	7.314364	7.072927	7.195435
245778_at	7.995061	7.750523	8.211344	8.051533	7.991188	7.97165	7.883521	7.938199	7.20005	6.871141	7.016355	7.558343	7.317007	7.392929	7.385423	7.750139	7.313133	7.140948	7.013455	7.135082	7.5225	7.45958	7.767563	7.645403
245779_at	3.443012	3.376377	3.354919	3.305551	3.5457	3.519428	3.640972	3.486006	3.281721	3.324036	3.420624	3.259835	3.617895	3.418684	3.606816	3.482019	3.25004	3.374834	3.387604	3.421869	3.362531	3.71052	3.391433	3.542713
245780_at	9.446145	9.555127	9.394499	9.302454	9.463655	9.271026	9.343558	9.283501	9.178389	8.942876	8.759619	9.275675	9.350847	9.232067	9.161504	9.204216	9.065216	9.143005	8.734007	9.228255	9.080233	8.863107	8.977098	9.300898
245781_at	8.380959	8.417993	8.509828	8.782866	8.405777	8.850799	8.582215	8.763101	8.427166	8.41986	8.528072	8.417826	8.318325	8.367859	8.581563	8.50306	8.393109	8.527393	8.536082	8.303776	8.503945	8.559243	8.530097	8.318769
245782_at	3.278075	3.293262	3.223136	3.424378	3.275814	3.374959	3.213201	3.641084	3.169069	3.278633	3.326333	3.298732	3.368895	3.154796	3.205477	3.124278	3.409215	3.225463	3.137825	3.422652	3.140749	3.473736	3.2509	3.346843
245783_s_at	3.75402	3.879577	4.089153	3.729304	3.870125	4.26156	3.754728	3.772798	3.715173	3.743159	4.025753	3.93229	3.699456	3.816348	4.044387	3.74811	3.808334	3.475775	3.787739	3.814652	3.912526	3.843892	3.690824	3.797596
245784_at	5.40394	5.606983	5.361556	5.603221	5.657872	5.310825	5.808176	5.328447	4.512409	4.535132	4.188741	4.533275	5.333353	5.242981	5.610565	5.430518	4.204057	4.491467	4.512409	4.55484	5.11475	5.518764	5.152338	5.034119
245785_at	3.60617	3.65767	3.836566	3.587609	3.791517	3.826702	3.61911	3.681225	3.801331	3.607525	3.806794	3.545214	3.708368	3.72163	3.68722	3.566192	3.665395	3.743511	3.748806	3.765704	4.022831	3.442106	3.879279	3.771277
245786_at	7.457103	7.514881	7.464891	7.304151	7.729398	7.647863	7.749118	7.420548	7.099206	6.951476	6.966523	7.101592	6.907029	7.18331	7.044363	7.263709	7.12065	6.985169	7.062308	6.98828	7.19854	7.418458	7.33621	7.298523
245787_at	9.45722	9.446007	9.53777	9.581173	9.7066	9.731658	9.872693	9.882117	9.341614	9.475732	9.212622	9.307906	10.029684	9.955171	9.830154	10.095559	9.695267	9.530036	9.507309	9.466186	10.13873	10.184584	10.147152	10.023019
245788_at	5.862006	5.647569	6.274331	5.857693	6.222905	6.281673	5.942175	5.743039	6.766238	7.014929	7.231314	7.031957	8.174071	8.085373	8.131826	7.523564	6.838719	6.736246	7.012613	6.983981	7.284215	7.228362	7.532144	6.945272
245789_at	5.278665	5.332258	5.216247	5.370026	5.193614	5.532187	5.334764	5.430093	5.549616	5.903167	5.781243	5.310308	4.633274	4.602714	5.050045	4.718382	5.528345	5.313732	5.595714	5.361353	4.983211	4.891654	4.58901	4.785069
245790_at	8.116174	7.830488	7.866813	7.848866	7.824612	7.723781	7.549952	7.815991	7.434387	7.082609	7.456435	7.300172	7.14486	7.097361	7.624653	7.314235	7.248848	7.23224	7.42535	7.229041	7.312456	7.450332	7.193502	7.444168
245791_at	10.359568	10.419743	10.52391	10.114178	10.292843	10.125479	10.220389	10.156286	10.56833	10.51397	10.3686	10.665485	11.081693	11.082317	11.123434	10.726811	10.442499	10.496689	10.425734	10.534372	10.840635	10.496995	10.969226	10.62799
245792_at	8.365658	8.346653	8.373617	8.259864	8.103085	8.42623	8.674328	8.279789	7.53718	7.363699	7.376005	7.395249	6.82812	7.147384	6.737205	7.536889	7.802405	7.977391	7.747913	7.890785	7.136161	7.824143	7.558278	7.91592
245793_at	9.148339	9.070637	8.960687	9.035465	9.038309	9.102617	8.786582	9.047929	8.455004	7.962971	8.245379	8.479401	7.948884	8.110129	7.901588	8.423892	8.399582	8.307045	8.262781	8.557318	8.310572	8.360472	8.406794	8.653038
245794_at	6.879256	6.515114	6.709672	6.574401	6.696999	6.271988	6.434383	6.794937	7.559066	8.225802	8.303282	7.80654	8.604381	8.261547	8.401975	8.065725	7.486563	7.291227	7.52735	7.722285	7.83652	7.532493	7.486163	7.539877
245795_at	10.007645	10.081246	9.998527	10.103305	10.07098	10.187031	9.891575	10.164328	9.673583	9.37345	9.600305	9.711358	9.570682	9.542755	9.507251	9.847129	9.636509	9.645784	9.674163	9.637996	9.898141	9.988901	9.715727	10.079645
245796_at	10.047253	9.876924	9.844185	9.854494	10.180527	9.906703	10.16907	10.362119	9.967158	9.990578	9.59475	9.847369	10.980508	10.861182	10.768964	11.021099	10.031315	10.043376	9.955927	9.861397	10.786364	10.591644	10.68675	10.659792
245797_at	8.518963	8.371038	8.61391	8.858588	8.672118	8.878875	8.881334	8.8362	7.524894	7.166351	7.466106	7.60831	7.099556	7.208486	7.305137	7.962644	7.29344	7.461188	7.280752	7.462208	7.840853	8.204407	8.046723	8.162578
245798_at	3.247512	3.357211	3.382009	3.208819	3.546858	3.287906	3.287906	3.413707	3.267772	3.157412	3.223416	3.308703	3.214651	3.531658	3.525442	3.443817	3.068703	3.322002	3.320449	3.035876	3.509514	3.457373	3.26377	3.339156
245799_at	4.072271	3.843639	4.162448	4.212475	3.518263	3.392672	3.49464	3.630488	3.648729	3.698445	3.539781	3.620995	3.513055	3.598495	3.727043	3.249131	3.416699	3.496311	3.641355	3.600569	3.587631	3.508434	3.476665	3.410838
245800_at	5.68504	5.909684	5.766577	5.365594	5.222473	5.487417	5.335581	5.357964	4.939307	4.632453	4.745637	5.351052	4.585038	4.556728	4.414248	4.822359	4.830326	4.981554	4.722419	5.079548	4.744477	4.669316	4.774623	4.923059
245801_at	3.419079	3.391092	3.653322	3.361371	3.219592	3.505573	3.516205	3.401111	3.470447	3.499358	3.366702	3.565673	3.544025	3.665679	3.69335	3.688435	3.465779	3.551258	3.468525	3.34365	3.50837	3.62037	3.62111	3.632476
245802_at	3.419079	3.337662	3.585509	3.470578	3.317978	3.287961	3.334409	3.144555	3.23182	3.184025	3.367354	3.399545	3.341462	3.29173	3.45731	3.326578	3.270508	3.273374	3.298294	3.274244	3.351639	3.40993	3.294948	3.389235
245803_at	11.897302	11.7719	11.859257	11.907602	11.798936	11.746013	11.961575	12.122522	12.734743	12.921869	12.910512	12.637488	12.802603	12.746065	13.079555	12.711239	12.494313	12.664552	12.857302	12.546429	12.901677	12.914172	12.687543	12.851594
245804_at	3.327519	3.661598	3.532087	3.374672	3.47649	3.595205	3.535256	3.327412	3.509159	3.527849	3.582455	3.457306	3.570113	3.442185	3.533775	3.557016	3.504031	3.64847	3.620159	3.565344	3.595203	3.55742	3.59416	3.581853
245805_at	3.010474	2.89002	2.797741	3.010474	2.898486	3.024085	2.998129	2.948201	2.95009	2.962029	2.835785	2.980227	2.910356	2.952826	3.040278	3.052571	2.969688	2.962795	3.002521	2.851625	2.972241	2.874617	2.948125	2.939398
245806_at	10.275077	10.122207	10.316212	10.32398	10.192581	10.297622	10.178256	10.337346	9.612068	9.134666	9.639293	9.683952	9.32977	9.409739	9.61325	10.336675	9.682194	9.659735	9.708775	9.695891	10.032853	10.046668	9.908306	10.207244
245807_at	7.020048	7.102574	6.947162	7.3347	7.354307	7.945641	7.572708	7.405509	7.605531	7.595548	7.698581	7.577517	7.494698	7.754838	8.096281	7.649732	7.337519	7.629359	7.843997	7.500876	7.623363	7.899816	7.902349	7.370018
245808_at	5.961248	5.800673	5.816731	5.729133	5.686329	5.619779	5.344571	5.728463	5.979401	5.805856	5.630066	5.832652	6.117791	5.992078	6.212225	6.131386	5.699949	5.690471	5.91553	5.751499	5.931936	5.828191	5.931345	5.897367
245809_at	8.874792	8.78657	8.83905	8.144606	8.806269	8.413563	8.446013	8.184693	8.452052	8.275563	7.972806	8.317342	8.5917	8.210974	8.215483	8.152857	8.14123	8.198962	7.887924	8.416135	8.144345	7.813538	7.884966	7.931233
245810_at	6.911073	6.945816	6.786949	6.309459	6.638291	6.893622	6.730892	6.556913	6.110514	5.917331	6.028334	6.302485	6.267994	6.027401	6.256222	6.066667	6.108728	6.006827	6.204281	6.345234	6.230635	6.080093	6.171577	6.317866
245811_at	3.377101	3.287127	3.299335	3.090264	3.197768	3.160045	3.144004	3.299179	3.364828	3.424206	3.722628	3.217687	3.562897	3.516776	3.67506	3.184688	3.321111	3.396456	3.519923	3.57178	3.192741	3.358539	3.405085	3.269891
245812_at	3.074567	2.941505	3.167062	2.920478	3.043831	3.095362	2.972602	3.063915	3.027065	2.90141	3.062066	3.058938	3.032274	3.118103	3.209913	3.033321	2.972778	3.018873	2.998113	3.06412	2.876501	3.025128	2.97238	2.810324
245813_at	3.773495	3.863943	3.789047	3.507677	3.774035	3.629873	3.566085	3.73774	3.700779	3.677271	3.568522	3.663814	3.700676	3.655395	3.609728	3.896889	3.510572	3.820029	3.702762	3.669479	3.695555	3.725201	3.553763	3.719269
245814_at	3.924764	3.897542	3.697464	3.865803	4.037406	3.823275	3.721094	3.893854	3.81247	3.805841	3.844178	3.793676	4.008076	3.950307	4.041318	4.04208	3.684253	4.043516	3.83184	3.985807	3.791327	3.622607	3.933484	3.815384
245815_at	6.854633	6.789398	6.809296	6.762309	6.891701	6.349723	6.611642	6.75968	7.179782	6.997237	7.192164	6.84477	6.637317	6.570208	6.74819	6.833556	7.15848	7.11392	7.136413	6.900139	6.961895	6.977549	6.880071	6.743139
245816_at	8.308726	8.550446	8.049856	8.46571	7.65718	8.333355	8.214635	8.100448	6.707774	5.877472	6.117189	6.832427	6.12468	6.279592	5.349449	5.978679	6.920364	6.961953	5.739242	7.216811	6.202023	6.825893	6.158297	6.775594
245817_at	8.050967	8.003125	8.046297	8.041698	7.866616	8.211648	8.199572	8.047243	8.06894	7.908101	7.911724	8.056834	8.035453	8.10649	7.985368	8.020562	7.967493	8.040358	7.929514	8.255977	8.037724	8.037309	8.186165	8.057727
245818_at	6.813476	6.999541	6.816898	6.561422	6.364792	6.519904	6.24129	6.364676	5.604775	5.092995	5.474839	5.521817	4.83072	4.811597	4.906332	4.922085	5.332931	5.586005	5.236985	5.72857	5.197111	5.434434	5.31084	5.601402
245819_at	3.743171	3.924892	3.69722	3.469808	3.726929	3.514899	3.580749	3.803913	3.646124	3.629006	3.569565	3.514061	4.024639	3.811818	3.789123	3.895321	3.718149	3.754019	3.78786	3.844527	3.676921	3.737986	3.85296	3.891933
245820_at	4.839929	4.923694	4.701093	4.585461	4.68319	4.64707	4.330057	4.272773	4.691044	4.64981	4.670829	4.515116	5.163104	4.801561	4.65751	4.665864	4.498503	4.787096	4.641456	4.650627	4.203056	4.446226	4.511017	4.652541
245821_at	8.158768	8.321895	8.171578	8.361767	8.455384	8.710737	8.815652	8.634857	7.821106	7.602206	7.319165	7.798233	8.653344	8.649529	8.242274	8.533544	8.217984	7.875681	7.519021	8.015762	8.22724	8.609259	8.359223	8.492472
245822_at	9.317667	9.201833	9.081114	9.430553	9.192905	9.184628	9.4827	9.587451	9.173707	9.508757	9.390598	8.903808	9.443578	9.297443	9.414636	9.750833	9.296549	9.249622	9.25557	9.192771	9.343042	9.346784	9.268072	9.469787
245823_at	3.622092	3.71651	3.669898	3.952941	3.546033	3.668356	3.697758	3.494885	3.699532	3.573916	3.600713	3.502186	3.633291	3.913614	3.510938	3.614821	3.444532	3.436861	3.437895	3.637018	3.450741	3.536292	3.51535	3.39164
245824_at	4.164625	4.071603	3.901783	3.781268	3.877139	3.8956	3.924735	3.736271	3.752045	4.175537	4.273966	3.777951	4.400767	4.277672	4.103853	3.931826	3.989957	4.034602	3.967547	3.641747	3.556812	3.893949	3.942847	3.664848
245825_at	8.189404	8.088716	8.156259	8.171126	8.344966	8.310238	8.386802	8.350308	7.972583	7.724701	7.80403	7.890247	7.765104	7.789804	7.76297	8.025173	7.685427	7.821718	7.744965	7.85927	8.094354	8.094256	8.148168	8.047588
245826_at	3.880563	3.769769	3.697775	3.507409	3.692711	3.582426	3.525733	3.678944	3.610127	3.538287	3.718571	3.590587	3.652082	3.337519	3.630471	3.541666	3.480126	3.630471	3.586943	3.566348	3.48061	3.298391	3.59569	3.346843
245827_at	3.714089	3.985129	3.79184	4.076603	3.929711	3.806111	3.810523	3.783095	3.689404	3.727478	3.696775	3.673218	3.733969	3.760074	3.960697	3.507672	3.769253	3.819847	3.696733	3.873994	3.677081	3.623266	3.68073	3.864559
245828_at	4.679537	4.943421	4.61952	4.62817	4.894704	4.722222	4.647453	4.816942	5.993035	5.870783	5.537673	5.293249	5.433494	5.321014	5.424531	5.362364	5.75729	5.883219	5.942489	5.492915	5.736738	5.376275	5.343008	5.319755
245829_at	3.12714	3.148488	3.181133	3.192055	2.993509	3.16542	3.309447	3.20756	3.090859	3.118522	3.351985	3.127698	3.038772	2.93911	3.201234	2.845418	3.045202	3.098676	3.068266	3.112553	3.116719	3.037712	3.037242	3.099109
245830_at	7.432309	7.583071	7.736264	7.53585	7.600404	7.772183	7.860556	7.589244	6.877162	6.380423	6.481872	6.854494	6.805335	6.542543	6.55295	6.895982	6.639355	6.615241	6.817651	7.02784	7.019972	7.170696	6.928222	7.186408
245831_at	6.746472	6.948548	6.93163	7.154406	6.921589	6.93662	7.15269	7.17535	6.618905	6.532838	6.228691	6.515159	6.414059	5.94366	5.779389	6.661098	6.587078	6.669166	6.529372	6.588613	6.840204	7.071786	6.883195	6.656054
245832_at	9.271527	9.019947	9.14287	9.185367	9.215717	9.236018	9.500089	9.375866	10.834184	11.010381	10.632815	10.828666	11.089659	11.079648	10.606149	10.560875	10.91466	10.873349	10.61145	10.867246	10.442003	10.303841	10.528561	10.204136
245833_at	4.178617	4.217027	4.199714	3.987369	4.285716	4.113584	4.151014	4.075064	4.119642	4.268831	4.272367	4.184417	4.536381	4.454341	4.77955	4.363485	4.246401	4.328828	4.406462	4.536654	4.255195	4.208503	4.400293	4.408476
245834_at	3.777785	3.841988	3.678544	3.683204	3.919368	3.629753	3.570457	3.629974	3.551989	3.643399	3.910476	3.751782	3.831968	3.671178	3.993299	3.700198	3.626054	3.676618	3.629275	3.905357	3.668991	3.879308	3.685578	3.6472
245835_at	3.314714	3.146429	3.287866	3.119539	3.348855	3.266236	3.448649	3.293649	3.371868	3.305604	3.44031	3.268947	3.358527	3.449546	3.414965	3.341794	3.502079	3.256883	3.319267	3.29062	3.425596	3.21781	3.298747	3.157809
245836_at	2.960973	3.07219	3.054916	3.014872	2.949459	3.080013	3.130083	2.893114	2.854904	2.896457	3.018731	2.870133	3.225157	2.975648	2.993884	2.839211	3.02588	2.914944	2.872369	3.019811	2.885304	2.965446	2.772133	2.983078
245837_at	3.089828	3.268492	3.149419	3.094147	3.007083	3.19929	3.061943	3.106867	3.049892	3.284292	3.218752	3.028221	3.214651	3.179632	3.066976	3.296878	3.139424	3.048808	3.176031	3.126606	3.004205	3.195802	3.189105	2.924092
245838_at	3.673395	3.826847	3.877645	3.733334	3.809571	3.768647	3.837764	3.853718	3.574844	3.873727	3.547524	3.665653	4.092717	3.795518	3.786734	4.197414	3.965591	3.82193	3.767836	3.69694	3.980698	3.918082	3.908557	3.872149
245839_at	3.750448	4.057212	3.778305	3.661995	3.967473	3.514646	3.728446	3.706897	3.725076	3.664244	3.758849	3.778258	3.622985	3.653934	3.817451	3.863538	3.809268	3.660559	3.699773	3.738666	3.638275	3.703917	3.693152	3.763605
245840_at	3.862836	3.907194	4.691067	3.704796	4.404585	4.316081	4.12525	3.984607	4.651017	5.879646	6.151759	4.972718	7.032641	7.596477	7.423544	5.986212	5.016459	4.727868	5.416128	4.613582	5.882597	6.587798	6.963822	6.408411
245841_s_at	12.320475	12.36338	12.202992	12.101746	12.197128	12.01422	12.119234	12.197798	12.691962	12.923398	12.733742	12.653314	12.567414	12.608352	12.577671	12.377224	12.621784	12.758595	12.803067	12.740071	12.433406	12.3355	12.430948	12.43077
245842_at	3.399602	3.642405	3.53268	3.606687	3.584281	3.71165	3.400664	3.360732	3.63321	3.449118	3.758849	3.553107	3.527175	3.466873	3.629451	3.530267	3.596368	3.611038	3.585451	3.866044	3.579182	3.578393	3.672333	3.447311
245843_at	7.496783	7.498334	7.604229	7.540749	7.38024	7.432465	7.351711	7.415496	7.238105	7.039295	7.17855	7.009676	6.725756	6.668144	6.932166	6.885645	7.017678	6.995166	7.004435	7.018767	6.791013	6.761008	6.905868	6.870349
245844_at	7.252594	7.247967	7.03393	7.276856	7.18404	7.123436	7.344248	7.337519	7.368758	7.23357	6.862915	7.232615	6.956575	7.000897	6.723139	7.264748	7.125548	7.166589	7.084577	7.129616	7.104843	7.148967	6.881511	7.178752
245845_at	7.847701	7.228591	7.553777	7.522615	7.657332	7.579401	7.472225	7.76362	5.65541	4.854798	5.224022	5.216266	5.315303	5.535416	5.0402	6.397435	5.770888	5.744451	5.363786	5.595566	6.427089	6.461982	5.931117	6.757403
245846_at	5.63826	5.38406	5.651804	5.444173	5.554917	5.609208	5.701764	5.657303	5.354746	5.131658	5.15455	5.341995	6.596902	6.098176	6.155557	6.33483	5.822176	5.651342	5.193805	5.404051	6.119109	5.873375	5.978295	6.233707
245847_at	4.146154	4.111514	4.158786	4.226041	4.128793	4.469299	3.95809	4.041393	4.039795	3.92353	4.11075	4.014688	4.155674	4.209373	4.009121	4.064662	4.233866	4.168619	4.145744	4.221049	4.138796	4.202131	3.89146	3.969375
245848_at	6.388047	6.542036	6.172522	6.35775	6.450342	6.528533	6.538311	6.445827	6.034694	6.183156	5.840065	5.98075	6.31044	6.375026	6.619102	6.413814	5.922992	6.211373	6.127198	6.16754	6.31044	6.367359	6.394796	6.431494
245849_at	5.174795	5.272749	5.040347	5.513863	5.115532	4.766662	5.126637	5.179364	5.258684	4.985417	4.992774	4.91344	5.187411	4.930615	4.720114	5.285111	5.018616	5.077011	5.093264	4.985	5.009366	5.057792	4.78431	5.198405
245850_at	4.007513	4.011549	4.263413	3.860699	4.052717	3.818055	4.015512	4.103086	4.143678	4.073714	3.899487	4.142344	4.191992	3.925363	4.293708	4.159596	4.01246	3.95294	3.913202	4.36725	4.046045	4.136275	4.196736	4.030495
245851_at	6.155159	5.706425	6.117855	6.546715	6.50266	6.45264	6.809394	6.561849	6.383909	6.377774	6.30684	6.054708	6.253334	6.430837	6.372164	6.646257	6.356838	6.361222	6.346137	6.243172	6.377787	6.639067	6.255285	6.467247
245852_at	10.082602	9.900628	9.952221	9.911186	10.06583	9.90997	9.75698	9.850002	9.446285	9.082942	9.233961	9.631152	9.015801	8.982733	9.029179	9.369731	9.35079	9.338337	9.168004	9.347495	9.320889	9.34277	9.111972	9.548381
245853_at	8.047931	8.081707	8.204525	8.045243	8.007499	7.875877	8.097784	8.076598	8.950534	9.079604	9.230677	8.889513	8.988325	8.962791	8.991393	8.660704	8.736994	8.718103	8.841468	8.847217	8.332785	8.313889	8.565026	8.190649
245854_at	8.161594	8.00645	8.314166	8.403498	7.797001	7.644975	7.637357	7.955856	10.350112	10.899281	10.613714	10.50074	10.658977	10.549419	10.623608	10.055854	10.295011	10.394083	10.264954	10.438482	10.019153	9.74031	9.981164	9.692712
245855_at	7.919713	8.017657	7.953785	7.894622	7.626027	7.607321	7.602982	7.627645	9.934479	10.19955	9.711411	9.786496	8.719423	8.695027	8.811676	8.207399	9.732493	9.882171	9.788924	9.763535	8.335029	8.071435	8.053315	7.942364
245856_at	3.977378	4.010259	3.812858	3.873727	3.755145	4.033388	3.874358	3.789664	3.890252	3.764975	3.879034	4.010198	4.001421	3.933855	4.336878	3.872368	3.899698	3.777822	3.840874	3.856724	3.967909	3.783072	3.847426	3.785341
245857_at	3.470902	3.531603	3.53805	3.676177	3.535686	3.782018	3.718005	3.635838	3.564455	3.431748	3.531946	3.510556	3.326229	3.743784	3.472568	3.334988	3.572447	3.332654	3.485562	3.434981	3.658642	3.797458	3.542672	3.507868
245858_at	3.55366	3.598938	3.554407	3.305317	3.616947	3.788238	3.555039	3.35171	3.458637	3.493786	3.54142	3.58083	3.47844	3.718514	3.882461	3.785243	3.49191	3.511976	3.426551	3.233818	3.542222	3.507031	3.598315	3.40993
245859_at	5.515089	5.383501	4.793238	5.061287	5.510408	5.10519	5.07887	4.995818	4.486695	4.093339	4.253456	4.415751	4.176767	4.596876	4.167724	4.257014	4.645157	4.539888	4.197212	4.630929	4.660926	4.821388	4.373167	4.500173
245860_at	4.866909	5.017973	5.163942	4.800463	4.981356	5.2473	4.80427	4.836325	4.727539	4.800421	4.777202	4.980204	4.967577	4.952423	5.04131	5.000598	4.502	4.708233	4.89742	5.169103	4.911326	4.760337	5.080371	4.88901
245861_at	8.784446	8.223231	8.468497	8.581653	8.516372	8.240241	8.256112	8.510947	7.489747	6.821968	6.213981	7.006883	6.377989	5.84543	5.497553	6.846331	7.816768	7.526181	6.928415	7.391354	7.548968	7.408126	6.385804	7.555575
245862_at	9.335845	9.222083	9.037141	9.351267	9.419439	9.450514	9.483432	9.533363	9.216579	9.179333	9.158419	9.079862	9.543811	9.405858	9.523868	9.6956	9.173503	9.23855	9.187773	9.027483	9.431182	9.420546	9.58067	9.646134
245863_s_at	5.840301	5.622128	5.485036	5.813997	6.033277	5.480013	5.900958	6.115085	5.440988	5.546602	5.27058	5.187044	5.251501	5.031799	4.523215	5.729568	5.755656	5.637756	5.303558	5.356765	5.724084	5.555866	5.318595	5.705611
245864_at	5.561254	5.716106	5.895934	5.848153	5.373441	5.271881	5.840611	5.379725	4.927077	5.015598	5.140304	5.077682	5.228655	5.178971	5.065247	5.608044	5.27549	5.361045	5.102484	5.225616	5.402418	5.567664	5.626087	5.543154
245865_at	3.979587	4.022072	3.95113	3.782394	3.925389	3.850911	3.679094	3.818058	3.921162	3.83307	4.028674	3.836272	3.663408	3.891431	4.178321	4.025323	3.800672	3.924324	3.847722	3.73077	3.823008	3.735246	3.797899	3.748403
245866_s_at	7.103738	7.014679	7.20872	6.090377	6.507011	7.016958	7.004978	6.314507	8.734692	9.679243	10.128571	8.820986	8.902573	9.267835	9.174089	7.726398	8.680819	8.558711	9.335935	8.481437	7.513109	8.452676	8.675018	8.174907
245867_at	9.136824	8.955388	8.987105	8.989216	8.930608	8.987394	8.997635	9.011169	9.814511	9.681252	9.698101	9.410565	8.85604	9.071048	9.142829	9.215334	9.692613	9.758562	9.635877	9.538959	9.027446	8.906526	9.162992	9.035393
245868_at	10.388538	10.398487	10.541337	10.443295	10.366876	10.278218	10.502651	10.402164	10.182471	9.993114	10.194057	9.994549	10.354127	10.283494	10.622287	10.339727	9.877992	10.129056	10.252798	9.965862	10.419432	10.386063	10.448803	10.295568
245869_at	3.795909	4.135294	3.712034	3.75777	3.848702	3.445397	3.775037	3.803414	3.820689	3.694536	3.86743	3.765195	3.838759	3.6768	3.565623	3.745789	3.780592	3.50853	3.457409	3.866258	3.744366	3.75797	3.872862	4.019469
245870_at	6.978788	7.311216	7.103395	7.451623	7.207176	7.253048	7.314475	7.258424	7.431705	7.623918	7.38276	7.453345	7.522358	7.726854	7.748687	7.287731	7.392004	7.307694	7.498969	7.619387	7.407219	7.281026	7.551661	7.355984
245871_at	3.467825	3.523393	3.595399	3.602256	3.600869	3.539824	3.347232	3.645472	3.240287	3.468133	3.404627	3.417936	3.549736	3.418445	3.447261	3.4504	3.389638	3.417267	3.276934	3.440768	3.403467	3.407476	3.430032	3.4271
245872_at	5.920924	6.095099	5.891791	6.026832	6.152227	5.796	6.143608	6.00222	6.12567	6.380857	6.334104	6.023916	6.397861	6.341629	6.189668	5.859531	6.049063	6.260307	6.323517	6.170115	6.243161	6.075305	6.127563	6.140079
245873_at	5.862167	5.586086	5.652362	5.993161	5.928535	6.181581	6.205692	6.329829	5.147571	4.858288	4.740564	4.818965	5.468405	5.419821	4.734076	5.610389	5.390672	5.510435	5.174192	5.224437	5.502459	5.406532	5.609936	5.329479
245874_at	3.261473	3.635479	3.407681	3.336739	3.383597	3.532413	3.203984	3.529442	3.485125	3.369535	3.399154	3.604598	3.47369	3.257554	3.517027	3.514643	3.691376	3.575019	3.420934	3.582704	3.487163	3.71946	3.56855	3.445415
245875_at	3.285322	3.467288	3.190326	3.414379	3.398837	3.245785	3.266819	3.323963	3.431687	3.306184	3.355438	3.353651	3.519205	3.665477	3.34969	3.683337	3.35452	3.445023	3.569382	3.496548	3.402853	3.608905	3.748279	3.66399
245876_at	6.352418	6.355543	6.019441	6.412766	6.301848	6.497473	6.41343	6.366347	4.627807	4.101401	4.081309	4.578701	3.809323	4.013279	3.785827	4.907017	4.18273	4.414354	4.357823	4.58181	4.572914	4.864897	4.390758	4.661268
245877_at	7.664265	7.795677	7.704356	7.676187	7.483879	7.805481	7.690087	7.675304	7.054561	6.241696	6.729082	7.352248	6.586444	6.560243	6.167981	7.425967	7.036602	6.987073	6.592085	7.157136	7.023102	7.005372	6.537455	7.22252
245878_at	5.904908	6.126264	5.887876	5.944927	5.647337	5.807347	6.034697	5.756732	5.709138	5.916984	5.415321	5.700651	5.727124	5.598261	5.467426	5.781577	5.517267	5.74602	5.617368	5.759758	5.546262	5.845512	5.536517	5.723037
245879_at	4.645752	5.34596	5.322926	5.698041	5.442599	5.629005	5.765508	5.582796	6.106456	6.639397	6.364118	6.098574	7.25146	7.06393	7.008096	6.913083	6.140326	6.349368	6.148161	6.099504	5.973268	5.935628	6.309459	6.101586
245880_at	3.490075	3.555039	3.718991	3.709764	3.422355	3.622161	3.395347	3.420717	3.463311	3.71426	3.552684	3.472622	3.727327	3.565371	3.814693	3.626249	3.45246	3.615495	3.38292	3.501431	3.550183	3.43761	3.433487	3.340146
245881_at	7.949176	8.276018	8.142205	8.097544	8.367531	8.535428	8.511608	8.270832	7.318405	7.10132	7.155338	7.291081	6.784272	6.958361	6.862288	7.258103	7.125737	7.378195	7.342069	7.207357	7.137187	7.205188	7.212938	7.680164
245882_at	6.334787	6.202745	6.494577	5.987051	5.862802	4.971987	5.698748	5.573004	7.088905	8.02357	7.658195	7.262176	7.672886	7.495994	7.4257	7.305963	7.061477	7.087473	7.279328	7.470204	6.696712	6.609763	6.961727	6.805491
245883_at	3.830406	3.896124	3.963485	3.921182	3.85561	3.88934	3.876212	3.833079	4.168384	4.040941	4.103791	4.009107	4.199848	4.069372	3.973558	3.843466	4.016066	3.912895	3.872453	4.267915	3.94043	3.907547	3.945398	3.953587
245884_at	5.107959	5.16983	5.152377	5.24661	5.07993	5.078258	4.679178	5.030474	5.678592	6.134422	6.039306	6.22194	5.166868	5.117521	5.571071	4.992505	5.495923	5.804811	6.078578	6.001419	5.30095	4.981366	5.240166	4.902795
245885_at	10.34221	10.657056	10.426026	9.958585	9.317274	9.255325	9.682593	9.676945	11.103128	11.731912	11.383537	11.254337	10.313376	10.408461	10.61784	9.666491	10.973573	11.283444	11.507516	11.223974	9.913136	9.885744	10.217374	9.421816
245886_at	8.791951	9.032951	8.991676	9.503377	8.875712	9.236331	9.219258	9.489787	9.687664	9.870714	9.826335	9.880306	9.355011	9.538698	9.38698	9.394056	9.765571	9.749561	9.830489	9.860953	9.29129	9.410271	9.105444	9.39142
245887_at	7.825646	7.779081	7.71708	8.079182	7.874156	7.879895	8.04131	8.157496	7.868108	7.81832	7.825757	7.830409	7.815783	7.75265	7.693877	7.57097	7.982951	7.925644	7.754337	7.959439	7.850305	7.85626	7.772788	7.853846
245888_at	7.657996	7.492186	7.396101	7.424279	7.735288	7.652056	7.692346	7.614822	7.85141	7.838483	7.571023	7.697761	7.707919	7.620114	7.715173	7.431811	7.703016	7.917552	7.67417	7.870262	7.672136	7.413925	7.734746	7.514923
245889_at	3.67342	3.873739	3.614588	3.717927	3.754244	3.468327	3.471773	3.687347	3.466717	3.830744	3.480965	3.567172	3.841349	3.435422	3.561227	3.661522	3.589388	3.644489	3.530831	3.593817	3.709665	3.487337	3.793602	3.426386
245890_at	3.631341	3.67017	3.477734	3.701461	3.533672	3.669861	3.684268	3.519086	3.677285	3.671679	3.71194	3.73857	4.058417	3.70407	3.638233	3.55387	3.502748	3.77373	3.644938	3.808801	3.501818	3.627506	3.499358	3.644684
245891_at	9.921144	9.614625	8.98017	9.442736	8.720965	8.438816	8.42434	8.546261	8.431713	7.725118	7.791334	7.916867	7.034321	6.752332	6.92209	7.420648	8.246639	8.326299	7.561202	8.344895	7.169979	7.82913	7.393845	7.963707
245892_at	4.959152	4.911437	4.856063	4.771616	4.830229	4.614469	4.355507	4.695691	4.828812	4.632647	4.687119	4.866024	4.951208	4.908805	5.252322	4.681442	4.871157	4.763394	4.83596	5.01672	4.966505	4.758258	4.799324	4.863415
245893_at	7.055092	7.075921	7.25295	7.428125	6.87553	7.41413	7.224596	7.002248	7.142627	7.280594	7.282941	7.393737	7.220139	7.409026	7.361352	7.130022	7.103959	7.291394	7.085622	7.183163	7.108211	7.006333	7.121387	7.113674
245894_at	8.573767	8.556461	8.583149	8.474783	8.529713	8.592073	8.339442	8.401177	8.392808	8.52636	8.584363	8.490036	8.654211	8.713089	8.779706	8.766411	8.325637	8.319787	8.444446	8.28142	8.506536	8.422054	8.660931	8.415987
245895_at	7.407555	7.262644	7.035543	7.603482	7.524796	7.658857	7.529769	7.587083	7.657742	7.557641	7.636796	7.539628	7.024924	7.163241	7.035614	7.226569	7.512609	7.693483	7.418506	7.700549	7.253152	7.382095	7.312287	7.35568
245896_at	6.235415	6.041882	6.260405	6.407081	6.534042	6.497703	6.166248	6.458175	6.734575	6.740197	6.718615	6.651818	6.727079	6.818241	6.565152	6.065061	6.388664	6.560604	6.816218	6.576778	6.473927	6.367359	6.80771	6.418505
245897_at	6.908754	6.907173	6.752283	6.853981	7.021974	7.035585	7.237921	6.982579	7.191386	7.504066	7.113632	7.278846	7.629574	7.471184	7.675298	7.586072	7.349021	7.356644	7.115832	7.222881	7.384495	7.105189	7.568754	7.350148
245898_at	5.201863	5.067558	5.244623	5.393513	5.358186	5.517065	5.374455	5.271761	4.376621	4.240617	4.451555	4.682548	4.702188	4.722193	4.421818	5.213753	4.798553	4.715727	4.438275	4.374067	4.993503	4.764579	5.044702	5.311084
245899_at	6.400025	6.428396	6.416524	6.471716	6.730524	6.554641	6.781064	6.55087	6.680713	6.721897	6.591638	6.703304	7.756612	7.905418	7.618535	7.423481	6.666518	6.738349	6.458987	6.663871	7.295824	7.115499	7.39573	6.999907
245900_at	6.911741	6.722796	6.593394	6.655431	6.896584	6.795732	6.649269	7.043032	6.999645	7.225337	6.918971	6.853528	7.427507	7.375039	7.294984	7.472909	7.104806	7.108981	6.943712	7.150787	7.258907	7.166585	7.181271	7.156947
245901_at	9.614934	9.62978	9.537234	9.566091	9.895326	9.574878	9.842304	9.817273	9.814911	9.91998	9.879217	9.569825	10.765164	10.729259	10.941161	10.385217	9.7129	9.885043	10.180088	9.635799	10.879661	10.629277	10.52866	10.426133
245902_at	4.383036	4.8437	4.564366	4.464801	4.546719	4.589632	4.197978	4.37194	4.538527	4.580617	4.725359	4.387742	4.525147	4.1687	4.563024	4.288346	4.521908	4.438507	4.661765	4.664943	4.60215	4.482883	4.520276	4.449582
245903_at	3.992472	4.000164	3.716396	3.818033	3.777024	3.806816	3.996755	4.073967	3.598923	3.726883	3.708007	3.673205	3.834968	3.932335	3.946405	3.852841	3.655879	3.971954	4.007072	3.842385	3.728887	3.918003	3.810926	3.616609
245904_at	7.07991	6.797755	6.853136	7.1824	7.080173	7.449526	7.57585	7.738391	6.796301	6.704232	6.562967	6.958857	6.83143	6.748696	6.899804	7.467216	6.623944	6.98956	6.612102	7.069767	7.350353	7.672729	7.403012	7.763633
245905_at	8.97299	9.174983	9.456346	9.773779	9.523206	9.839263	9.898767	9.550233	9.821532	9.870097	9.928686	9.756858	10.025797	10.184389	10.40509	10.019463	9.683791	9.93192	10.113814	9.910207	10.397433	10.385117	10.386877	9.937837
245906_at	8.997606	9.048645	8.936009	8.913372	8.803042	8.951629	8.786236	8.820053	8.256643	8.079239	8.218709	8.488338	8.356001	8.375059	8.722832	8.534776	7.988351	8.170046	8.213681	8.474511	8.573174	8.585061	8.183606	8.605554
245907_at	3.398274	3.429012	3.332283	3.211019	3.361785	3.291836	3.400315	3.22502	3.515433	3.355936	3.315099	3.433473	3.323342	3.430339	3.288939	3.371705	3.303846	3.555638	3.369841	3.292991	3.34406	3.328548	3.348138	3.349415
245908_at	4.277644	4.361847	4.326376	4.085259	4.306809	4.397378	4.30887	4.384933	4.103437	4.637332	4.398672	4.223152	4.525547	4.347669	4.324545	4.548959	4.376582	4.329226	4.360912	4.435741	4.133529	3.998811	4.217046	4.410086
245909_at	5.86715	5.903321	5.933019	6.356384	6.110863	6.189677	5.980541	6.469055	6.567573	6.664019	6.514662	6.533281	6.302612	6.446098	6.082559	6.108337	6.009754	6.046931	6.278196	6.307375	5.932435	6.142166	6.056728	6.153179
245910_at	8.403105	8.278393	8.072935	8.048375	8.706521	8.284864	8.503181	8.449243	7.730773	7.786003	7.461044	7.393265	7.801418	7.677	7.447293	8.061759	7.970055	8.002874	7.795126	7.715615	8.084304	8.099105	8.039612	8.11533
245911_at	9.116128	9.215984	9.224718	8.929884	9.18159	9.103837	9.46696	9.058197	9.744505	9.993543	9.522808	9.879072	10.305582	10.4402	10.229561	9.871737	9.862261	9.821962	9.559648	9.673075	9.862598	9.598377	9.903985	9.63156
245912_at	4.699543	4.925375	4.821578	4.764904	4.982519	4.823462	4.611938	4.622373	4.805813	4.843939	4.817209	4.742176	5.179039	5.029411	5.316243	5.131774	4.508983	4.809284	4.838503	4.852359	5.048927	4.820249	5.043578	4.875647
245913_at	10.917561	10.833179	10.826361	10.983926	10.804145	11.097459	10.868706	11.025567	10.625619	10.451286	10.825588	10.683976	10.817653	10.838514	10.95805	11.071038	10.688487	10.560222	10.785639	10.495558	11.055883	11.074542	10.968961	11.071561
245914_at	6.593177	6.503358	6.555938	6.289477	6.379889	6.376958	6.181465	6.648742	6.31742	6.306434	6.09818	6.24472	6.320401	6.441085	6.445379	6.612448	6.371427	6.433046	6.279657	6.16732	6.36489	6.271359	6.36656	6.373684
245915_s_at	10.938485	10.752811	10.534206	10.363042	10.737602	10.616976	10.751889	10.721675	10.342348	10.280896	9.968653	10.28147	10.227683	10.116413	9.912042	10.337443	10.338333	10.345177	9.974775	10.498705	10.073012	10.092819	9.956561	10.182289
245916_at	3.65767	3.603215	3.542464	3.565727	3.606795	3.736918	3.645045	3.367007	3.649429	3.810104	3.829525	3.562192	3.684384	3.841326	3.528913	3.650918	3.53491	3.716888	3.630626	3.912679	3.531047	3.559104	3.638621	3.539658
245917_at	8.084803	8.120705	7.766337	7.995476	8.262185	7.943258	8.165531	8.293101	8.275161	8.305771	7.824262	8.15824	8.247798	8.116661	7.880287	8.335776	8.329265	8.284648	8.077238	8.372216	8.027862	8.133928	7.981647	8.086827
245918_at	3.473459	3.65767	3.511541	3.517697	3.576376	3.574165	3.828091	3.510059	3.651319	3.711962	3.354665	3.839141	3.419142	3.514679	3.780916	3.542115	3.460343	3.535243	3.642144	3.448859	3.491592	3.570387	3.604495	3.58947
245919_at	3.317914	3.359509	3.21167	3.197768	3.133714	3.336396	3.305925	3.250273	3.265532	3.308707	3.046107	3.298807	3.275165	3.381052	3.558314	3.314596	3.194776	3.256428	3.352676	3.466193	3.343103	3.151708	3.27044	3.281152
245920_at	3.320884	3.461481	3.383935	3.699198	3.460161	3.82193	3.506232	3.495115	3.606171	3.426237	3.422899	3.375277	3.397644	3.460198	3.449516	3.521488	3.372024	3.327874	3.259018	3.484669	3.458143	3.606922	3.439155	3.441698
245921_at	3.885568	4.084516	4.029121	3.801246	3.828095	3.881315	3.704452	3.784524	3.828649	3.841684	4.062196	3.844993	3.918089	3.690009	3.826902	3.805287	3.863036	3.785578	3.838005	3.874537	3.79841	3.85792	3.754831	3.652447
245922_at	2.754549	2.846249	2.916229	3.039189	2.946961	2.848469	2.905016	3.105846	2.884218	3.025303	2.849194	2.80047	2.820472	2.911679	3.11794	3.052745	2.880953	2.887488	2.836226	2.966499	2.795011	3.188996	2.832393	2.914684
245923_at	3.672797	3.642851	3.628231	3.544374	3.553991	3.403188	3.42326	3.403183	3.775029	3.565142	3.806856	3.658916	3.513384	3.486984	3.734278	3.591036	3.449716	3.694715	3.384616	3.607194	3.525997	3.458596	3.553687	3.673036
245924_at	9.649091	9.704255	9.763441	9.87347	9.634349	9.587621	9.444948	9.754149	9.401494	9.206449	9.570229	9.580402	9.270366	9.209185	9.348371	9.500588	9.596035	9.448407	9.478177	9.643093	9.610141	9.507707	9.331405	9.688104
245925_at	7.20077	7.531961	7.176955	7.603355	7.229909	7.302089	7.091298	7.496256	7.105308	7.407483	7.590576	7.308934	7.408759	7.35644	7.352294	7.365456	7.2656	7.235809	7.529293	7.113275	7.247231	7.124655	7.026435	7.024147
245926_at	5.779732	5.828899	5.318504	6.070647	6.432496	6.077197	6.348723	6.573941	5.935151	5.953636	5.461323	5.698206	6.108845	5.845541	5.474693	6.585939	6.049998	5.731799	5.635544	5.82781	6.070868	5.904813	5.585455	6.303243
245927_at	5.475717	5.482885	5.246932	5.684478	5.190266	5.243378	5.379403	5.63725	5.201679	5.136566	5.142138	5.241206	5.052864	4.973355	4.896117	5.267215	5.306666	5.28142	5.192284	5.15776	5.067603	5.215262	4.793717	5.185122
245928_s_at	11.997397	11.639752	11.253104	10.519522	3.441495	4.630359	4.481368	3.372997	13.137941	12.321565	13.056706	13.182837	3.519659	4.105587	3.565938	4.146865	13.213447	13.213447	12.981019	13.23438	3.754983	3.995993	3.912243	3.725781
245929_at	6.563056	6.528161	6.785353	6.520059	6.236333	5.996203	6.076095	6.288179	7.314958	7.734116	7.578478	7.657053	8.53285	8.368449	7.967724	7.655508	7.63836	7.525398	7.495388	7.498147	7.343427	7.043017	7.598835	6.908256
245930_at	6.708674	6.65336	6.527031	6.718296	6.651294	6.926279	6.803585	6.692705	6.551092	6.308026	6.196342	6.629859	6.48706	6.565444	6.318381	6.64483	6.452865	6.208451	6.292627	6.634155	6.403453	6.491221	6.348794	6.657796
245931_at	3.425783	3.65426	3.731425	3.683204	3.67761	3.542372	3.666932	3.462072	3.553037	3.603398	3.637167	3.422604	3.57056	3.495016	3.616337	3.698958	3.730056	3.566452	3.462151	3.900474	3.633161	3.589379	3.64517	3.543907
245932_at	5.278829	5.174813	5.586605	5.337421	5.85609	5.647174	6.096324	5.772434	5.108823	5.114755	5.50597	5.136747	6.939397	6.968755	6.673027	6.873647	5.255984	5.167604	6.084483	5.075138	6.732803	6.38397	7.109045	6.457963
245933_at	7.214348	7.373337	7.328941	7.22039	7.277468	7.513735	7.353045	7.287375	6.215251	5.724479	6.264693	6.298217	5.840446	5.980355	5.83275	6.452585	6.025659	6.326165	6.26718	6.472232	6.515555	6.615993	6.560075	6.829827
245934_at	7.791768	7.351688	7.682131	7.658321	8.123224	8.122466	8.188025	8.251901	7.973298	8.277885	8.313468	7.851919	8.794372	8.699226	8.869024	8.758747	7.935183	8.033085	8.11449	7.815101	8.443871	8.365277	8.53589	8.515953
245935_at	5.310314	5.475399	5.523086	5.620434	5.508429	5.494588	5.579572	5.545	5.15891	5.174447	5.373973	5.316975	5.702249	5.679968	5.353957	5.521095	5.185976	5.054283	4.920375	5.097873	5.416207	5.419014	5.632752	5.408817
245936_at	7.905916	7.968003	8.039721	8.391501	8.149759	8.478338	8.319517	8.469029	8.008151	7.747076	7.789284	8.080302	8.236298	8.458617	8.263531	8.667527	7.99105	8.034121	7.866552	8.211329	8.52305	8.570133	8.398736	8.55593
245937_at	7.100811	7.145014	7.294499	6.875219	7.264407	7.298033	7.35783	7.407926	7.804841	7.74171	7.343772	7.879882	8.76394	8.843703	8.57618	8.565323	7.731023	7.732327	7.493292	7.806051	8.261889	8.006292	8.30185	8.10399
245938_at	8.578313	8.453424	8.488593	8.41761	8.546584	8.730028	8.744851	8.568502	8.809742	8.89587	8.674084	8.82926	8.980364	8.86627	8.861536	8.893985	8.743293	8.839855	8.791464	8.787081	8.800903	8.756017	8.777663	8.772765
245939_at	11.444161	11.426313	11.434672	11.474938	11.476766	11.388713	11.469679	11.530678	11.26028	11.081583	11.05416	11.272274	11.112703	11.174117	11.183187	11.119	11.204769	11.265692	11.200557	11.33098	11.181567	11.163095	11.200147	11.266149
245940_at	7.613674	7.911788	7.8029	7.858718	7.903235	7.906858	8.001239	7.679985	7.739448	7.579652	7.576272	7.946461	7.826433	8.011224	8.45829	7.887569	7.526641	7.682535	7.762564	7.742622	7.786801	7.774523	7.973572	7.739076
245941_at	8.155451	8.011544	8.083316	8.219531	8.111456	8.10833	8.15202	8.236298	8.270061	8.619543	8.521857	8.260363	8.500562	8.673454	8.634486	8.377463	8.378158	8.374392	8.322893	8.503956	8.206742	8.146234	8.116513	8.412163
245942_at	4.469959	4.468382	4.688894	4.440613	4.757783	5.075664	5.175608	4.685395	4.128691	4.572924	4.600787	4.489106	4.365898	5.117268	4.670678	4.814025	4.424047	4.597769	4.624743	4.446363	4.677682	5.035428	4.886307	4.703591
245943_at	6.986133	7.230483	7.151105	7.061885	7.078665	7.185842	7.047843	7.22448	6.024307	5.892194	5.928221	6.420795	6.109381	6.211428	6.150797	6.814205	6.149481	6.152056	6.129978	6.471291	6.574706	6.686422	6.865001	7.083798
245944_at	3.790406	3.818928	3.758288	3.803122	3.603409	3.656394	3.630294	3.690793	3.587876	3.792878	3.858716	3.709113	3.908615	3.743304	3.888568	3.766246	3.622091	3.778984	3.820317	3.934902	3.879006	3.661786	3.78759	3.942465
245945_at	3.185435	3.399831	3.486918	3.390675	3.562792	3.366266	3.654709	3.412306	3.441959	3.584359	3.69661	3.380444	3.338752	3.381478	3.790364	3.663167	3.274597	3.251851	3.43096	3.298599	3.491996	3.268968	3.375557	3.489353
245946_at	5.206759	5.093148	5.044936	5.377715	4.83058	5.178622	5.104851	4.892181	5.199716	4.905563	4.807006	4.90379	5.146667	4.915332	4.973414	5.347083	5.202195	5.085994	5.008063	5.180352	4.923591	4.951169	5.164277	5.406481
245947_at	8.090581	7.71087	7.902563	7.371738	7.660527	7.456854	7.569245	7.351626	6.172224	4.308693	4.961812	6.089777	3.9524	3.878196	3.671653	5.462934	5.926818	6.020459	5.254936	6.080824	5.454743	5.81962	4.733003	6.276874
245948_at	9.591627	9.512797	9.689161	9.596893	9.610318	9.724805	9.548532	9.662972	9.595145	9.583561	9.801748	9.529657	9.057667	9.229271	9.409827	9.508791	9.391434	9.59724	9.68385	9.497073	9.583394	9.706486	9.537611	9.549108
245949_at	11.996526	12.045303	12.149498	12.331205	12.133064	12.211246	12.143354	12.195899	11.772403	11.84836	11.754151	11.9873	11.643982	11.735666	11.691495	11.704694	11.690701	11.820493	11.761602	11.956691	11.698215	11.808206	11.685592	11.844689
245950_at	7.079382	7.290994	7.534579	7.409253	7.324649	7.357079	7.249482	7.374561	6.90864	6.888568	7.043623	7.128031	6.859653	6.666876	6.525935	6.934636	6.991136	6.839365	6.887029	6.870668	6.976665	6.746539	6.839891	6.807101
245951_at	9.549068	9.332419	9.397722	9.303058	9.475257	9.159182	9.500223	9.43738	10.529268	10.820078	10.40937	10.592629	10.785295	10.70266	10.716529	10.594992	10.475865	10.666554	10.484462	10.579774	10.269445	10.147391	10.273065	10.239961
245952_at	9.095553	9.104019	9.158118	8.940837	9.12122	9.066618	8.942739	8.844297	8.090362	7.756813	8.135458	8.017301	7.54809	7.661698	7.665593	8.059462	8.134319	8.10732	8.132746	7.968993	8.146963	8.263782	8.105589	8.47428
245953_at	4.638052	4.743177	4.735323	4.58963	4.675096	4.538248	4.715892	4.315984	4.727065	4.431521	4.743067	4.56682	4.67199	4.42976	4.727313	4.651681	5.025631	5.081242	4.620272	5.054087	4.555893	4.70857	4.782305	4.604935
245954_at	5.733761	5.440273	5.49559	5.61764	5.740866	5.60063	5.496139	5.737008	5.344361	5.329576	5.383749	5.588096	5.244639	5.576531	5.183037	5.928946	5.521233	5.505614	5.461958	5.494629	5.421322	5.410214	5.259305	5.33512
245955_at	3.124821	3.073667	3.198773	3.106355	3.083864	3.152619	3.036948	3.154851	3.221618	3.242206	3.248034	3.138587	3.236615	3.33333	3.299238	3.312944	3.275227	3.092662	3.375847	3.268496	3.294749	3.0661	3.08064	3.126063
245956_s_at	11.08102	10.917138	10.53394	10.323593	11.01998	10.919664	11.208786	11.374557	12.48279	12.536801	11.403974	12.372968	13.044287	12.836224	12.154487	13.006756	12.866555	12.804913	11.891292	12.589994	12.894346	12.713101	12.684101	12.782656
245957_at	11.109691	10.968515	11.081178	11.001699	10.812697	11.05569	11.002733	11.085607	10.908636	10.643696	10.80313	10.90255	10.97101	10.982932	11.141039	11.383221	10.862444	10.852321	11.000981	10.744009	11.125816	11.16107	11.162627	11.200192
245958_at	3.533127	3.693487	3.752872	3.671289	3.805306	3.818563	3.716007	3.668736	3.889191	3.672926	3.965959	3.817549	4.034634	3.743914	4.183891	3.703535	3.678123	3.527496	3.649986	3.664845	3.711883	3.707363	3.677271	3.536756
245959_at	3.316251	3.291931	3.118508	3.232871	3.520666	3.311961	3.247406	3.086261	3.453824	3.083181	3.202516	3.110457	3.375627	3.115412	3.339457	3.329059	3.181137	3.212123	3.23531	3.26529	3.252999	3.272747	3.257397	3.239976
245960_at	6.837483	6.678205	6.911578	7.21741	7.2363	6.936993	6.812913	7.138863	6.890036	6.907104	6.777808	6.802181	7.26363	6.932964	7.145792	7.195391	6.85896	6.958126	6.672545	6.626191	7.000251	6.911628	7.046352	6.935164
245961_at	6.500263	6.793441	6.401179	6.371966	6.698506	6.832613	6.744991	6.628338	5.933076	5.337064	5.135832	5.77359	5.543512	5.613725	5.463873	6.214416	5.509306	5.780228	5.333737	5.77359	5.987682	6.140991	6.03896	6.027992
245962_at	4.552998	4.7977	4.535276	4.235908	4.463108	4.533002	4.535799	4.595096	4.49625	4.366058	4.609614	4.392809	4.70475	4.58147	4.837884	4.740393	4.222151	4.448336	4.607805	4.660863	4.49784	4.559897	4.610815	4.442609
245963_at	3.401102	3.575614	3.385236	3.607339	3.276371	3.532528	3.511941	3.421246	3.350058	3.415085	3.594273	3.398055	3.366722	3.27389	3.401008	3.583596	3.450821	3.412152	3.561714	3.771407	3.376615	3.382573	3.481333	3.40236
245964_at	5.119691	5.071539	4.892874	4.813945	5.049546	4.929156	4.861644	4.810321	5.009973	4.731772	4.749714	4.843793	4.893494	4.951672	5.061878	5.068381	5.110926	4.93856	4.735109	4.860351	4.943281	4.851885	4.786193	4.863507
245965_at	4.120767	4.346529	4.14343	4.395474	4.180697	4.106312	4.131739	3.951788	4.341671	4.150739	4.173968	4.158602	4.230437	4.133887	4.38779	4.001784	4.366585	4.471007	4.181496	4.35164	4.240319	3.837033	4.166849	4.179241
245966_at	4.111566	4.256142	4.357822	4.135325	4.468134	4.411148	3.953813	4.103318	4.247931	4.051164	4.081211	4.158739	4.32072	4.637341	4.504585	4.177435	4.140436	4.276201	4.169036	4.224602	4.266025	4.270962	4.194387	4.335393
245967_at	3.534037	3.58361	3.646914	3.640656	3.461134	3.699618	3.485097	3.199655	3.438081	3.25004	3.43462	3.450399	3.589647	3.494393	3.659349	3.491187	3.630993	3.39158	3.312035	3.50296	3.644471	3.422077	3.520407	3.488948
245968_at	4.947567	5.324883	4.93681	5.186648	4.972285	5.20779	4.928061	4.890173	4.539771	4.757728	4.838371	4.604509	4.811499	4.692472	4.978478	5.072679	4.493497	4.912563	4.865918	4.997636	4.875785	4.908275	4.77503	5.038858
245969_at	5.740287	6.00965	5.792124	5.965744	5.973522	5.944426	5.871587	5.937548	5.396207	5.556524	5.696091	5.560289	5.845427	5.882146	5.650195	5.954872	5.261311	5.586442	5.475973	5.787759	5.611278	5.689905	5.804301	5.814743
245970_at	3.99691	4.361847	4.056597	4.332367	3.906618	3.825913	4.066146	4.422886	4.327861	4.068182	4.3143	4.223573	4.457454	4.248943	4.669518	4.352608	4.180382	3.91374	4.142263	4.233274	4.240035	3.889177	3.896109	4.125165
245971_at	8.218057	8.014251	8.053275	7.958809	8.384829	8.119025	8.195765	8.419341	7.947312	8.139093	7.687922	7.960176	8.213806	8.10625	7.868468	8.626864	8.313312	8.196579	8.026247	8.155125	8.26395	8.35072	8.143904	8.445751
245972_at	6.623689	6.409689	6.438218	6.6179	7.002697	6.563792	6.799541	6.822814	6.875968	6.993468	6.927125	6.574237	7.078873	6.975905	7.003417	6.916556	6.773094	6.861586	6.828309	6.778281	6.776681	6.759513	6.821668	6.956395
245973_at	2.882829	2.933164	2.86986	2.818084	2.932112	2.864134	2.865056	2.944701	2.907916	2.841492	2.870331	2.800655	2.928618	2.884433	3.054538	2.988704	2.919067	2.710668	2.970079	2.883677	2.783441	2.810444	2.755187	2.771372
245974_at	4.892537	5.327136	4.72614	5.129692	4.959697	4.968909	4.939662	4.909405	4.835487	4.864607	4.695419	4.891891	5.010909	4.982577	5.082095	5.227893	4.893231	4.939839	4.782441	4.979647	4.927463	4.981102	4.77503	4.829317
245975_at	8.038605	8.1766	8.270785	8.396199	8.333536	8.353065	8.310044	8.342986	8.707589	8.776158	8.747864	8.823498	8.952717	9.032868	8.976926	8.7963	8.603029	8.491237	8.583321	8.779408	8.596908	8.509743	8.619121	8.546648
245976_at	4.448608	4.501098	5.370664	5.193241	3.90265	3.957959	3.864335	4.14794	10.685835	11.608632	11.717728	10.634009	10.648076	10.720421	10.757094	9.760166	10.603235	10.690275	11.116478	10.356106	9.852275	9.735868	9.644337	9.3145
245977_at	7.421461	6.994883	7.386636	7.449063	7.188297	6.95692	7.197505	7.184306	8.763073	8.956528	8.797903	8.725148	8.863467	8.804631	8.95393	8.740081	8.655986	8.669243	8.607836	8.524694	8.250639	8.143997	8.418187	8.091545
245978_at	3.235525	3.217026	3.21148	3.331153	3.380632	3.420374	3.439045	3.229647	3.330487	3.405986	3.516984	3.311282	3.46343	3.384778	3.555588	3.486823	3.407717	3.240802	3.116774	3.317852	3.415448	3.329603	3.326427	3.419304
245979_at	3.616891	3.68657	3.490909	3.558337	3.59923	3.573857	3.646343	3.438456	3.310334	3.460955	3.591153	3.617551	3.500498	3.595165	3.634473	3.542698	3.466555	3.485738	3.570407	3.54558	3.627379	3.327945	3.462291	3.49886
245980_at	7.272508	7.137526	7.495229	7.247544	7.066805	6.973522	6.554888	6.778493	4.926365	4.14342	4.550911	5.524477	4.165328	4.214005	4.179846	4.849653	4.942292	4.707851	4.57048	5.24924	4.904588	4.968067	4.322496	5.431359
245981_at	7.282738	7.749537	7.858906	6.997722	7.509258	7.55486	7.250354	6.963553	7.212705	7.246459	7.557549	7.514561	7.776845	7.861717	7.769852	7.345544	7.290187	7.371367	7.187626	7.379533	7.034788	7.207097	7.403269	7.192874
245982_at	9.876483	9.888484	10.134188	11.152865	9.538197	10.809999	10.664301	10.11471	8.21093	8.208371	10.20439	8.295142	7.852175	7.959106	9.306321	9.580082	8.119571	8.061946	8.768654	9.49635	9.858711	10.202569	9.847235	10.685523
245983_at	8.070138	7.9501	8.099121	7.976755	8.038476	7.900761	7.862101	7.970714	7.786568	7.635281	7.700957	7.838564	7.504461	7.645957	7.921277	7.493953	7.463032	7.723655	7.769777	7.899611	7.930965	7.865563	7.804218	7.883505
245984_at	7.666673	7.678158	7.605912	7.786774	7.697051	7.883795	7.758009	7.61021	7.393201	7.266099	7.479148	7.134042	6.611444	6.541716	6.792857	6.804042	7.28614	7.268214	7.298991	6.970438	6.793699	6.985159	7.026158	6.885979
245985_at	10.307515	10.341076	10.334428	10.449261	10.186774	10.417044	10.436291	10.361076	10.10164	9.872222	10.151001	10.051474	9.587618	9.721962	9.741922	9.831976	10.078717	10.050097	9.999335	10.063604	9.985666	9.968833	9.940086	10.098781
245986_at	7.777948	7.880523	7.991729	8.102052	8.193565	8.163864	8.113165	8.270929	8.024119	8.229227	8.005559	8.021385	8.351183	8.424126	8.440457	8.60843	8.088227	8.239413	8.08695	8.056349	8.287538	8.292729	8.305789	8.233736
245987_at	9.767171	10.175222	10.304885	10.885962	10.229797	10.012259	10.086897	10.933643	11.090411	11.427018	11.427704	11.133866	10.718898	10.722761	10.927114	10.359575	10.788943	10.72576	11.214486	10.932202	10.436855	10.440088	10.264844	10.528948
245988_at	7.395627	7.078891	6.920565	7.274444	7.671129	7.407163	7.561357	7.680044	6.779518	6.837781	6.536077	6.801463	7.23083	7.059595	6.789724	7.505621	7.448708	7.275346	6.995849	7.093917	7.550914	7.504959	7.078388	7.420214
245989_s_at	9.719086	9.798632	9.706692	9.669417	9.656914	9.86698	9.805539	9.903164	9.253585	9.133531	8.948726	9.194106	9.406234	9.210003	9.238203	9.326266	9.296523	9.354891	9.313793	9.276512	9.476534	9.6365	9.266513	9.640673
245990_at	3.560908	3.919748	3.785265	3.796757	3.692396	3.878423	3.774773	3.805512	3.653348	3.551749	3.839927	3.875292	3.822227	3.938879	3.725299	3.669411	3.643769	3.947125	3.734038	3.756605	3.904222	3.698087	4.011388	3.741425
245991_at	8.081484	8.005871	8.101413	8.091946	8.283031	8.008348	8.358314	8.401177	8.060062	8.108006	7.767869	7.884921	8.484873	8.261894	8.237192	8.29192	8.185417	8.253144	8.17212	7.987672	8.377867	8.380068	8.291188	8.287519
245992_at	3.584611	3.600194	3.670371	3.593927	3.338228	3.550045	3.419158	3.518157	3.801331	3.525485	3.248308	3.49915	4.025322	3.529584	3.877816	3.718718	3.696024	3.538925	3.458509	3.583311	3.633667	3.857984	3.833796	3.440646
245993_at	12.144181	11.905619	12.196709	11.969464	12.072767	12.078115	12.144562	11.959721	11.46334	11.043254	11.31731	11.125984	10.948292	11.054181	11.446987	11.371381	11.102015	11.279373	11.433812	11.15248	11.753246	11.782679	11.578651	11.682038
245994_at	4.051411	4.057571	4.258562	4.075194	4.024281	4.241034	4.105386	4.016897	4.050451	3.949197	4.142056	4.005007	4.202404	4.164393	4.101011	4.093912	4.011825	4.090273	4.109069	4.239965	4.169304	4.246586	4.193994	3.99776
245995_at	3.86665	3.62871	3.759738	3.694733	3.737268	3.480692	3.840556	3.508161	3.623382	3.663285	3.640507	3.606655	3.673967	3.802366	3.761635	3.74725	3.48392	3.506353	3.420268	3.859564	3.398743	3.461854	3.760182	3.557803
245996_at	3.422125	3.493108	3.57176	3.638999	3.562243	3.564674	3.650516	3.64581	3.463078	3.581352	3.488383	3.592598	3.818453	3.496785	3.497337	3.579531	3.619342	3.529531	3.459518	3.545773	3.651017	3.452005	3.505027	3.58664
245997_at	4.058812	4.157786	4.088409	4.141332	4.386662	4.219947	4.010453	4.320275	5.154578	5.324684	5.458462	5.184793	4.026756	4.180882	3.974378	3.937952	4.850136	4.912384	4.905093	5.000273	3.837781	3.921724	4.001611	4.226952
245998_at	8.479317	8.013759	8.171884	8.6882	8.59678	7.830864	8.527014	8.376717	9.799017	10.450732	10.264642	9.974678	9.839572	9.685929	9.653436	9.780315	9.644671	9.92046	9.89025	9.925205	9.523817	9.522902	9.400705	9.699373
245999_at	11.424845	11.215746	11.340498	11.291413	11.254156	11.238908	11.28994	11.266198	11.1567	10.925446	11.104446	11.209778	10.999609	11.022227	11.078506	10.933955	10.972362	11.16193	11.142244	11.229024	11.219804	11.179426	11.185599	11.216225
246000_at	3.844028	4.031343	3.751122	3.918071	3.798984	3.724211	3.880157	3.960693	3.731708	3.906632	3.834128	4.091798	4.042504	3.943739	4.208092	4.015709	3.762448	3.968642	3.777185	3.990567	3.678324	3.749278	3.845453	4.026657
246001_at	3.69827	3.899209	3.899866	3.773358	3.931863	4.01672	3.64952	3.616613	4.220108	4.713419	4.967341	4.735556	7.553622	8.060826	6.881978	6.577689	4.57542	3.851652	5.183871	4.289182	8.090191	8.445075	7.811682	6.946015
246002_at	4.012727	4.285857	4.118565	3.891795	4.043897	4.399234	3.954724	4.375904	3.776524	3.744502	3.93963	3.829982	4.095799	3.614273	4.092902	4.263604	3.917996	3.887064	3.798444	3.847837	4.092042	4.140748	4.033761	3.979709
246003_at	11.649511	11.668237	11.737931	11.77325	11.815709	11.767748	11.803982	11.756743	11.654538	11.500274	11.40372	11.832122	11.525075	11.753072	11.445607	11.603733	11.623692	11.689616	11.519919	11.745879	11.486581	11.553575	11.467318	11.650648
246004_at	4.060248	4.09692	3.994543	4.146467	3.829544	3.930798	3.857935	3.977847	3.764344	3.829586	3.846672	3.814321	4.013375	3.748257	4.029437	3.659089	3.731719	3.866915	3.767476	3.773019	3.900118	3.865459	3.870243	3.737297
246005_at	7.14533	6.830786	7.08205	7.150217	7.082192	7.097834	7.010632	7.09099	7.50263	7.413711	7.08213	7.331344	6.506707	6.531447	6.486509	6.480188	7.261182	7.383505	7.214899	7.284296	6.739396	6.838652	6.751031	6.923155
246006_at	11.032607	11.056562	10.987589	11.05884	11.097442	10.982073	11.020065	11.114889	11.115303	10.975456	11.076884	11.060504	11.093139	11.099463	11.201859	11.128652	10.901124	10.924407	11.092	11.029578	11.210553	11.082904	11.222318	11.160138
246007_at	9.441697	9.468163	9.605634	9.481904	9.435466	9.671721	9.355824	9.31771	9.128712	8.763981	8.951692	9.097166	8.800265	8.894046	9.027851	9.027886	9.012679	8.995031	9.050419	9.054225	9.247019	9.307666	9.081274	9.289686
246008_at	7.069319	7.225938	7.03578	6.995492	7.28878	7.150745	7.10775	6.980909	6.520891	6.109281	6.554912	6.886492	6.665213	6.725187	6.650765	6.588739	6.63457	6.437302	6.606871	6.572175	6.629994	6.738913	6.716402	6.587506
246009_at	7.558957	7.465302	7.481826	7.489978	7.445124	7.829877	7.744184	7.276974	7.893959	7.834345	8.093251	7.753885	8.764252	8.768035	8.70822	8.339446	7.78479	7.716325	7.812905	7.718476	8.126406	8.09734	8.322463	7.959319
246010_at	6.094419	5.893923	6.20042	6.082009	6.183432	6.146182	6.44657	6.233124	5.86516	5.760787	5.596851	5.774893	5.794178	5.927457	5.862893	5.919675	5.692086	5.737169	5.685619	5.596056	5.968393	6.00592	5.985953	6.058849
246011_at	9.830674	9.643827	9.788287	8.717673	9.867433	9.739975	9.371857	8.944941	8.088109	6.738292	7.359101	7.8029	7.777346	7.776672	7.318301	8.21107	7.8871	7.46395	7.509656	8.126231	8.06804	8.202829	7.949549	8.37346
246012_at	7.862559	7.646907	7.698773	8.202725	8.001246	7.759682	7.946473	8.163683	7.822101	8.003061	7.873259	7.907372	8.258251	8.006808	8.135223	7.885561	7.994854	7.980681	8.092084	7.961169	8.300335	8.121095	7.845962	8.228892
246013_at	3.061937	3.160496	3.036687	3.076453	3.185553	3.089209	3.356085	3.294677	3.052701	3.200746	3.338106	3.128557	3.326858	3.370401	3.239613	3.282267	3.066538	3.028857	3.083978	3.206612	3.292602	3.05814	3.098258	3.118103
246014_at	3.31873	3.484049	3.346582	3.25004	3.283648	3.310831	3.341735	3.179166	3.268253	3.396809	3.453058	3.492337	3.353037	3.302891	3.635628	3.731942	3.295207	3.464531	3.466148	3.494693	3.349692	3.218058	3.386572	3.232832
246015_at	6.325797	6.460343	6.444831	6.457261	6.475879	6.625182	6.509918	6.509623	6.586873	6.246193	6.44367	6.595883	6.460117	6.526688	6.467955	6.477645	6.293896	6.222562	6.372419	6.39587	6.426941	6.557039	6.548521	6.28514
246016_at	3.447979	3.606655	3.674645	3.567331	3.530033	3.531028	3.599558	3.271454	3.489257	3.793487	3.408254	3.569213	3.650189	3.773221	4.12062	3.688553	3.522309	3.485273	3.398444	3.741859	3.634232	3.541785	3.793475	3.53482
246017_at	8.310276	8.44622	8.454033	8.72919	8.287219	8.530138	8.499342	8.475848	8.868904	8.757097	8.802368	8.967144	7.966168	8.258035	8.574036	8.623056	8.683649	8.76025	8.841137	9.022688	8.575401	8.596074	8.705616	8.697372
246018_at	6.713568	6.476558	6.841249	7.016987	7.038978	7.527405	7.378767	7.229704	8.122402	8.484642	8.33102	8.317305	9.259845	9.254391	9.274307	8.87882	8.340494	8.198859	8.037974	8.024666	8.461621	8.467071	8.544851	8.415346
246019_at	7.191831	7.112884	7.171957	7.203189	7.170014	7.513299	7.500111	7.349238	5.620396	5.474952	5.898362	5.865965	5.872936	5.31813	5.514399	6.336617	5.924328	5.895979	5.618172	6.048245	6.115105	6.512729	6.207801	6.651224
246020_at	7.834746	7.88153	7.937367	8.03866	7.886759	8.241304	7.930753	8.131279	7.261308	7.084635	7.218771	7.42994	7.067578	7.394042	7.406341	7.416869	7.189402	7.156099	7.243895	7.307364	7.37697	7.56998	7.450518	7.575823
246021_at	8.600246	8.838137	8.584974	8.471258	8.382571	8.307942	8.394592	8.404131	7.860973	7.447801	7.527156	7.856412	7.00061	7.057265	6.792341	7.949334	7.802058	7.943652	7.532172	7.838366	7.882982	7.562977	7.661755	8.249867
246022_at	3.362612	3.510083	3.351248	3.284726	3.471873	3.462783	3.244397	3.47938	3.413229	3.338936	3.464999	3.389391	3.408838	3.440552	3.41992	3.331887	3.533612	3.431987	3.212809	3.380295	3.408101	3.342133	3.582074	3.45049
246023_at	4.14473	3.970314	4.040474	3.865077	4.054194	3.850296	3.999077	3.939561	3.881975	4.070537	3.806474	4.18732	4.234834	4.088619	4.258086	4.062193	4.096139	4.258573	4.164222	4.019473	4.131784	3.850718	4.199569	4.073289
246024_at	3.714572	3.957463	3.678544	3.691591	3.56429	3.613222	3.595165	3.539878	3.796705	3.664046	3.728564	3.698044	3.673456	3.899411	3.847708	3.827996	3.935717	3.661544	3.680742	3.947508	4.013639	3.712956	3.860283	3.827518
246025_at	3.733567	3.606029	3.595536	3.632653	3.30456	3.77102	3.385282	3.385597	3.668783	3.698862	3.522886	3.698044	3.839893	3.633434	3.656073	3.741213	3.882503	3.631661	3.701201	3.58749	3.471021	3.757857	3.634236	3.518694
246026_at	9.349724	9.024061	9.426554	9.279962	9.201914	9.084689	9.205743	9.353747	8.836774	8.619661	8.757514	8.989862	8.889692	8.93749	9.013348	9.081287	8.664522	8.633772	8.570436	8.906212	8.829905	8.969341	9.176777	8.960962
246027_at	7.777525	7.579721	7.750805	7.587277	7.804464	7.693232	7.744656	7.608681	7.7065	7.625767	7.530479	7.899052	7.771779	7.60743	7.699744	7.830073	7.919834	7.872376	7.665462	7.801364	7.830461	7.591959	8.031293	7.728721
246028_at	8.257466	8.230012	8.286885	8.533696	8.217217	8.471727	8.439377	8.459991	8.014395	8.154621	8.283893	8.271606	8.456358	8.43696	8.513922	8.313424	8.145212	7.883057	8.078834	8.044747	7.83289	8.110986	7.96282	7.638986
246029_at	11.99854	12.041748	12.124961	12.054248	12.017555	12.060426	12.137936	12.07645	12.398716	12.509468	12.394201	12.52502	12.914097	12.961159	12.845513	12.806294	12.453408	12.428078	12.449554	12.50438	12.671726	12.519901	12.741627	12.625464
246030_at	8.249938	8.114978	8.4307	7.726509	7.61083	7.183961	7.425034	7.382224	8.310173	8.742819	8.354803	8.11124	6.81625	6.881313	7.174376	6.985806	8.058061	8.205716	8.519082	8.190041	7.00906	6.925648	7.186959	7.163254
246031_at	6.930208	6.957204	6.90875	7.222643	6.940197	7.188743	7.194993	7.151753	7.103538	7.452769	7.069792	6.819346	6.957162	7.232084	6.961807	7.125208	7.152355	7.422	7.058857	7.137665	6.681083	6.91119	6.75877	6.893921
246032_s_at	3.545022	3.695668	3.665181	3.455427	3.664728	3.639982	3.545282	3.634338	3.5887	4.088117	3.799551	3.732955	3.84561	3.770023	3.531973	3.897415	3.482955	3.827283	3.683991	3.413762	3.639072	3.540262	3.681401	3.40993
246033_at	10.137885	9.808903	10.077503	9.512919	10.101911	10.124626	9.908767	9.609823	9.793621	9.634728	9.679152	9.666892	10.176149	10.264913	10.28012	9.880208	9.8136	9.720891	9.561404	9.689702	9.923543	9.836883	10.003983	9.911574
246034_at	6.714653	6.923289	6.780302	6.786025	6.357623	6.378734	6.316653	6.34241	6.002426	6.09307	6.255253	6.160751	5.048641	5.258303	5.582584	5.307044	5.698334	5.746057	5.903232	6.367097	5.027654	5.660978	5.384221	5.88987
246035_at	9.918424	9.80979	9.896299	9.934029	10.011324	9.811765	9.997613	10.092767	11.59411	11.874909	11.6958	11.596408	11.78203	11.702002	11.796941	11.544158	11.557114	11.628065	11.544202	11.743788	11.388534	11.214756	11.329469	11.328844
246036_at	8.96938	9.018451	8.992009	9.216884	9.077733	8.839501	9.15291	9.176994	7.551098	6.950546	7.523585	7.275638	6.718826	6.959799	7.518293	7.441457	7.326775	7.482179	7.480697	7.558432	7.948445	8.293496	8.174905	8.173859
246037_at	5.997044	5.846942	5.897633	5.948788	6.086915	6.188892	6.355261	6.250629	5.827414	6.038092	5.785714	5.690232	5.833274	5.952267	5.83205	6.108271	6.040753	5.843048	5.866378	5.69635	6.063793	6.072786	5.951274	6.232843
246038_s_at	8.604737	8.398944	8.034006	8.885799	7.258763	7.725288	7.578751	8.105092	7.386661	6.895358	6.965424	7.243589	6.298593	6.237286	6.105637	6.779434	7.272381	7.334251	7.126654	7.817563	6.613383	6.889861	6.925979	7.195976
246039_at	7.151532	6.87382	6.905848	7.008346	7.065602	6.978983	7.226044	7.134409	7.141282	6.806268	7.055663	6.972062	6.883699	6.979794	6.881323	6.796382	7.351895	7.13145	7.06583	7.057313	7.276341	7.057411	7.039412	6.66338
246040_at	9.408142	9.490917	9.549111	9.524075	9.556962	9.521577	9.590994	9.474899	9.544063	9.325744	9.438818	9.618403	9.430485	9.498267	9.565651	9.616229	9.465787	9.421455	9.431238	9.445378	9.566022	9.426942	9.477315	9.518066
246041_at	7.686887	7.622775	7.684155	7.29674	8.207509	8.188898	7.873406	7.787653	7.091643	6.463651	6.841966	7.186594	7.121515	7.342255	7.175491	7.538293	7.163358	7.071482	6.828707	7.138018	7.486449	7.250893	7.517283	7.621864
246042_at	10.091446	10.00122	9.943319	10.250244	10.017311	9.737823	10.015199	10.12411	11.536207	11.993492	11.575953	11.625939	11.631663	11.520118	11.42402	11.361547	11.674522	11.69613	11.577284	11.716055	11.254547	10.994042	10.909381	11.061896
246043_at	6.532736	6.196572	6.328499	6.174547	6.209894	6.047886	6.105736	6.35227	6.622985	6.637565	6.491233	6.439842	6.685081	6.765355	6.989595	6.56048	6.274494	6.44389	6.483316	6.35787	6.468573	6.393882	6.502401	6.317505
246044_at	8.708279	8.596856	8.518342	8.758946	8.753675	8.763983	8.733144	8.81404	8.615459	8.637928	8.360385	8.464426	8.583758	8.504348	8.50894	8.712338	8.708134	8.719961	8.710433	8.72815	8.705858	8.666857	8.787281	8.777561
246045_at	7.583388	7.52956	7.580388	7.800565	7.572763	7.898036	7.811409	7.791184	7.081598	6.964313	7.179714	6.90437	7.001242	7.040835	6.995294	7.202702	6.866687	7.017603	7.187804	6.860218	7.298187	7.490581	7.360762	7.327518
246046_at	3.947647	3.815	3.817426	3.876256	3.988313	3.799988	3.677666	3.705167	3.765407	3.676096	3.881086	3.776353	4.043031	3.916268	3.857338	3.819047	3.91492	3.852742	3.795202	3.854918	3.835304	3.804962	3.722162	3.649172
246047_at	3.977842	4.217645	4.022681	3.930598	4.302368	4.068664	3.855119	4.067117	4.055109	4.14523	3.768799	3.902172	3.911556	3.978736	4.193796	4.168873	3.837502	4.202383	3.981455	3.989354	3.766606	3.839636	4.066822	3.944337
246048_at	3.659969	3.522014	3.499844	3.407717	3.649735	3.631684	3.522014	3.506734	3.346537	3.46653	3.507895	3.593027	3.505573	3.441141	3.90773	3.525377	3.432997	3.578087	3.531567	3.429218	3.463638	3.473898	3.610028	3.512215
246049_at	3.298721	3.601179	3.51299	3.52353	3.35501	3.412693	3.586359	3.597688	3.625394	3.383003	3.414366	3.508791	3.860856	3.510821	3.665671	3.508831	3.369074	3.213465	3.609806	3.379688	3.488528	3.448669	3.343749	3.598409
246050_s_at	8.996188	8.992892	8.988104	8.841059	8.917984	8.814265	8.935921	8.9335	8.668695	8.604545	8.419127	8.637482	8.829825	8.827976	8.72581	8.817461	8.684264	8.694407	8.537278	8.613138	8.864756	8.75078	8.7336	8.856271
246051_at	9.971527	10.172579	10.206559	10.051247	10.207656	10.210942	10.195197	10.075943	9.850635	9.844824	9.90316	9.989585	10.194902	10.130226	10.076365	10.348275	9.944628	9.87347	9.893123	9.887062	10.04356	9.978329	10.058721	10.264268
246052_at	4.349165	4.553204	4.460283	4.667754	4.554982	4.702067	4.61355	4.500513	4.722716	4.659115	4.4474	4.714369	4.619533	4.496898	4.683511	4.107662	4.44813	4.485053	4.32239	4.750192	4.250267	4.277873	4.126138	4.544884
246053_at	7.204477	7.27248	7.117175	7.125165	7.215038	7.491913	7.34089	7.2485	6.466764	6.168732	6.308395	6.447047	6.260453	6.061851	6.213092	6.568023	6.261455	6.236103	6.18543	6.634811	6.435352	6.642006	6.342478	6.715353
246054_at	4.826032	5.067653	4.909649	4.970476	5.049131	4.781803	4.607537	4.481956	4.86592	4.834524	4.973706	4.712468	4.75442	4.846451	5.035653	4.845996	4.596676	5.102474	5.262592	4.612824	4.697106	4.608486	4.849216	4.745763
246055_at	10.047636	10.06079	10.065331	10.201139	9.998594	10.067949	10.222102	10.13399	9.73817	9.688711	9.664147	9.670139	10.952754	10.974293	11.22402	11.081547	9.722157	9.814834	10.054434	9.553807	11.150453	10.958843	11.106796	11.081484
246056_at	7.680358	7.654648	7.468009	7.601352	7.58568	7.498771	7.513571	7.649545	7.258215	7.278215	7.026417	7.196354	7.062719	7.305224	6.974856	6.998798	7.240133	7.405724	7.194233	7.414024	7.186494	7.250094	7.014067	7.272479
246057_at	7.948589	8.050437	8.042631	8.237424	7.951905	8.161806	8.216899	8.059634	7.516257	7.198375	7.499412	7.439474	6.871742	7.292491	7.203575	7.048497	7.235186	7.537375	7.30984	7.554667	7.212117	7.505152	7.319912	7.529058
246058_at	6.942874	7.167124	7.104667	7.17478	7.188707	7.019071	6.961188	7.015629	6.619726	6.395882	6.264373	6.390736	6.405353	6.329768	6.282394	6.398512	6.379025	6.443355	6.42023	6.490819	6.639188	6.695073	6.701624	6.635615
246059_at	7.496923	7.126481	7.321792	7.465472	7.814263	7.550946	7.693947	7.60337	7.127606	6.98059	6.788981	6.68897	7.250548	7.290297	6.948119	6.93282	7.447785	7.193477	7.060102	6.846637	7.560938	7.469216	7.344287	7.392524
246060_at	8.603429	8.576544	8.620598	8.769817	8.443586	8.433312	8.496312	8.565247	7.67991	7.716483	7.419148	7.657873	7.528889	7.254238	7.092264	7.737217	7.882598	7.808406	7.689782	7.762209	7.987002	7.994518	7.6126	7.979425
246061_at	6.975968	6.936244	6.807326	7.016274	7.21888	7.016958	7.398444	7.362164	7.543195	7.639739	7.153365	7.621678	7.655023	7.585011	7.34804	7.782811	7.694195	7.55416	7.481842	7.520132	7.595518	7.325443	7.509903	7.597152
246062_at	8.417247	8.395359	8.547171	8.638917	8.367745	8.645676	8.616889	8.439059	8.241209	8.28178	8.24445	8.254743	8.146641	8.20186	8.11602	8.375969	8.363044	8.405687	8.241261	8.157195	8.337723	8.165728	8.300069	8.324429
246063_at	3.895677	3.756885	3.783463	3.903252	3.836523	3.745947	3.720511	3.84458	3.725076	3.880454	4.15589	3.945005	3.810236	3.932074	4.24706	3.731574	3.933964	3.900854	3.949254	3.907323	3.802643	4.015492	3.743123	3.643206
246064_at	9.049345	9.103415	9.035984	9.469645	9.161082	9.300834	9.367686	9.392438	8.984824	9.065871	9.057259	8.926554	9.056481	9.060358	9.061141	9.274136	8.94464	9.076608	9.11577	9.01279	9.150017	9.17608	8.968318	9.219518
246065_at	3.519033	3.606655	3.738389	3.681895	3.57422	3.55567	3.852579	3.484452	3.412051	3.647783	3.791584	3.86058	3.837647	3.6169	3.597286	3.448426	3.627545	3.492511	3.678137	3.73915	3.670519	3.702547	3.673472	3.49493
246066_at	7.153593	6.971807	7.119567	7.271823	7.360471	7.431982	7.665944	7.750465	7.121401	7.348165	7.17488	7.120294	7.771408	7.632597	7.681302	7.874398	7.196716	7.16363	7.20058	7.179315	7.571671	7.684878	7.651224	7.706647
246067_at	4.019855	4.151058	4.029454	3.982222	3.729011	4.099761	3.761113	3.761196	3.828803	4.072447	3.864782	3.91734	4.111293	3.879361	4.062715	3.818439	3.876863	4.086255	3.862423	3.946628	3.891992	3.930808	3.973156	3.71531
246068_at	12.637918	12.704967	12.602663	12.719554	12.695666	12.624821	12.767479	12.761333	13.092674	13.324291	13.097394	13.066263	12.97217	13.07649	13.026389	12.838843	12.906911	13.082546	13.090339	13.156705	12.79527	12.835114	12.896245	12.853778
246069_at	6.794734	7.011201	7.243969	7.300895	7.066324	7.221335	7.260598	7.170383	6.135788	5.709227	5.8491	5.860947	5.744137	5.730249	5.391757	6.277587	6.082768	5.876559	5.777608	6.008148	6.279033	6.558999	6.182489	6.614062
246070_at	10.047299	10.124009	10.188106	10.360441	10.285019	10.129471	10.298805	10.341089	10.634671	10.660142	10.754048	10.585294	10.51601	10.746947	10.745804	10.397853	10.291953	10.527652	10.678168	10.553339	10.295222	10.269519	10.413335	10.245863
246071_at	9.075023	9.436417	9.515843	9.231052	8.783386	8.729339	8.868732	8.792282	7.76326	8.005871	8.349572	8.055058	9.279522	9.15426	9.002865	8.905747	7.551315	8.155497	8.477225	8.042657	9.047089	9.281434	9.336358	9.13626
246072_at	3.758046	3.629645	3.908	3.847985	3.584464	3.758345	3.61142	3.383531	3.591813	3.787344	3.571272	3.650101	3.810978	3.571444	3.532309	3.402422	3.64232	3.614637	3.796846	3.565983	3.77733	3.575673	3.699371	3.590257
246073_at	10.221075	10.122476	10.329057	10.287773	10.363173	10.149408	10.038692	10.278236	10.423594	10.392969	10.32911	10.426963	10.244102	10.244164	10.391253	10.292451	10.237755	10.288613	10.272351	10.480151	10.440515	10.166719	10.41059	10.35832
246074_at	8.162504	8.177722	8.220854	8.383212	8.307337	8.250835	8.283032	8.192873	7.300875	7.151387	7.267482	7.398572	7.006687	7.203276	7.147798	7.432757	7.28078	7.395571	7.188434	7.514028	7.464875	7.541716	7.24323	7.539877
246075_at	8.000638	8.072366	7.862173	7.685827	7.714181	7.631064	7.676372	7.731765	5.768161	5.449518	5.739561	5.69029	5.485913	5.677397	5.556985	6.071027	5.428339	5.639327	5.593198	6.219404	6.409391	6.204177	6.096567	6.794371
246076_at	10.31821	9.920967	9.927002	10.133067	10.178904	9.880368	10.06028	10.32276	9.182799	9.129421	8.987125	9.001752	9.293209	9.200968	9.30026	10.192279	9.518192	9.493326	9.293568	8.93348	10.253642	9.868863	9.932986	10.141794
246077_at	3.483407	3.786619	3.864865	3.490843	3.503258	3.575668	3.521017	3.520376	3.482146	3.263752	3.301647	3.409535	3.522348	3.329137	3.471683	3.503154	3.601822	3.297627	3.578299	3.389038	3.742325	3.510508	3.414756	3.539658
246078_s_at	3.699095	3.604486	3.630394	3.633093	3.504703	3.617973	3.521577	3.420872	3.589883	3.505508	3.626402	3.673381	3.692714	3.801272	3.757738	3.538505	3.641284	3.512286	3.632797	3.677054	3.497512	3.606409	3.622599	3.594311
246079_at	5.027009	5.069191	4.947768	5.315836	5.167816	5.072447	5.602667	5.183055	4.76374	4.658934	4.503814	4.740169	4.568341	4.710475	4.726402	4.707046	4.572841	4.664157	4.464264	4.777022	4.788323	4.837668	4.832223	4.9599
246080_at	3.669832	3.784345	3.601405	3.517098	3.604535	3.654233	4.088534	3.599255	3.830252	3.570078	3.677731	3.767394	3.696261	3.577513	3.532309	3.580712	3.574127	3.631851	3.522677	3.661384	3.634856	3.618999	3.691779	3.596293
246081_s_at	7.876004	7.783172	7.316548	7.750109	7.7823	7.437767	7.854864	8.019976	7.81727	8.255503	7.385433	7.851699	7.677397	7.34284	7.220164	7.943417	8.386673	8.527808	7.825938	8.141916	7.958192	8.104536	7.755591	8.085549
246082_at	4.586683	4.86379	4.955185	4.343688	4.470698	4.427127	4.670679	4.499279	4.901601	5.748778	5.60815	5.167034	6.722352	6.802602	6.583915	6.193965	5.619967	5.506491	5.324986	5.061253	5.702222	5.042802	5.528133	5.254395
246083_at	6.029886	5.865773	5.919415	5.896663	5.569616	5.691434	5.579571	5.700419	4.716838	4.787932	4.699091	4.993242	4.620811	4.551989	4.714562	5.023256	4.672545	5.170608	4.86237	4.931418	4.800941	5.094178	4.972666	5.331639
246084_at	4.225358	4.234736	4.354307	4.188317	3.890608	4.015676	3.894122	3.800421	3.997127	3.818455	3.972984	4.061505	3.840748	3.92845	3.814001	3.929561	3.896308	3.818803	4.171168	4.141858	3.835129	3.634502	3.965899	3.665199
246085_at	5.122653	4.943604	4.790888	4.797562	4.923219	4.681634	4.585601	5.108538	4.667127	4.793754	4.715867	4.683956	4.665652	4.736817	4.730903	4.569124	4.753674	4.81334	4.677021	4.574334	4.449201	4.522856	4.631118	4.675286
246086_at	4.658214	4.923725	4.673996	4.865944	4.743775	4.71519	4.58709	4.446602	4.703804	4.876047	5.033989	4.899822	4.793117	5.057403	4.925372	4.827378	4.705576	4.887903	5.003117	5.155944	4.818765	4.750883	4.725103	4.799067
246087_at	7.155081	7.198539	7.206313	7.212201	6.975474	7.171994	7.294661	7.133981	6.802423	6.597359	6.933287	6.783933	6.996592	6.92282	6.798407	7.066572	6.650225	6.52744	6.630224	6.60655	6.827772	6.695439	6.657276	6.88423
246088_at	7.396262	7.453203	6.995984	7.357003	7.316479	7.245324	7.459135	7.616155	7.698561	8.123848	7.880336	7.76966	7.433048	7.537933	7.543323	7.537348	7.754875	7.668754	7.734443	7.697206	7.278208	7.46407	7.387267	7.357776
246089_at	10.124259	10.080028	10.235406	10.13846	10.119135	10.202212	10.247533	10.11839	10.15163	10.182304	10.271326	10.224683	10.283506	10.308698	10.397148	10.276534	10.088648	10.094948	10.211675	10.249294	10.219707	10.187767	10.233976	10.149609
246090_at	9.434394	9.851757	9.550504	9.65825	9.436199	9.787881	9.55904	9.562849	8.607701	8.525231	8.440674	8.751263	8.295899	8.426334	8.526698	8.698138	8.66811	8.733324	8.600543	8.76312	8.706946	8.965629	8.820816	8.946483
246091_at	7.33796	7.182321	7.236973	7.197595	7.125199	7.116755	7.223002	7.149249	7.028765	6.797403	6.847198	6.831237	6.734232	6.751773	6.895228	6.941609	7.094527	6.751255	6.769816	6.924205	6.648983	6.508293	7.026366	6.791841
246092_at	10.655072	10.788719	10.740335	10.603225	10.911817	10.825912	10.849758	10.7702	11.306478	11.253135	11.234088	11.384357	11.522745	11.586837	11.754068	11.267583	11.220727	11.266906	11.336782	11.28982	11.558256	11.248458	11.543984	11.368923
246093_at	3.050747	3.2247	3.242095	3.232228	3.257121	3.168538	3.18869	3.251633	3.18953	3.316588	3.288361	3.143623	3.291031	3.229996	3.50543	3.140956	3.232052	3.293133	3.373205	3.25532	3.040394	3.261775	3.251384	3.262884
246094_at	5.991645	5.724766	5.737177	5.891874	5.791416	5.653305	5.980558	5.899564	6.425062	6.503402	6.205588	6.259145	5.775561	5.848747	5.715927	5.827242	6.336306	6.421464	6.195715	6.285872	5.670818	5.57403	5.776212	5.874784
246095_at	4.899834	4.782498	4.15049	4.807352	5.080607	4.703938	5.045349	5.407058	4.047879	4.01427	3.911391	3.975175	4.080421	3.915874	3.59955	3.969725	4.54008	4.240291	4.270437	4.158913	4.502882	4.363739	4.00102	4.412555
246096_at	3.460286	3.57062	3.45374	3.612259	3.562854	3.523219	3.6645	3.458205	3.586796	3.480346	3.647515	3.646706	3.586798	3.703489	3.616052	3.551478	3.562949	3.424478	3.505483	3.481263	3.520693	3.568654	3.508944	3.587166
246097_at	7.198344	7.295132	7.391599	6.834588	7.13207	7.515289	7.244038	7.140754	5.684085	5.049816	5.833319	6.403943	4.643924	5.086149	4.833716	5.984269	5.881008	6.020697	5.885195	6.328119	6.06008	6.21547	6.484786	6.546967
246098_at	5.830248	5.810889	6.137453	5.615562	6.382104	6.219118	6.399956	6.483486	6.195351	6.724656	7.005581	6.409477	8.629694	8.270424	8.41768	8.186085	6.270858	6.182432	6.849078	5.830266	7.862194	7.351993	7.977825	7.248855
246099_at	9.41803	9.142621	9.176429	8.886106	7.659053	8.048027	8.283459	7.09993	13.017094	13.435331	13.735729	13.213659	13.02585	13.461731	13.392591	12.486127	13.29826	13.223264	13.240226	12.994876	11.687157	12.37115	12.619408	11.397521
246100_at	3.114111	3.089119	3.0703	3.128278	3.04464	3.059806	3.191136	3.117259	3.122354	3.184025	3.248119	3.273002	3.09406	3.181783	3.105888	3.125742	2.951143	3.040789	3.212916	3.173991	3.101793	3.041073	3.11596	2.950415
246101_at	3.888337	4.208269	4.060576	3.82012	4.039932	3.922981	4.068382	3.866186	4.281015	4.250626	4.359658	4.170491	4.448656	4.334068	4.831466	4.310127	4.172228	3.945695	4.032224	4.051508	4.018449	4.312686	4.260465	3.829274
246102_at	3.355913	3.334784	3.461911	3.450053	3.346735	3.477137	3.454318	3.579076	3.359181	3.554668	3.23521	3.41064	3.444206	3.383941	3.439337	3.662152	3.347985	3.360793	3.391934	3.559802	3.344611	3.442402	3.374124	3.540358
246103_at	3.931449	3.882878	3.854316	3.931645	4.094196	3.982532	3.909364	3.743217	3.737076	3.663421	3.872923	3.66078	3.51714	3.757562	3.788718	3.736161	3.763369	3.586997	3.788995	3.852863	3.836877	3.771696	3.846815	3.715729
246104_at	4.978447	5.306774	5.269224	5.102347	5.0442	5.05652	5.307981	5.051142	5.079535	5.183864	5.282774	5.089219	5.245661	5.152815	5.353998	5.469802	4.916326	5.200006	5.063383	4.993169	5.107386	5.173794	5.023691	5.106438
246105_at	3.124085	3.256548	3.139452	3.108824	3.091146	3.151596	3.11027	2.952237	3.17595	3.048507	3.223096	3.151825	3.264169	3.273822	3.459074	3.320777	3.17556	3.109509	2.894542	3.448335	3.252426	2.986967	3.219929	3.157608
246106_at	3.272881	3.272113	3.396941	3.379649	3.323871	3.269575	3.383993	3.455973	3.3382	3.484447	3.560004	3.369609	3.415197	3.483721	3.467648	3.405884	3.2542	3.243526	3.325184	3.410887	3.327954	3.381352	3.33017	3.437329
246107_at	3.88522	4.256845	4.07904	4.015118	3.953677	4.009241	3.873963	4.056192	3.958009	3.855939	3.993771	3.858424	4.158339	3.882843	3.931485	4.05035	3.747184	3.850534	3.922797	3.744114	3.830001	3.908568	3.669048	3.92386
246108_at	4.556485	4.968754	4.734413	4.369426	4.594235	4.660775	4.840281	4.475102	4.164728	4.504806	5.383356	4.468221	5.662542	5.576265	5.560873	4.994864	4.566183	4.329803	4.576217	4.471391	4.434477	4.81895	5.510655	4.65364
246109_at	7.725501	7.848164	7.73508	7.623692	7.70487	7.94762	7.862819	7.55712	7.683459	7.632674	7.826409	7.869871	7.724858	7.66984	7.695677	7.568966	7.502827	7.470507	7.477083	7.650152	7.431155	7.498765	7.571668	7.513551
246110_at	6.757332	6.671122	6.681722	6.78409	6.534423	6.657321	6.443959	6.834928	5.563835	5.278642	5.704388	5.759647	5.396885	5.545105	5.68418	6.232631	5.784504	5.687196	5.685826	5.994637	6.379396	6.286117	6.244731	6.394919
246111_at	7.625627	7.605762	7.357648	7.239128	7.817069	7.446315	7.692962	7.882265	7.29921	7.336424	6.928866	7.166611	7.487935	7.277281	6.770434	7.657864	7.261726	7.27227	7.241028	7.335697	7.283988	7.643893	7.28475	7.563903
246112_at	6.917284	6.566332	6.651943	6.671594	6.796718	6.879652	6.932902	6.844716	7.149747	7.307974	7.126883	6.966238	7.285064	7.187411	7.23087	7.437656	7.114293	7.018941	6.921921	6.876287	6.99719	7.056573	6.796382	6.98621
246113_at	3.727015	4.024877	4.050474	4.117292	4.005089	4.252005	4.023002	3.98454	4.341994	4.399898	4.823044	4.493658	4.601216	4.365783	4.598037	4.271626	4.183324	4.227395	4.343833	4.446226	4.076603	3.984719	4.194147	4.007215
246114_at	8.280258	8.775701	8.433258	8.312604	8.55885	7.902851	8.768738	8.262452	8.631801	9.716084	9.524246	8.973857	10.855682	10.642876	11.108401	10.071489	8.871181	8.725854	8.849725	9.085939	9.696453	9.276005	9.773985	9.192425
246115_at	7.22213	7.326517	6.943231	7.026693	7.160723	6.957378	6.947362	7.413233	7.537013	7.566198	7.678754	7.144604	7.673648	7.609932	7.5771	7.046184	7.620281	7.462603	7.72134	7.331687	7.6789	7.631961	7.510565	7.366658
246116_at	3.566528	3.552351	3.553967	3.668154	3.515223	3.579086	3.399881	3.47253	3.608263	3.530795	3.545214	3.60521	3.757544	3.606414	3.93886	3.605904	3.699974	3.505363	3.5696	3.600133	3.911334	3.541888	3.503442	3.576765
246117_at	6.988346	7.106007	6.995082	7.070358	7.360091	7.037203	7.192586	7.524313	6.724576	6.602642	6.160498	6.66148	6.919503	6.969138	6.80301	7.450661	6.702261	6.693907	6.484102	6.64639	7.070941	6.921233	6.888553	7.283377
246118_at	3.66513	3.643846	3.403737	3.633638	3.605689	3.68017	3.494159	3.66515	3.880228	3.629135	3.703857	3.653344	3.96686	3.737257	4.004475	3.499068	3.543345	3.587163	3.893938	3.887574	3.71186	3.65139	3.61185	3.66267
246119_at	9.906848	9.743766	9.896459	9.698305	9.904341	9.92971	9.803759	9.885856	9.109508	9.042127	8.979533	9.091614	9.549758	9.409692	9.379129	9.72208	9.241854	9.188579	9.191983	9.095626	9.566682	9.63617	9.536617	9.779281
246120_at	6.735965	6.624397	6.576172	6.721455	6.797582	6.767323	7.072475	6.912666	6.657906	6.855177	6.306847	6.685769	6.50147	6.351319	6.277022	6.775898	6.943081	7.047461	6.723903	6.780286	6.972019	6.830968	7.026956	6.944284
246121_at	4.533934	4.349897	4.458432	4.631639	4.42248	4.406872	4.186863	4.054866	4.255573	4.23106	4.313899	4.408785	4.186357	4.256447	4.652885	4.470404	4.404406	4.35401	4.562686	4.624048	4.521138	4.484633	4.293634	4.452794
246122_at	8.64035	8.61666	8.660526	8.897948	8.339462	8.550643	8.57007	8.585614	7.892466	7.846458	7.904639	7.851999	7.47026	7.199219	7.573781	8.002056	7.727379	7.992748	7.927734	7.964855	7.900368	7.986782	7.787638	8.313176
246123_at	3.53416	3.510218	3.632826	3.49406	3.558899	3.563552	3.48097	3.319473	3.609058	3.777288	3.759079	3.643569	3.704071	3.535965	3.670363	3.6872	3.499502	3.525999	3.620948	3.824732	3.604856	3.600318	3.6182	3.773229
246124_at	8.818296	8.875286	8.755616	8.724966	8.61569	8.704919	8.586635	8.64462	8.880342	9.039455	9.069218	9.065521	8.667452	8.410768	8.67612	8.538772	8.78599	8.629506	8.768063	8.852558	8.58628	8.401831	8.5883	8.228235
246125_at	8.785459	8.691608	9.160178	8.737938	8.925677	9.431196	9.197496	9.108388	8.185817	7.880186	8.325122	8.199841	9.174689	8.972721	9.278839	9.43238	8.354264	8.449354	8.413422	8.16371	9.608049	9.575352	9.843678	9.580513
246126_at	8.243903	8.280524	8.34137	8.281499	8.265733	8.260655	8.334509	8.455434	8.31178	7.995469	8.031293	8.232254	7.71861	7.656615	7.740354	8.30239	8.267737	8.401007	8.195592	8.442333	8.271425	8.328415	8.151636	8.450118
246127_s_at	3.649105	3.826487	3.707942	3.445195	3.446977	3.591901	3.515764	3.471305	3.336917	3.128256	3.375159	3.307169	3.30707	3.319086	3.533441	3.512825	3.291027	3.354933	3.239162	3.338132	3.413102	3.297857	3.437739	3.328495
246128_at	3.861434	3.561884	3.647884	3.677081	3.628843	3.524137	3.548896	3.358737	3.684217	3.428249	3.60422	3.605319	3.86551	3.641729	3.795978	3.601182	3.518136	3.716106	3.877294	3.716795	3.515197	3.388398	3.578315	3.612855
246129_at	3.464357	3.552864	3.386435	3.65145	3.533718	3.225515	3.54053	3.523789	3.691688	3.537295	3.625883	3.478255	3.945051	3.547113	3.626858	3.534425	3.652577	3.5159	3.509951	3.705717	3.458143	3.438256	3.590247	3.470815
246130_at	3.424055	3.691775	3.542643	3.424314	3.264768	3.372333	3.503082	3.34798	3.463342	3.517042	3.506014	3.508791	3.476041	3.669617	3.953019	3.604562	3.424765	3.525391	3.479308	3.643493	3.493966	3.771962	3.140967	3.515298
246131_at	8.314531	8.156169	8.046166	8.127273	8.365428	8.249938	8.484499	8.230927	8.396644	8.440455	8.285145	8.161997	9.137677	9.050929	8.827597	8.979888	8.419272	8.374927	8.210654	8.324128	8.557845	8.491618	8.63249	8.624126
246132_at	4.663945	4.797113	4.592484	4.431453	4.501487	4.457337	4.367078	4.328714	4.834972	4.641795	4.636812	4.68532	4.679491	4.623619	4.780424	4.363395	4.456163	4.613855	4.697697	4.564656	4.525022	4.634672	4.567956	4.451742
246133_at	4.969824	5.374575	5.173518	5.11893	5.652209	5.516594	5.890373	5.265874	8.404775	9.280191	8.178279	8.521711	8.915695	8.473448	8.107811	8.552949	8.994761	9.036757	8.39764	8.659552	8.35226	8.12993	7.820342	7.96657
246134_at	6.604729	6.475907	6.345925	6.465221	6.49954	6.825819	6.778364	6.756759	6.036818	5.86625	5.654008	6.011577	6.296182	6.156073	6.163809	6.194422	5.986758	6.203254	5.968724	6.155672	6.475054	6.210695	6.238935	6.266663
246135_at	7.817869	7.854952	7.851339	7.644231	7.867141	8.011218	7.674343	7.738807	6.889364	6.289176	6.602282	7.012548	6.460918	6.684088	6.878982	6.90801	6.452389	6.881661	6.899138	6.856697	7.045552	7.019352	7.167625	7.163714
246136_at	3.993641	3.993765	4.071455	4.008202	4.408869	3.807834	3.872589	3.991296	3.996522	4.03499	3.735752	4.030046	4.072564	4.222392	4.101282	4.393797	3.968282	4.140759	3.802825	4.067992	3.927362	4.304278	4.302065	4.029542
246137_at	4.632417	4.828934	4.713896	5.053851	4.733823	4.561342	4.6634	4.385746	4.998927	4.762436	4.724222	4.747307	4.61887	4.513619	4.609852	4.804406	4.866962	4.753869	4.978841	4.485069	4.503732	4.645039	4.910871	4.411129
246138_at	4.273025	4.472972	4.576735	4.412908	4.197864	4.361963	4.393839	4.053994	4.018524	3.968637	4.037868	4.10198	3.696179	3.94566	4.001376	4.08569	3.805486	4.157111	3.98298	4.451097	3.874319	4.426132	3.975643	4.110485
246139_at	7.360842	7.280754	7.192858	7.348684	7.480475	7.420161	7.563469	7.625917	7.26208	7.516948	7.418082	7.267586	7.425477	7.410795	7.170951	7.572134	7.438082	7.484241	7.367582	7.254224	7.48379	7.337987	7.35855	7.453373
246140_at	7.127731	7.104042	6.965608	7.105828	7.298405	7.083478	7.413583	7.314003	7.093209	6.989756	7.033662	7.183623	7.226181	7.342393	7.113139	7.104493	6.869703	6.887898	6.965841	7.391145	6.941378	7.069453	6.958996	7.003161
246141_at	5.009412	5.039554	5.040176	4.906887	5.09761	5.342277	5.193362	5.523683	5.393698	5.453142	4.948081	5.366475	5.560367	5.474843	5.4483	5.523741	5.433294	5.543821	5.30082	5.380092	5.347697	5.33646	5.319332	5.398463
246142_at	3.890771	3.670004	3.672614	3.769211	4.239741	3.772194	4.14527	3.717591	3.460104	3.78491	3.790139	3.55735	3.771234	3.661095	3.896974	3.66318	3.643357	3.781926	3.830788	3.959393	4.043762	3.982305	3.753201	3.730145
246143_at	8.966231	8.524331	9.061127	8.179935	8.765111	8.724251	8.648975	8.611948	9.301307	9.450945	9.313256	9.461174	10.49906	10.446923	10.38734	10.127039	9.371138	9.31208	9.207182	9.341908	9.788244	9.594995	10.269243	9.537452
246144_at	7.565733	7.714557	7.818695	7.540232	7.802586	7.702895	7.709953	7.686488	6.548109	6.335922	6.354966	6.43821	7.211118	6.966169	6.837909	6.999224	6.133593	6.372816	6.288253	6.435275	7.266057	7.026314	6.916922	7.261227
246145_at	4.126443	4.293435	4.345742	4.161047	4.4656	4.480592	4.059555	4.272094	4.987402	5.27802	5.073057	4.851515	7.862651	7.445437	7.990625	6.94701	5.177916	4.969495	4.932071	4.888941	6.669699	6.200437	6.655305	6.034284
246146_at	8.41696	8.556938	8.38761	8.360723	8.400124	8.444178	8.356319	8.373924	8.454924	8.546676	8.762977	8.493916	8.891669	8.820227	8.748072	8.404912	8.263771	8.249777	8.359205	8.070348	8.382239	8.361614	8.582732	8.192836
246147_s_at	9.005166	8.932973	8.855001	9.071912	8.962188	8.84099	9.03649	9.095396	9.540382	9.928403	9.65128	9.622861	9.427072	9.348412	9.334155	9.367608	9.701508	9.813127	9.713271	9.688966	9.372392	9.305945	9.207606	9.381142
246148_at	6.339068	6.774291	6.465521	6.774484	6.686976	6.905591	6.839164	6.893025	6.861189	7.176189	7.140297	6.881933	7.037304	7.172639	7.114607	6.89957	6.864895	6.864092	6.959563	6.707787	6.908694	6.913306	6.95563	6.777845
246149_at	3.688544	3.799829	3.473126	3.820771	4.055149	3.837491	3.823004	3.985593	5.895863	6.683422	6.206705	5.374178	3.847282	3.847585	3.573916	3.790779	5.393022	6.014204	6.246722	5.817969	3.674845	4.00989	3.710805	3.650071
246150_at	7.754981	7.803681	7.951704	7.790955	8.222567	8.21384	8.225987	8.022553	7.94874	7.663288	7.71988	8.026654	9.209026	9.116701	9.195326	9.033904	8.070537	7.975836	7.909737	8.054218	8.838599	8.57699	8.924535	8.692924
246151_at	5.319275	5.125463	5.300339	5.913917	5.549514	5.665929	5.669179	5.605127	5.229976	5.526945	5.03594	5.0477	6.023966	5.423476	5.891389	5.698818	5.418114	5.246538	5.277002	5.295438	5.620728	5.695816	5.599399	5.567975
246152_at	7.331761	7.409492	7.362133	7.544806	7.364058	7.358183	7.360097	7.15782	6.979319	6.743558	6.838144	6.949707	6.681416	6.898822	6.667548	6.642138	6.86957	6.865288	6.808333	7.000525	6.664035	6.919724	6.798315	6.872783
246153_s_at	10.923539	11.002378	10.771498	11.303124	11.142424	11.028945	11.181226	11.288994	11.666221	11.840362	11.516894	11.701608	11.59692	11.77949	11.705505	11.381705	11.620001	11.775312	11.579299	11.802652	11.663275	11.517562	11.526155	11.699302
246154_at	12.408413	12.380112	12.345271	12.263277	12.581451	12.526821	12.509159	12.415622	11.125609	10.135707	10.754305	10.986996	10.372674	10.553735	10.495198	11.386215	11.24861	11.094561	10.929725	11.048657	11.536968	11.720101	11.325984	11.723213
246155_at	6.015959	6.042888	5.870413	5.696926	5.798779	5.752158	5.627244	5.444052	6.106901	6.265284	6.175234	5.994843	5.509633	5.615769	6.019321	5.360002	6.012651	5.893242	6.029324	5.8753	6.099156	5.417421	5.697873	5.506548
246156_at	10.450435	10.59878	10.514028	10.552479	10.58602	10.528777	10.627703	10.717933	10.694577	10.608194	10.870523	10.745777	11.059341	10.930275	11.133625	10.806005	10.627065	10.599476	10.726937	10.613396	10.969688	10.883738	11.000451	10.807473
246157_at	9.780064	9.709538	9.586253	9.501512	9.589846	9.496086	9.625627	9.574741	10.260158	10.289178	10.167197	10.296104	10.234118	10.133249	10.126046	10.167896	10.264729	10.232051	10.234964	10.414905	10.070813	9.924719	10.016765	10.048748
246158_at	8.299289	8.048517	8.452879	8.456239	8.199484	8.440835	8.287316	8.353092	9.618824	9.826313	9.716593	9.765848	9.408607	9.456962	9.540801	9.118046	9.446528	9.36486	9.484123	9.665929	9.137277	9.138638	9.126323	8.929817
246159_at	7.771539	7.747752	7.732344	8.123006	7.800969	8.199109	7.68531	8.026625	6.294113	5.282624	5.868746	6.277663	5.261522	5.466352	5.363037	6.498431	6.094474	6.203033	6.099268	6.259177	6.362055	6.9126	6.328383	7.092556
246160_at	8.125597	8.107087	8.016282	8.104152	8.152227	8.058081	8.096442	8.046717	8.143724	8.169859	8.202917	8.005855	8.225434	8.057291	7.996479	8.110227	8.067881	8.047579	8.139157	8.149909	7.951047	8.112631	8.00402	7.928487
246161_at	10.961824	11.146949	11.086667	11.005136	10.768825	10.921978	10.787514	10.68914	10.884736	10.633131	10.758523	10.949158	9.591132	9.838577	9.861381	10.216381	10.885066	11.061533	11.100107	11.086207	10.294157	10.527255	10.531554	10.356237
246162_at	7.293634	7.094523	7.268589	7.797371	7.243296	7.350456	7.550609	7.620663	8.571951	8.848423	8.582429	8.590101	8.158059	8.066725	8.284705	8.219337	8.735931	8.688639	8.700229	8.557266	8.347941	8.189151	8.289399	8.154282
246163_at	4.233852	4.010989	4.092655	3.946869	4.141003	4.272519	4.394726	4.197847	4.16086	4.113187	4.100669	3.973882	4.078192	4.286351	4.514948	4.230886	3.980431	4.070481	3.976919	4.139477	3.984578	4.027152	4.114531	4.138965
246164_at	3.447684	3.574257	3.313809	3.529979	3.624931	3.665646	3.648917	3.538647	3.473676	3.375712	3.584865	3.499841	3.401336	3.531702	3.466216	3.652888	3.441319	3.464302	3.433993	3.504408	3.408593	3.550035	3.275174	3.33226
246165_at	4.628589	4.686497	4.598908	4.526971	4.633192	4.413714	4.261916	4.389709	4.455618	4.766401	4.564759	4.531315	4.485315	4.930321	4.960095	4.400866	4.532252	4.647005	4.395654	4.595415	4.422651	4.181056	4.709983	4.625595
246166_at	4.199302	4.429984	4.300271	3.990526	3.985119	3.835061	4.450184	4.010108	4.103706	4.31443	4.240281	4.269084	4.475327	4.346102	4.309293	4.433259	4.075798	4.211897	4.270833	4.259084	4.256409	4.218297	4.23929	4.288142
246167_at	4.866016	5.106005	4.95728	4.930541	4.740926	5.100723	4.830606	4.782102	4.784204	5.011816	4.963978	4.804122	4.933217	5.083456	4.656553	4.975373	5.060261	4.905335	4.795298	4.969587	4.875741	4.784325	4.955854	5.100602
246168_at	3.432093	3.587418	3.402513	3.24893	3.388391	3.474589	3.570786	3.36443	3.516611	3.420373	3.388878	3.413324	3.223594	3.341527	3.474557	3.39885	3.462514	3.273473	3.263627	3.404044	3.43214	3.494746	3.551625	3.563104
246169_at	7.453077	7.578361	7.265155	7.292536	7.445374	7.094461	7.423676	7.441935	7.436341	7.715468	7.645016	7.550211	7.437613	7.520415	7.745041	7.356026	7.480098	7.593713	7.480719	7.819461	7.458821	7.534431	7.739312	7.443262
246170_at	10.564917	10.724913	10.566143	10.43617	10.511903	10.540256	10.386581	10.504145	10.187696	10.306066	10.267859	10.35108	9.940685	10.003229	9.669641	9.832713	10.249427	10.162324	10.005803	10.428152	9.751515	9.907524	9.738182	9.803471
246171_at	9.374183	9.446947	9.571646	9.701457	9.506476	9.65649	9.544006	9.909557	9.194416	9.247238	9.607317	9.498859	9.383685	9.5383	9.590983	9.662108	9.322821	9.32481	9.399148	9.462784	9.516731	9.482638	9.573154	9.51099
246172_s_at	4.056467	4.031798	4.111005	4.058199	3.9579	4.033279	4.270383	4.087033	4.09226	4.152698	4.103915	4.234331	4.254141	4.088751	4.378161	4.139743	3.961679	4.235474	3.973397	4.067624	3.906042	3.720906	4.16257	4.130366
246173_s_at	7.633894	7.252804	7.311521	7.489703	7.466587	7.327402	7.614134	7.52984	7.677229	7.682384	7.425883	7.529149	7.433682	7.466847	7.36399	7.429255	7.725712	7.634455	7.400778	7.443787	7.583161	7.214537	7.348062	7.632658
246174_s_at	3.309287	3.44654	3.453688	3.404274	3.215707	3.429409	3.51925	3.234831	3.25066	3.397045	3.323985	3.487676	3.438821	3.551623	3.553786	3.478475	3.316192	3.422433	3.248505	3.456074	3.641739	3.391691	3.447853	3.316503
246175_s_at	4.576412	4.098315	3.903805	4.230425	4.706007	4.193605	4.870506	4.947238	3.722487	3.633509	3.429704	3.713953	3.871544	3.507235	3.485312	3.84153	4.177495	4.056368	3.771921	3.798531	3.755549	3.957151	3.858203	4.162761
246176_at	3.204951	3.247224	3.259921	3.221917	3.275506	3.253928	3.162816	3.107125	3.31396	3.500533	3.313854	3.238124	3.176803	3.352601	3.550317	3.46251	3.294234	3.335514	3.307745	3.496639	3.362165	3.377676	3.281542	3.377506
246177_at	3.360406	3.510507	3.417442	3.406641	3.550066	3.567306	3.302697	3.49505	3.664967	3.814841	3.809726	3.452725	3.572488	3.461877	3.764829	3.695111	3.727502	3.540626	3.769866	3.510348	3.636987	3.664971	3.662164	3.715729
246178_s_at	3.615385	3.43557	3.590641	3.659022	3.599824	3.748578	3.63755	3.593803	3.492446	3.827367	3.636256	3.710621	3.886586	3.742596	3.842545	3.700887	3.737263	3.783073	3.514023	3.371816	3.661523	3.673767	3.733627	3.549948
246179_at	4.225297	4.461501	4.335663	4.213358	4.121142	4.34241	4.152252	4.379377	4.27441	4.392667	4.274513	4.174359	4.130405	4.323629	4.171883	4.423916	4.396131	4.25133	4.270124	4.064007	4.271335	4.323629	4.022939	4.429122
246180_at	7.896624	7.661581	7.781644	7.778029	7.807737	7.922404	7.879105	7.92579	7.305877	7.199196	6.954731	7.216087	7.694887	7.628444	7.622571	7.797562	7.491359	7.418613	7.24362	7.348275	7.668691	7.717312	7.689051	7.782609
246181_at	3.59771	3.559474	3.811653	3.341525	3.528818	3.557883	3.549347	3.581561	3.571962	3.292378	3.456914	3.530232	3.632603	3.729112	3.635628	3.84744	3.550938	3.443339	3.538551	3.522057	3.560292	3.311313	3.53745	3.308333
246182_at	4.48986	4.497267	4.304834	4.387316	4.362937	4.59038	4.387885	4.308375	4.351671	4.525114	4.531872	4.40377	4.35958	4.424177	4.418601	4.779096	4.346961	4.292035	4.237402	4.621489	4.413618	4.37618	4.492407	4.285138
246183_at	4.68393	4.608529	4.724251	4.647807	4.72322	4.336033	4.493881	4.287856	5.028108	5.122453	5.479732	5.157557	5.288374	5.299179	5.526592	4.900061	4.818671	5.027514	5.330772	5.20823	4.932832	5.180787	4.866482	5.143648
246184_at	9.637793	9.676866	10.041609	9.477848	10.030775	9.99926	9.937069	9.733299	9.74478	10.153882	10.31462	9.690874	10.636958	10.818719	10.518134	10.258189	10.007122	10.012236	9.981068	9.501867	10.21111	10.265968	10.408174	10.05222
246185_at	6.064703	5.701984	5.889558	5.957152	6.019045	5.921403	6.002409	6.020537	6.221579	6.011855	5.880937	5.970824	6.193716	6.211002	6.481058	6.386711	6.133884	5.972707	6.08657	6.395853	6.147878	6.049782	6.03175	6.12241
246186_at	3.575399	3.403657	3.33077	3.300908	3.46793	3.532492	3.392924	3.436869	3.340606	3.424378	3.466626	3.291581	3.489715	3.403454	3.371675	3.395642	3.25004	3.356615	3.258302	3.450425	3.333653	3.688815	3.442373	3.362154
246187_at	6.855325	6.820186	6.465595	7.336807	6.814114	7.119329	6.830709	7.082303	6.056219	5.598326	6.144187	6.077255	5.763364	5.722624	5.916056	6.281854	5.939923	5.32664	5.55437	6.107616	6.318844	6.406787	6.068822	6.06815
246188_at	4.033009	4.143093	4.202497	3.971006	4.051035	4.119187	3.68577	3.898026	3.865806	3.927197	4.020852	4.050833	4.16929	3.812835	3.972251	3.917369	3.821141	3.948467	3.972251	4.192162	3.90687	3.920704	3.816566	4.155344
246189_at	7.619823	7.647259	7.658881	7.645583	7.733333	7.931095	7.873352	7.936039	8.877711	9.019662	8.836501	9.07249	8.784151	8.763726	8.916748	8.61849	8.822171	8.885449	8.911744	9.038733	8.460011	8.404182	8.653189	8.499425
246190_at	7.247285	7.239906	7.294974	7.371351	7.020281	7.376961	7.321171	7.293613	7.307064	7.450675	7.42962	7.184309	7.346818	7.542862	7.429468	7.310737	7.242469	7.219051	7.339315	7.122926	7.139875	7.281175	7.205237	7.21136
246191_at	10.147736	10.12272	9.982198	10.016121	10.06417	10.169059	10.23652	10.281317	9.966209	9.996259	9.683015	9.974072	9.841948	10.0153	9.934499	9.903302	9.908054	10.154569	9.903813	10.114693	9.967332	9.973645	10.040023	10.009178
246192_at	10.14885	10.108041	10.361813	10.21672	10.270216	10.084195	10.220377	10.163747	10.192487	10.317438	10.286362	10.258047	10.34099	10.332246	10.416015	10.26513	10.190095	10.254129	10.309268	10.28235	10.206992	10.152482	10.316367	10.269928
246193_at	5.958739	5.912459	5.717902	5.854815	5.983331	6.288071	6.065477	5.885883	6.955371	6.838632	6.759014	6.845318	6.480323	6.587301	6.575779	6.387431	6.480323	6.530225	6.682824	6.732172	6.157368	6.138543	6.268436	6.183008
246194_at	9.428636	9.376631	9.509327	9.462189	9.402037	9.380013	9.264929	9.338584	8.98252	8.366707	8.672023	9.050295	8.445249	8.573684	8.335418	8.961939	8.713909	8.816718	8.670138	9.002403	8.772313	8.922284	8.765642	8.99431
246195_at	5.024844	5.451615	4.967165	4.991892	4.499224	4.676995	4.463997	4.4285	4.892827	4.539553	4.412681	5.135891	4.11505	4.089665	4.262681	4.092621	4.564822	4.408063	4.287564	4.648524	3.709252	3.974212	4.070412	3.951375
246196_at	5.929304	6.315233	5.750324	6.53621	6.530967	6.146888	6.254789	6.479573	6.54578	6.618589	6.829269	6.909683	6.768975	7.009612	6.582163	6.582627	6.681711	6.602673	6.638217	6.761478	6.460021	6.334811	6.415827	6.316487
246197_at	3.791826	4.075067	3.656972	3.829141	3.517461	3.552659	4.336289	4.198469	6.771103	7.425547	7.665001	6.853596	7.63454	7.831867	7.998947	6.788533	6.718935	6.772362	7.508441	6.339958	7.318801	6.768629	7.456791	6.635383
246198_at	8.327624	8.130347	8.084322	7.882776	8.19844	8.037539	8.021152	7.737511	8.392857	8.573558	8.524394	8.515129	8.861184	8.646784	8.570756	8.603116	8.36572	8.380959	8.279487	8.470374	8.273176	8.186068	8.512693	8.35816
246199_at	8.401815	8.163523	8.427114	8.533561	8.50052	8.542913	8.305042	8.373637	7.357919	6.762357	7.412366	7.642059	6.885327	7.140549	7.208214	7.563805	7.36678	7.461934	7.49224	7.685121	7.979045	7.923502	7.69312	8.091866
246200_at	3.883188	3.945208	3.929768	4.160987	3.947338	3.704127	3.548156	3.856269	3.621417	3.693508	3.386074	4.095787	3.615921	3.671662	3.757738	3.508889	3.326604	3.472555	3.532837	4.114527	3.596299	3.572148	3.630329	3.678775
246201_at	7.628997	7.546728	7.67121	7.389339	7.619882	7.838315	7.612369	7.641446	7.843747	7.958898	7.991739	8.042627	8.254325	8.189138	8.395878	8.09695	7.851469	7.89273	7.728567	7.879126	8.023306	7.830286	8.211053	7.916591
246202_at	8.530469	8.306882	8.517976	8.447593	8.383679	8.564397	8.43704	8.422167	8.781976	8.812072	8.698724	8.775444	8.54757	8.624099	8.549432	8.444829	8.575023	8.61465	8.658785	8.80033	8.44469	8.423522	8.386701	8.457496
246203_at	4.164735	4.116601	4.02245	4.106718	3.887557	4.193273	4.040954	3.912335	3.905571	4.230903	4.309222	4.020078	4.049703	4.621551	4.466717	4.253049	4.243509	4.142596	4.092345	4.160475	4.076603	3.915795	4.256119	4.050788
246204_at	7.228466	7.332132	7.336856	7.550354	7.211634	7.576908	7.405433	7.3648	6.707843	6.47611	6.883755	6.818769	7.20491	7.016191	7.175146	7.269338	6.660045	6.49651	6.793817	6.444649	7.03092	7.140906	7.191768	6.944764
246205_at	8.190958	8.119109	8.294179	8.310878	8.194063	8.216122	8.136173	8.042657	7.802199	7.565426	7.758993	7.753414	7.722881	7.623595	7.65575	7.24045	7.608062	7.762095	7.996928	7.736353	7.864282	7.894657	8.025471	7.587878
246206_at	4.016627	4.18928	4.227205	3.922041	3.906738	4.043339	3.963295	3.918036	4.118384	4.086384	4.114605	4.013652	4.133801	4.0879	4.265753	4.135051	3.798996	3.922489	3.971391	3.977283	4.119848	4.055673	4.113905	4.094228
246207_at	7.498987	7.455245	7.329009	7.606838	7.542583	7.428006	7.690443	7.593634	7.382884	7.367824	7.174267	7.234029	7.23077	7.255405	7.303508	7.209178	7.22994	7.362788	7.272837	7.510972	7.379539	7.463703	7.354224	7.476241
246208_at	4.079616	4.073111	4.052935	4.17375	4.075662	4.109074	4.084499	4.002293	3.878725	4.046505	3.810447	4.07571	4.152973	3.950053	4.500256	4.062962	3.751326	4.086255	4.034297	4.120711	4.113242	3.817624	3.971105	3.934185
246209_at	8.13659	8.091437	8.075566	8.115317	8.259679	8.160771	8.343684	8.192623	7.507483	7.327481	7.178933	7.065157	7.61314	7.356121	7.643532	7.598788	7.516125	7.451237	7.471514	7.296155	7.88484	7.821656	7.736659	7.915898
246210_at	6.517666	6.593126	6.743636	6.867061	6.61392	6.816075	6.953623	7.041285	7.290482	7.314434	7.118172	7.379131	6.899922	7.345069	7.117961	7.170395	7.121778	7.097504	7.254729	7.181608	6.961895	6.986301	7.040513	6.84721
246211_at	9.026136	9.293832	9.12701	9.322081	9.260387	9.607461	9.637573	9.356913	8.297868	8.312262	8.301168	8.296962	8.594614	8.651496	8.584746	8.623298	8.514028	8.516253	8.389529	8.343656	8.723949	9.201465	9.10028	8.727689
246212_at	4.422948	4.100101	4.606009	4.407769	4.257451	4.322038	4.31535	4.291276	4.167234	4.249369	4.338452	4.389632	3.911157	4.2091	4.184117	3.876571	3.877986	4.060939	3.899915	4.174721	3.957203	4.233026	4.133873	4.060579
246213_at	7.564801	7.664508	7.631664	7.570926	7.519509	7.711356	7.699946	7.530082	8.172267	8.455964	8.480861	8.056293	8.242488	8.295343	8.363406	8.083756	8.123995	8.031214	8.235368	7.910529	7.83795	7.810976	7.930592	7.591757
246214_at	8.259526	8.249714	8.482197	8.486783	8.131132	8.416039	8.454361	8.596887	9.84827	10.185368	9.932097	9.713763	10.520511	10.300243	10.149319	10.088633	9.77906	9.70854	9.805339	9.716958	9.866102	9.812941	9.886238	9.727587
246215_at	8.084575	7.419625	8.050748	8.453768	8.216326	8.202898	8.172327	7.842487	8.329083	8.074697	8.189472	7.875723	7.83076	8.009927	8.135683	8.088659	7.876948	7.807936	8.235029	8.059947	8.182341	8.351691	8.091412	8.159183
246216_at	7.157887	7.274771	6.977751	6.614902	6.912511	6.848411	6.833436	6.491268	6.952554	7.087576	6.642125	6.545662	6.281465	6.360719	5.827853	5.821427	6.780593	6.912901	7.042947	6.685828	6.131372	6.411832	6.357017	5.948997
246217_at	6.836688	6.923996	6.938678	6.820511	6.833752	6.676566	6.818896	6.868155	6.815298	6.721451	6.700545	6.776345	6.86998	6.619862	6.614568	6.546673	6.672662	6.648954	6.670672	6.702593	6.384615	6.28382	6.307957	6.607098
246218_at	8.504319	8.588531	8.516528	8.809832	8.311655	8.444524	8.30156	8.632366	8.569403	8.651424	8.7684	8.652355	8.551682	8.554857	8.464071	8.400326	8.54043	8.595714	8.676588	8.539882	8.637431	8.680644	8.403586	8.649793
246219_at	9.218377	9.097348	9.027875	9.445632	9.204103	9.195741	9.533935	9.663084	10.300126	10.488053	10.084691	10.318038	10.312122	10.29245	10.386681	10.293029	10.21887	10.439113	10.318969	10.369549	10.48451	10.29023	10.408072	10.434514
246220_at	7.779042	7.995349	7.627367	7.885906	7.856971	8.01475	7.88502	8.042844	8.057618	8.074527	7.956241	8.008899	8.462479	8.308166	8.088132	8.116646	8.090082	8.053942	8.056575	8.049916	8.163333	8.08295	8.165947	8.036452
246221_at	9.132129	9.205136	8.897938	9.181585	9.351273	9.21586	9.387681	9.372378	9.517827	9.600395	9.230543	9.266988	9.031298	8.875339	8.682378	9.28143	10.102245	9.885157	9.437519	9.570743	9.356868	9.404739	8.92215	9.288136
246222_at	6.776813	6.990409	6.558177	7.724552	6.911391	7.480149	7.258263	7.527997	6.389135	6.141679	6.667729	6.306174	6.198296	6.409295	6.628965	6.454355	6.467119	6.676515	6.65001	6.471944	6.581718	7.248813	6.923124	6.609977
246223_at	8.306645	8.262124	8.294508	8.257294	8.425006	8.41233	8.48297	8.355434	8.287076	8.370438	8.173615	8.211297	8.454369	8.463946	8.524385	8.110333	8.210204	8.357937	8.296231	8.132682	8.362134	8.29502	8.398629	8.340522
246224_at	3.45306	3.522288	3.450419	3.394158	3.518771	3.497045	3.555039	3.410548	3.253243	3.570949	3.463799	3.508791	3.534604	3.728961	3.580101	3.593262	3.257101	3.316242	3.345311	3.230906	3.867621	3.337731	3.452882	3.456894
246225_at	8.007974	8.206144	8.207349	8.597845	8.039107	8.085404	7.95023	8.180545	7.651193	7.122616	7.691687	7.72649	7.240846	7.18054	6.885398	7.568059	7.441049	7.518398	7.494129	7.686297	7.548204	7.348499	7.380222	7.758356
246226_at	9.306121	9.508411	9.635433	9.778846	9.686103	9.541717	9.546409	9.62749	9.83016	9.65412	9.820308	9.920338	9.653196	9.599845	9.777009	9.886996	9.71388	9.786441	9.879108	9.741469	10.08471	10.023345	9.871816	10.096626
246227_at	3.529675	3.863056	3.663268	3.741928	3.801884	3.692181	3.730528	3.603015	3.70625	3.805841	3.764851	3.906563	3.861867	3.733081	3.932887	3.902164	3.720334	3.727436	3.769061	3.803385	3.777199	3.678989	3.991591	3.701176
246228_at	4.957277	4.693414	5.135059	4.571553	5.585867	4.815209	5.073004	5.337712	7.242588	7.329201	6.65235	6.407616	9.410899	9.415376	9.127664	8.001271	8.284484	7.92387	7.865696	6.590594	8.5129	7.636981	8.020669	6.877705
246229_at	3.489423	3.550185	3.563014	3.593655	3.284496	3.366038	3.487058	3.375823	3.525304	3.675301	3.708512	3.25439	3.47025	3.248916	3.374194	3.317067	3.476478	3.402953	3.677505	3.468223	3.495788	3.492185	3.73998	3.459546
246230_at	6.450218	6.243677	6.444134	6.276472	6.341518	6.352802	6.130659	6.418402	6.932472	7.438714	7.006746	7.326449	8.001873	7.565697	8.037575	7.86376	7.004737	6.91028	6.850828	7.123648	7.562787	7.002879	7.295354	7.449223
246231_at	7.916611	7.845228	7.633577	7.399183	7.879943	7.713788	7.659667	7.530114	6.183586	5.961061	5.505315	6.105213	5.38902	4.701406	4.648614	5.795409	6.02589	6.287113	5.805727	6.248817	6.681217	6.60556	5.992868	7.041245
246232_at	7.838878	7.852247	7.682471	7.8214	8.023113	8.024783	8.144253	8.080797	7.585615	7.507208	7.29448	7.400369	7.335316	7.437111	7.401486	7.357349	7.736293	7.615315	7.52735	7.614368	7.642235	7.768282	7.67462	7.866467
246233_at	7.155226	7.008853	7.271536	6.787289	7.207728	7.127027	7.156238	6.8185	6.560454	6.723752	6.816044	6.57572	7.680923	7.73994	7.651229	7.545677	6.845688	6.87455	6.855285	6.509861	7.433318	7.474576	7.425894	7.302686
246234_at	7.346481	7.358162	7.242736	7.498343	7.495081	7.471674	7.520164	7.521267	7.058979	7.007972	7.037795	6.81992	6.575368	6.696849	6.579485	6.569661	7.022703	7.038132	7.027139	6.919615	6.936803	6.96767	6.640718	7.070101
246235_at	7.679799	7.352776	7.394632	7.024552	7.368266	7.018244	6.946776	6.772394	6.69057	6.689489	6.73607	6.72322	5.760087	5.846994	6.051612	6.09816	6.444245	6.524611	6.830265	6.983581	5.949602	6.057809	5.945181	6.305862
246236_at	4.466527	4.574321	4.594075	4.54964	4.817482	4.661746	4.639945	4.787315	4.3481	4.562758	4.613915	4.492587	4.93484	4.794509	4.748994	4.955815	4.317778	4.712473	4.364019	4.329201	4.821541	4.674033	4.856338	4.965572
246237_at	9.323995	9.319611	9.334416	9.346789	9.229636	9.447612	9.351636	9.114034	8.651363	8.514018	8.369674	8.628818	8.355601	8.349711	8.268041	8.617216	8.657462	8.669414	8.55315	8.801859	8.638011	8.733142	8.424842	8.754809
246238_at	6.583419	7.054249	7.53685	5.793336	6.312231	6.009079	6.538896	5.811881	6.827937	7.520521	8.795277	6.29099	8.379755	8.475554	8.363963	7.305995	7.348709	6.828707	7.841343	6.165976	6.526053	6.573649	7.895657	5.946685
246239_at	6.579114	6.642499	6.602586	6.462678	6.583556	6.631994	6.742871	6.702005	7.249308	7.515785	7.498192	7.009064	7.666582	7.587085	7.616142	7.018965	6.985538	7.105835	7.222867	6.90506	6.990797	7.122674	7.366885	6.820633
246240_at	6.545307	6.628515	6.426132	6.66622	6.533486	6.482801	6.605394	6.675684	6.501691	6.668939	6.603295	6.801003	6.682695	6.466701	6.792857	6.775898	6.388181	6.572602	6.514937	6.597764	6.561671	6.446167	6.346931	6.711194
246241_at	3.898885	4.042091	4.164011	3.771785	3.649735	4.244732	4.082094	3.896231	3.651828	3.844386	4.175807	3.845005	3.913228	3.937738	4.244732	3.867118	3.605058	3.935446	3.865069	3.911563	3.863134	3.777624	3.726912	3.677657
246242_at	3.810739	3.814564	3.765047	3.671966	3.813256	3.809673	3.789069	3.756763	3.784619	3.997245	3.800736	3.803037	3.705585	3.830689	4.009121	3.866644	3.617903	3.73774	4.133344	4.096597	3.604167	3.620159	3.853552	3.835842
246243_at	6.787991	6.774905	6.344387	6.527596	7.104496	6.820814	6.834974	7.198523	5.238284	4.645755	5.152729	5.081643	5.102752	5.028573	5.129398	5.151505	5.550388	5.361548	5.351288	5.176971	5.676657	5.726589	5.574964	5.881778
246244_at	6.323431	6.341294	5.85058	5.842518	5.930294	5.45404	5.841233	6.033831	5.310015	5.01672	4.768185	5.20643	5.30353	5.101411	4.359915	5.337384	5.217005	5.005737	5.227403	5.241823	5.340614	5.213313	4.451156	5.496347
246245_at	8.658716	8.389541	8.541613	8.680857	8.532605	8.540277	8.527609	8.558331	8.292224	8.146678	8.198039	8.291819	8.32006	8.271668	8.271874	8.467847	8.228045	8.179651	8.069069	8.253093	8.365551	8.29417	8.304596	8.147591
246246_at	4.669683	4.49667	4.423604	4.718532	4.700557	4.584061	4.709125	4.882931	4.442037	4.69063	4.511907	4.661358	4.554147	4.429152	4.586437	4.56029	4.385966	4.579926	4.437087	4.703875	4.577337	4.679705	4.566303	4.393674
246247_at	7.819054	8.113858	8.110356	8.004998	7.620657	7.347404	7.414911	7.539525	9.200106	9.407673	9.106244	9.216386	8.140911	7.997175	7.953935	7.976344	9.299919	9.137328	9.039139	9.339235	8.091049	7.880304	7.887159	8.066795
246248_at	2.898392	3.025498	2.980336	3.002583	3.031921	3.04294	2.980504	2.986881	3.078036	3.216533	3.026138	3.118915	3.036731	3.157579	2.99405	3.130429	2.931382	3.101205	3.040487	3.083584	3.077146	3.034374	3.103127	2.997715
246249_at	6.83771	7.011292	6.855583	7.21142	6.982254	6.683173	7.226942	7.296404	7.426084	7.72585	7.50608	7.808896	7.083578	7.384495	7.149241	7.465296	7.639113	7.641843	7.51407	7.857361	6.814648	7.141084	7.10815	7.358004
246250_at	4.060596	4.143709	4.162081	4.046793	3.89602	4.128685	3.9617	3.933075	4.31035	4.174767	4.393233	4.438951	4.588098	4.724881	4.561008	4.168938	3.972008	4.071395	4.179393	4.067852	4.586881	4.414031	4.326596	4.943872
246251_at	3.796497	4.025666	4.038967	4.264914	3.975265	4.338681	3.919838	3.945707	3.630774	3.854114	4.045317	3.799829	4.052604	4.182968	4.348319	3.854642	3.717419	3.661544	4.042423	3.996298	4.006299	4.320176	4.193713	4.109194
246252_s_at	3.043394	2.974724	3.207596	3.07595	3.047391	3.119345	3.147964	3.269179	3.046152	3.086815	3.234234	3.010765	4.332387	5.451134	6.15034	3.159987	2.97206	3.073667	3.155188	3.133765	4.240479	4.278308	4.003755	3.788183
246253_at	9.791727	9.608245	9.489775	9.510791	9.396678	9.032787	9.380659	9.291691	8.938708	8.822663	8.387203	8.981219	8.936469	8.720576	8.377139	8.705439	9.148707	8.691121	8.5662	9.075528	8.702481	8.775243	8.551218	9.086438
246254_at	4.177451	4.302843	4.217099	4.492228	4.424872	4.254818	4.483295	4.110757	4.145805	4.339491	4.567021	4.140605	4.561991	4.587152	4.572944	4.863603	4.330783	4.14556	4.371138	4.269958	4.19245	4.307899	4.885909	4.274046
246255_at	6.486135	6.235985	5.988842	6.112153	6.464517	6.205282	6.330018	6.576664	6.584299	6.778831	6.584408	6.568534	6.79432	6.829249	6.586822	6.886445	6.752347	6.620431	6.479708	6.207156	6.661337	6.514743	6.487107	6.491758
246256_at	3.576913	3.855132	3.700153	3.899171	3.762318	3.867351	3.74432	3.755147	3.61247	3.919532	3.813858	3.75972	3.870197	3.931431	3.790669	3.750642	3.624083	3.715542	3.583853	3.988287	3.718648	3.687969	3.778215	3.627614
246257_at	8.722944	8.398918	8.124681	8.48223	8.631285	8.519055	8.50177	8.833475	8.127216	8.19695	7.830783	7.904239	7.816644	7.650936	7.385006	8.23965	8.296118	8.328671	7.837295	8.131349	7.975193	8.184809	8.050249	8.439076
246258_at	3.738126	3.517429	3.703462	3.691678	3.728954	3.867778	3.858837	3.743111	3.674067	3.780561	3.399753	4.021146	3.751561	4.058776	3.627425	3.816879	3.75079	3.559663	3.607003	3.59623	3.734306	3.752995	3.873705	3.715729
246259_at	8.404948	8.553778	8.728847	8.589685	8.273837	8.584204	8.591874	8.358487	8.897232	9.037287	8.9292	8.916878	8.578231	8.534486	8.692323	8.342469	8.713089	8.964306	8.94691	9.043443	8.32319	8.468983	8.299396	8.176334
246260_at	9.104306	9.22313	9.250833	9.357334	9.169853	9.34295	9.374064	9.383981	9.4957	9.627959	9.505345	9.476402	9.82516	9.8786	9.978796	9.502687	9.442267	9.578735	9.636745	9.460669	9.812784	9.77069	9.814936	9.700875
246261_at	4.376189	4.536125	4.77771	5.00182	4.973749	4.74266	4.781996	4.861585	4.265539	4.43943	4.226165	3.998343	4.324864	4.545983	4.342537	4.435164	4.559045	4.570808	4.125878	4.069382	4.558652	4.575919	4.373789	4.687071
246262_at	5.197799	5.410352	5.380325	5.604822	5.46011	5.337051	5.492647	5.501695	5.288049	5.087296	5.437521	5.084076	4.942691	5.064125	4.958071	4.915485	4.873271	5.331295	5.072676	5.162983	5.186601	5.200354	4.985573	5.273191
246263_at	8.540897	8.452453	8.275708	8.469588	8.684414	8.484038	8.611013	8.64229	8.696292	8.58366	8.336733	8.633074	8.826534	8.812421	8.67022	8.642772	8.715931	8.696611	8.601278	8.682799	8.704352	8.688804	8.641602	8.682286
246264_at	4.693745	4.685073	4.900686	4.732837	5.004182	5.181259	5.167034	4.897616	5.064858	4.955392	5.05827	5.082423	5.257628	5.192922	5.081199	5.159055	5.012091	4.97553	5.026742	4.866528	4.830781	4.746775	5.028338	5.021444
246265_at	7.006898	7.224204	7.015277	7.199615	7.039467	6.974267	7.09511	7.25709	7.274803	7.411661	7.08013	7.470025	7.198168	7.379134	7.020484	6.866209	7.03647	7.249719	7.16359	7.485355	7.003784	6.868372	6.56037	6.733087
246266_at	7.205429	7.284754	7.014022	6.856547	7.129317	7.087694	6.77507	7.120316	7.646209	7.891281	7.724339	7.836589	7.502463	7.471246	7.316053	7.136302	7.810572	7.713522	7.649298	7.817671	7.157246	6.936177	6.852709	7.025188
246267_at	12.640014	12.54904	12.661174	12.795116	12.707825	12.625673	12.622136	12.723924	12.148655	11.745718	12.070067	12.147605	11.68449	11.735939	11.639998	12.272027	12.211553	12.002912	12.017638	12.241375	12.248085	12.393087	12.004418	12.452386
246268_at	8.304178	8.453566	8.388664	8.468116	8.856395	8.430848	8.058228	8.605661	7.727696	7.265285	7.41862	7.768993	7.646417	7.468334	7.35237	7.958022	7.703494	7.829098	7.776035	7.805363	8.105136	7.981117	7.957828	8.37176
246269_at	4.628989	4.32459	4.567012	4.682914	4.603127	4.258021	4.295454	4.501773	3.932114	3.908919	4.010387	4.093255	3.958809	3.795389	3.924848	3.9524	3.9944	4.36026	4.042354	4.200666	3.887974	3.971013	3.895454	4.048319
246270_at	9.946104	10.217207	10.374053	9.641165	9.941218	10.170482	10.074228	9.488917	11.024895	11.932454	12.009823	11.03451	10.726453	11.39035	11.099612	10.229667	10.977465	10.941155	11.399416	10.857163	10.160594	10.890475	11.000946	10.768415
246271_at	4.088242	4.091208	4.470353	4.00402	3.931983	4.06077	3.935191	4.001663	3.690301	3.878029	3.799077	4.048158	3.969595	3.950307	4.215608	4.076606	3.668838	3.867712	3.90613	3.829853	4.352396	3.779634	3.940293	4.084398
246272_at	5.415492	5.319328	5.950655	5.868148	4.789621	4.749112	4.526833	4.679356	9.694548	9.780274	9.953622	9.506675	8.608215	8.908772	8.872783	7.744259	9.205889	8.984247	9.972464	9.325087	8.167539	8.250368	7.956039	7.310832
246273_at	3.680144	4.164022	3.623517	3.660186	3.744582	3.833849	3.820268	3.604391	3.869277	3.931451	3.918863	3.898584	3.789331	3.900021	3.860719	3.839339	3.832165	3.742202	3.97191	3.487777	3.885566	3.985381	4.038155	3.854626
246274_at	4.169694	4.193882	4.138985	4.259433	4.183513	3.818306	3.960444	4.102299	4.438027	4.268796	4.235512	4.215022	4.225565	4.47255	4.254525	4.30775	3.907372	3.966002	4.201994	4.164436	4.282943	4.347086	3.874579	4.283072
246275_at	7.374926	6.948319	7.025104	5.902229	7.911702	7.354017	7.248341	6.992671	4.284655	3.680663	4.276321	4.342984	4.605722	4.527518	4.611776	5.138695	4.366529	4.393136	4.369664	4.335415	5.537597	5.228164	4.804068	5.816964
246276_at	8.596881	8.443934	8.324249	8.487179	8.702968	8.401657	8.625372	8.655131	8.343387	8.19715	8.037362	8.432894	8.528396	8.450052	8.357837	8.99405	8.437709	8.404632	8.197625	8.255517	8.711691	8.457393	8.503917	8.936075
246277_at	3.646057	3.756101	3.888552	3.92415	3.433348	3.663552	3.98579	3.543289	3.665496	3.732077	3.979738	3.988723	3.54922	3.710935	3.724148	3.543661	3.719679	3.750129	3.813089	3.669224	3.742793	3.637041	3.775754	3.633333
246278_at	6.746472	6.28436	6.479885	6.465008	6.358023	6.721822	6.803189	6.654158	6.377452	6.422544	5.938554	6.221826	6.596747	6.492854	6.312547	6.588347	6.291514	6.318007	6.606809	6.590149	6.280442	6.281731	6.472914	6.052588
246279_at	3.713109	3.622431	3.666332	3.742054	3.868055	3.607303	3.710182	3.719304	3.723492	3.669518	3.465741	3.880586	3.692058	3.779013	3.616052	3.702695	3.816723	3.826186	3.839248	3.906004	3.467448	3.67819	3.75691	3.662494
246280_at	8.594898	8.706441	8.545713	8.589151	8.451061	8.513409	8.297527	8.354195	7.731879	7.271033	7.57765	7.919016	6.838287	7.001201	6.939682	7.395558	7.734768	7.780229	7.612415	8.034917	7.444941	7.729957	7.491014	7.759416
246281_at	7.344489	7.190369	7.257219	7.328383	7.441486	7.155584	7.337439	7.222888	7.334182	7.174631	6.949443	7.464417	6.841647	6.968142	7.111761	6.946747	7.257775	7.310947	7.068623	7.341833	7.257161	6.923636	7.208575	7.140748
246282_at	5.06578	5.286224	4.51284	5.394567	5.265051	5.058104	5.131449	5.294177	5.223893	5.403909	4.888393	5.317095	4.925344	4.743348	4.446947	4.539742	5.231855	5.650195	5.062317	5.40755	4.614411	4.794099	4.647101	4.910122
246283_at	8.725125	8.531578	8.716417	8.744389	8.728271	8.382667	8.715536	8.614926	8.188972	8.095439	7.991338	8.139616	7.951797	7.907356	8.015513	8.203939	8.052092	8.081684	8.012034	8.278957	8.261163	8.314588	8.139832	8.316884
246284_at	8.003832	7.96953	8.167611	8.29885	8.209237	8.210417	8.214302	8.258915	8.136831	7.857822	7.898472	7.968088	8.376908	8.273994	8.272595	8.375931	8.04979	8.094853	8.048943	7.882348	8.270237	8.241568	8.210482	7.880003
246285_at	6.78181	6.170268	6.378374	6.625871	6.607883	6.677884	6.849056	7.073278	5.896602	5.632163	5.251342	5.541211	5.711244	5.381562	5.032631	6.016834	6.191598	5.891085	5.510607	5.572999	5.953188	6.146222	5.695645	6.158903
246286_at	10.411937	10.337727	10.125467	10.372006	10.53	10.490569	10.620318	10.744993	10.659434	10.471083	10.154207	10.489508	10.553847	10.448157	10.348634	10.606266	10.58646	10.605342	10.416646	10.72212	10.511615	10.447311	10.310556	10.649248
246287_at	6.982531	7.156971	6.892948	7.22159	7.255122	7.341657	7.250392	7.546403	6.76804	7.110951	6.397399	6.74253	6.954569	6.849579	6.313546	6.842356	7.345968	7.167992	6.759261	6.871753	7.166382	7.286787	7.003075	7.115906
246288_at	7.842507	7.750026	7.664507	7.710321	7.365274	7.091021	7.13295	7.614389	7.77054	7.886974	7.529662	7.866845	6.919576	6.933201	7.034234	6.743613	7.505935	7.723275	7.484018	7.932574	6.892238	7.060786	6.830999	7.235429
246289_at	8.960636	9.141768	9.254997	9.190846	9.302773	9.714639	9.820041	9.190023	9.520167	9.794928	9.893159	9.546149	10.919929	11.24116	10.858417	10.226581	10.005871	9.946874	9.919717	9.514383	10.33244	10.866319	10.846954	10.108322
246290_at	10.624033	10.819211	10.858061	10.677909	10.739859	11.029918	10.957456	10.855604	10.638695	10.640582	10.722747	10.784464	11.102344	11.156773	11.102761	10.93104	10.629024	10.660232	10.698913	10.63262	10.945486	10.967586	11.158031	10.883198
246291_at	7.596439	7.761713	7.937308	7.824684	7.766552	7.754098	7.83188	7.68833	8.059522	8.023762	7.987216	8.125368	8.192525	8.175434	8.408379	8.220243	7.817896	7.936957	7.938774	7.878272	7.912186	7.976934	8.110129	7.850404
246292_at	9.275848	9.166045	8.93948	9.131036	9.304536	9.172729	9.415085	9.459887	9.294525	9.40234	8.911496	9.181741	9.296622	9.116639	8.869405	9.181412	9.488746	9.421176	9.119233	9.377962	9.162352	9.219663	9.12648	9.263852
246293_at	9.580054	9.179435	9.915968	8.813019	9.821554	10.232222	10.122981	9.671574	9.886773	10.065686	9.971806	10.034289	10.379997	10.740498	10.422904	10.612746	10.286849	10.025739	9.897473	9.909739	10.206603	10.649043	10.656419	10.311649
246294_at	10.699452	10.553496	10.924939	10.555454	10.605612	10.536704	10.191328	10.476066	9.861366	9.31614	9.786934	10.029657	9.682813	9.709532	9.647807	9.972273	9.968983	9.779901	9.813712	9.951662	9.903987	9.867751	9.767642	10.070318
246295_at	7.228663	7.066503	6.769355	7.33384	7.269359	7.12943	7.158315	7.347706	6.582229	6.548494	6.346939	6.52343	6.543115	6.654687	6.276611	7.12998	6.67747	6.673293	6.639318	6.668578	7.014389	6.912905	6.758014	6.817342
246296_at	7.786485	7.848909	7.767175	7.649473	7.656134	7.970957	7.74843	7.70826	7.109754	6.83186	7.032798	6.990654	6.602748	6.852698	6.641403	6.775898	7.027342	7.075855	6.881913	7.001324	7.006651	7.046426	6.784048	7.154022
246297_at	5.007127	4.907015	4.734638	4.956163	4.957965	4.880709	4.676439	4.761647	4.963267	4.721659	4.894761	5.202953	4.892746	4.570946	4.620065	4.873553	4.81389	4.832306	4.806829	5.00109	4.795372	5.011992	5.024676	4.827309
246298_at	6.764406	6.457949	6.571377	6.68113	6.824601	6.817176	6.876556	6.923163	6.621879	6.821481	6.739481	6.685912	6.950586	6.791853	7.004842	7.17488	6.80066	6.844055	6.7909	6.739013	6.758649	6.88423	7.069177	6.883546
246299_at	3.422614	3.659675	3.278824	3.485882	3.437946	3.651039	3.6204	3.614339	3.452571	3.542653	3.585601	3.545349	3.560896	3.577483	3.60378	3.553563	3.327352	3.538584	3.42424	3.493813	3.492007	3.463263	3.469755	3.40993
246300_at	8.320461	8.331522	8.153226	8.618803	8.373788	8.380729	8.509827	8.852585	8.107465	7.887085	7.963952	7.885648	7.849163	7.965486	7.942539	8.236768	7.94987	8.14271	7.992067	7.908288	8.2194	8.385362	8.290778	8.286516
246301_at	7.827133	7.892926	7.903727	7.711173	7.80848	7.838424	7.932208	7.967477	7.622019	7.640955	7.309238	7.842357	7.79322	7.813798	7.757386	7.979412	7.73551	7.936382	7.375333	7.73519	7.873736	7.896774	7.740571	7.932197
246302_at	7.644332	7.33417	8.510308	8.222159	8.357042	8.100045	8.535137	8.186294	10.302335	10.612221	10.385599	10.285665	10.595174	10.513721	10.832445	10.618174	10.219205	10.444715	10.764324	10.185232	10.674986	10.517047	10.566601	10.214046
246303_at	5.499659	5.686551	5.869829	5.916153	5.441957	5.77087	5.878132	5.889005	6.675685	7.224527	6.791233	6.906272	7.130109	7.263236	7.506301	6.859099	6.290541	6.438026	6.613338	6.78163	6.765583	6.637072	6.606084	6.48796
246304_at	10.299181	10.404585	10.563015	10.593961	10.591231	10.519144	10.755864	10.613836	10.929074	11.194646	11.226721	10.753438	11.352701	11.256045	11.595139	11.092363	10.978327	10.95143	11.211933	10.801744	11.291622	11.211373	11.260046	11.152114
246305_at	8.920988	9.060809	9.21069	9.320731	9.496384	9.81564	9.776555	9.657234	9.495037	9.462194	9.415585	9.554289	10.551518	10.549452	10.357647	10.19115	9.663281	9.478709	9.502941	9.428711	10.447248	10.323835	10.379735	10.233199
246306_at	8.44384	8.287681	8.127692	8.373232	8.151178	8.223657	8.392086	8.500234	8.396216	8.503545	8.600853	8.510699	8.311724	8.215571	8.230019	8.436359	8.346383	8.287976	8.433672	8.282875	8.355093	8.052118	8.155895	8.369264
246307_at	10.015626	10.080106	9.845605	10.070997	10.051026	9.987302	10.167261	10.150239	10.786083	10.825711	10.577191	10.610043	10.415133	10.529	10.326299	10.238481	10.555255	10.743394	10.652898	10.737585	10.096704	10.130339	10.077179	10.100365
246308_at	10.221542	10.186896	10.106027	10.05515	10.081067	10.150859	10.070894	10.023572	9.062624	8.381733	9.009742	9.200665	8.504368	8.470001	8.416542	9.292766	9.231152	9.194718	8.968274	9.257756	9.233617	9.403658	9.133402	9.571333
246309_at	6.603645	6.679406	6.773961	7.235894	6.70917	6.558265	7.028595	6.923432	8.441932	8.770248	8.631627	8.687548	8.139911	8.058396	8.045164	7.958498	8.444813	8.363555	8.300391	8.622696	7.523551	7.335038	7.760307	7.60117
246310_at	8.775711	8.793853	8.811616	8.79343	8.683883	8.744502	8.684253	8.511724	10.583137	10.779167	10.77024	10.312402	8.225307	8.287048	8.562986	8.787871	10.561318	10.674954	10.536956	10.563481	9.087849	9.194724	8.864415	9.057872
246311_at	9.588196	9.688529	9.540088	9.732689	9.705329	9.966675	9.707613	9.755579	8.75224	8.681303	8.641555	8.618503	8.447414	8.603173	8.460654	8.314878	8.933498	8.859056	8.803261	8.62201	8.948013	9.099947	8.615472	9.044041
246312_at	7.53477	7.23043	7.205138	7.308069	7.538206	7.508866	7.501113	7.607442	7.815686	8.378902	8.338154	7.529943	7.917185	7.654852	7.736762	7.735033	8.004641	7.671661	7.973775	7.456802	7.562313	7.632964	7.709118	7.64259
246313_at	7.463818	7.594609	7.129584	7.096381	7.615809	7.655085	7.466984	7.352898	5.238701	4.422229	4.548328	5.077299	4.753505	4.311914	4.557911	5.608538	5.634873	5.327845	5.146365	5.624078	5.929801	6.311412	5.555747	6.263073
246314_at	7.773178	7.934016	7.846663	7.933767	7.800291	8.082007	7.971537	7.901379	7.663127	7.69956	7.569008	7.713399	7.625222	7.700251	7.836859	7.854082	7.463412	7.758888	7.605939	7.755713	7.587585	7.680743	7.662797	7.543903
246315_at	3.822831	3.740864	3.454709	3.611345	4.040954	3.745443	3.849066	4.011423	4.388927	4.68989	4.284156	4.338484	4.270475	4.036347	4.35164	3.832229	4.791304	4.620461	4.582945	4.551224	4.407899	4.056988	4.002492	4.108091
246316_at	3.836802	3.955015	3.830556	4.536148	3.838357	4.039292	4.26341	4.202607	3.742452	3.69505	3.735423	3.530061	3.708407	3.665644	3.572459	3.897465	3.634755	3.852742	3.712424	3.658444	3.653621	3.896457	3.628884	3.818387
246317_at	7.178962	6.630069	6.728843	7.116502	6.793131	6.644575	6.989526	6.865242	6.378985	6.267129	6.336219	6.131602	5.95217	6.025556	6.030772	6.569517	6.099368	6.468999	6.202859	6.438366	6.005113	6.748693	6.333632	6.546363
246318_at	7.379784	7.350511	7.571673	7.373949	7.326138	7.321486	7.496979	7.494816	7.659217	7.583962	7.786524	7.741164	7.565993	7.684401	7.746487	7.54495	7.429737	7.602424	7.521036	7.556382	7.497763	7.377022	7.730001	7.521631
246319_at	10.271271	10.127116	10.315886	10.157297	10.348432	10.349772	10.188667	10.307597	9.197491	8.821323	9.083651	9.254429	8.938428	9.145617	9.073733	9.268143	9.148306	9.129441	9.075431	9.226693	9.248857	9.315505	9.219153	9.35984
246320_at	8.790222	8.722597	8.957323	8.801795	8.845602	9.042549	9.046323	8.965787	9.012225	9.03487	8.919535	9.156647	9.629125	9.623776	9.701712	9.52395	8.924572	8.963118	8.938792	9.015723	9.292586	9.116167	9.444443	9.133026
246321_at	3.470285	3.57129	3.436642	3.439606	3.573164	3.359688	3.416625	3.545957	3.655206	3.521086	3.74106	3.595194	4.192196	4.141943	3.871175	3.634067	3.590394	3.524457	3.411276	3.583334	3.529412	3.615116	3.629741	3.479426
246322_at	7.65006	7.530479	7.348803	7.706825	7.458893	7.590728	7.778435	7.721932	6.500641	6.392392	6.361445	6.424044	6.336094	6.443996	6.008596	6.485702	6.65551	6.833303	6.849298	6.797568	6.650002	6.992044	6.650949	6.869484
246323_at	6.110389	5.964199	5.8173	6.194432	6.072496	6.52051	5.996801	6.131329	6.187375	6.159901	6.007395	6.08439	6.353903	6.288327	6.292668	6.186199	6.056018	5.807445	5.91437	6.095471	5.926901	6.073818	6.249745	6.020805
246324_at	7.356563	7.346304	7.389344	7.556615	7.643956	7.735854	7.745245	7.610977	7.828143	7.78607	7.72404	7.416876	8.168944	8.160895	8.132419	8.202463	7.50668	7.78969	7.767353	7.820481	7.968734	7.923062	7.909463	7.991398
246325_at	5.03022	4.812412	4.950894	5.063985	4.708884	4.820109	5.141947	5.496985	5.639153	6.338718	5.907788	5.818869	6.138529	5.974522	5.445774	5.787976	6.310535	5.934712	5.839298	5.788205	5.610994	5.631385	5.686438	5.621328
246326_at	6.439811	6.2619	6.44465	6.513622	6.573218	6.493672	6.305249	6.399768	5.985948	5.910042	5.921177	5.91557	6.055305	6.025348	6.366005	6.316135	5.8629	5.99853	6.163595	6.030577	6.484307	6.258237	6.336617	6.219629
246327_at	7.94252	7.92185	8.045423	7.722293	8.248525	8.36763	8.519187	8.192393	8.876027	9.177651	9.211076	8.749291	9.520197	9.613553	9.5322	9.108761	9.004299	8.901715	9.002628	8.5936	9.065756	9.052815	9.308923	8.856333
246328_at	7.315474	7.330518	7.357562	7.4796	7.448978	7.440964	7.474649	7.542486	7.222045	7.352329	6.966158	7.207675	7.114034	7.284704	6.869326	7.329264	7.292161	7.327148	7.050464	7.375337	7.266545	7.418534	7.403269	7.297665
246329_at	6.241148	6.452225	6.209739	6.363407	6.190562	6.272852	6.435015	6.261939	5.728832	5.553072	5.404036	5.62202	5.351109	5.064549	4.922575	5.626866	5.770223	5.673987	5.711286	5.758526	5.634253	5.66654	5.478706	5.853543
246330_at	6.612445	6.693871	6.277159	6.637353	6.704387	6.430625	6.635317	6.922384	6.083925	5.828864	5.407814	5.785176	6.246203	5.97171	6.013171	6.117771	5.699431	5.637536	5.656051	5.946645	6.313386	6.199631	5.823044	6.380352
246331_at	7.424524	7.374288	7.178283	6.94812	7.480461	7.563473	7.530869	7.471294	6.703861	6.764619	6.751626	6.771815	7.254207	7.041897	6.973819	6.875357	6.671368	6.571731	6.679261	6.879974	7.103843	7.042699	6.846489	7.253029
246332_at	4.202145	4.546158	4.340586	4.33577	4.66284	4.216068	4.503135	4.122036	5.601254	6.847351	6.904233	5.372774	6.15634	6.113998	6.193931	5.802043	5.872726	5.326848	6.000352	5.534564	5.073525	4.994283	5.348112	5.113773
246333_at	3.269431	3.310147	3.328108	3.372018	3.2128	3.286513	3.353817	3.295516	3.399875	3.373014	3.499797	3.306108	3.519716	3.403454	3.423723	3.313439	3.46148	3.522403	3.446136	3.26522	3.255936	3.33692	3.277216	3.442705
246334_at	7.261467	7.232896	6.933047	7.150283	7.165263	7.136954	7.038811	6.958243	6.930727	7.086602	6.836219	7.0713	6.354551	6.288866	6.289364	6.791181	7.186957	7.148599	6.959447	7.142137	6.782455	6.868372	6.757501	6.797686
246335_at	10.341223	10.195767	10.554469	11.142661	10.520435	10.358202	10.612968	10.906852	11.700189	11.719157	11.656112	11.301958	11.432516	11.297683	11.477769	11.595682	11.437843	11.540443	11.682	11.522782	11.71375	11.669199	11.635164	11.71196
246336_at	3.526205	3.427153	3.52915	3.481065	3.544239	3.389027	3.384988	3.581534	3.276914	3.24485	3.38537	3.316728	3.223962	3.712853	3.650559	3.521434	3.477889	3.480039	3.561128	3.448586	3.59199	3.43578	3.357971	3.387584
246337_at	3.657696	3.727191	3.590769	3.911079	3.493014	3.675985	3.666639	3.456903	3.775883	3.671888	3.638919	3.545214	3.827158	3.85623	4.143296	3.72279	3.635583	3.774527	3.828548	4.002117	3.79869	3.652175	3.648928	3.700872
246338_s_at	3.337841	3.328747	3.367233	3.413422	3.289124	3.369211	3.203474	3.36224	3.345878	3.414203	3.333458	3.384006	3.568033	3.51248	3.469468	3.488818	3.295281	3.306005	3.369974	3.33256	3.148117	3.314465	3.338612	3.385104
246339_at	9.630882	9.635516	9.610303	9.587836	9.683496	9.677592	9.411964	9.344745	8.629191	8.081592	8.526653	8.736976	8.031578	8.177679	8.132242	8.504724	8.770971	8.41942	8.404292	8.581336	8.518752	8.658932	8.431428	8.611013
246340_s_at	8.886373	8.821517	8.911774	8.019744	5.86254	6.319785	6.466387	6.257279	11.700061	11.747849	11.875425	11.668358	6.285618	6.610566	6.436879	6.965015	12.073313	11.755958	11.830327	11.951261	6.885657	7.098362	7.290166	7.150305
246341_x_at	3.946637	4.054751	3.969606	3.933014	3.923319	3.876505	3.877465	3.878721	3.790026	3.910031	3.862052	4.008235	3.853282	3.687412	3.8547	4.000886	3.977858	3.831215	4.329332	3.92125	3.792657	3.881042	3.920134	3.874026
246342_at	3.326229	3.337217	3.418944	3.414042	3.499549	3.502864	3.405821	3.287642	3.453956	3.499358	3.45071	3.331976	3.718105	3.498298	3.532309	3.440934	3.500231	3.562533	3.359282	3.437006	3.370802	3.411842	3.286462	3.284973
246343_at	8.201377	8.061922	7.991195	8.3541	8.287065	8.541529	8.746257	8.461368	7.769678	7.512847	7.361611	7.421434	7.330343	7.437731	6.877126	7.404415	7.794925	7.726517	7.348478	7.713914	7.691199	8.035063	7.798607	7.824804
246344_at	4.419456	4.157779	4.476879	4.361847	4.424029	4.476649	4.460157	4.437427	4.384426	4.191948	4.346658	4.176837	4.209651	4.424208	4.233004	4.303301	4.197625	4.000661	4.21777	4.266608	4.193075	4.625142	4.254705	4.383263
246345_at	7.12554	7.004727	7.182054	7.181728	6.956101	6.828506	6.9771	6.675385	6.347659	6.47611	6.104376	6.491419	6.52091	6.484425	6.525847	6.670989	6.659972	6.627937	6.454591	6.618435	6.69939	6.634027	6.421061	6.755649
246346_at	4.44733	4.306353	4.240926	3.967525	4.163282	3.894152	3.833234	4.248686	3.922557	3.581077	3.894167	3.965609	3.873232	3.733791	4.00132	4.197227	3.866536	4.046643	3.871618	3.839816	4.161816	3.663941	3.646535	3.910345
246347_at	6.540413	6.397314	6.435433	6.411979	6.280133	6.457978	6.475595	6.455496	6.189461	6.135019	6.187545	6.035511	5.760087	6.255343	5.849798	6.112098	6.096786	6.00749	6.07368	6.456981	5.976951	5.920833	6.049964	5.98244
246348_at	7.306428	7.209029	7.431407	7.41338	7.406394	7.438726	7.297155	7.455697	7.330639	7.086174	7.0734	7.284527	7.912361	7.786194	7.967122	7.69328	7.117763	7.081117	7.191816	7.178502	7.610959	7.467783	7.644038	7.517579
246349_at	3.608069	3.632642	3.642621	3.561001	3.687932	3.476723	3.449027	3.639272	3.501764	3.427235	3.38058	3.45286	3.657654	4.077967	3.812187	3.558108	3.350157	3.358479	3.321149	3.411438	3.40781	3.500207	3.96828	3.620673
246350_at	6.003358	5.864217	5.816648	5.881472	5.843732	5.529525	5.637497	5.826836	6.394696	6.400698	6.304976	6.391215	5.765212	5.808429	5.721692	5.897712	6.607594	6.453334	6.255482	6.602175	5.402418	5.429653	5.500683	5.413716
246351_at	8.591005	8.590802	8.415174	8.381934	8.511955	8.654028	8.635343	8.627153	8.303922	8.252727	8.333238	8.202533	8.214581	8.334006	8.435651	8.457955	8.181461	8.215054	8.205892	8.369299	8.258314	8.355072	8.311926	8.408935
246352_at	3.715729	3.906951	4.050369	3.925292	4.078502	4.214243	4.192463	4.026544	3.866498	4.138484	3.964256	3.941921	3.818655	4.083045	4.054042	3.736052	3.781178	3.987955	3.890307	3.986248	4.034351	4.116192	3.985252	3.974134
246353_s_at	2.984875	3.147675	2.842627	3.077829	3.011115	3.138769	3.118789	2.98072	2.974678	2.991311	3.015823	3.043162	3.010055	2.999328	3.05581	3.002066	2.971952	3.110883	2.928134	2.920897	3.202857	3.025127	2.994672	2.928336
246354_at	4.095452	4.405704	4.136824	4.317116	4.088541	4.119059	4.278456	4.204467	4.120214	4.452996	4.046705	4.182422	4.163034	4.303388	4.219341	4.235744	4.306975	4.174394	4.06121	4.252777	4.284617	4.124285	4.19053	4.046348
246355_at	5.314596	5.464139	5.5023	5.241764	5.15369	5.440634	5.427962	5.012605	5.285574	5.283341	5.402751	5.319058	5.146242	5.309869	5.517207	5.391894	5.179337	5.234755	5.257689	5.565316	5.375497	5.23132	5.262983	5.126906
246356_x_at	3.573839	3.580925	3.702542	3.490311	3.422454	3.602282	3.769495	3.441922	3.564912	3.631851	3.614258	3.605101	3.698135	3.845453	3.550604	3.466762	3.381459	3.381812	3.55772	3.595451	3.501903	3.7246	3.565048	3.581658
246357_x_at	3.661637	3.705367	3.712034	3.582268	3.651121	3.806684	3.664317	3.77887	3.691435	3.925421	3.975367	3.738021	3.724548	3.715346	3.99293	3.617933	3.829111	3.723663	3.660609	3.88784	3.768435	3.799552	3.523935	3.576152
246358_x_at	4.190617	4.166287	4.127785	4.039242	3.92086	3.835172	4.361564	4.047552	4.288346	4.365471	4.196581	4.295454	4.312028	4.049192	4.323781	4.235262	4.246771	4.462689	4.205943	4.390401	4.070371	4.108768	4.132148	4.124123
246359_x_at	3.761294	3.744276	3.862796	4.14285	3.723135	3.762065	3.376692	3.615965	4.181134	3.686391	3.722628	3.734044	3.841202	3.805546	3.956699	3.99594	3.820831	3.947379	3.661423	4.218128	3.823218	3.824412	3.794931	3.820831
246360_at	3.201505	3.266749	3.052202	3.142211	3.185166	3.24345	3.451121	3.065957	3.240782	3.17395	3.238554	3.260421	3.213417	3.158894	3.189603	3.236093	3.120584	3.24441	3.129746	3.261388	3.211602	3.366575	3.28858	3.239972
246361_s_at	3.443376	3.452863	3.368432	3.424378	3.436359	3.320458	3.347005	3.613013	3.481333	3.573916	3.398378	3.37676	3.486497	3.306795	3.310163	3.437252	3.307656	3.452096	3.562131	3.415358	3.273475	3.332204	3.412571	3.327314
246362_at	3.177935	3.119722	3.017054	3.024512	3.109997	3.034961	3.023151	3.075608	3.062312	3.14818	3.24059	2.967478	2.982823	3.044955	3.036582	2.973913	3.107921	3.272538	2.99587	3.037522	3.108555	3.077232	3.094069	3.045806
246363_at	3.705866	3.828144	3.830558	3.573661	3.608169	3.715193	3.856193	3.637756	3.899736	3.500168	3.764157	3.82103	4.108922	3.813075	3.642477	3.593262	3.54179	3.503963	3.485558	3.820083	3.908954	3.722476	3.611373	3.635058
246364_at	4.090542	4.123856	4.169797	4.11836	3.834501	4.266568	4.15509	4.025267	4.015026	4.12507	4.113259	3.849891	4.257662	4.235359	4.414248	4.096154	4.117016	4.171255	4.230564	4.386685	4.161413	4.306477	4.137669	4.190191
246365_at	3.072521	3.060673	2.882841	3.095473	3.055944	3.101593	3.010149	2.972195	3.009334	3.131465	2.972334	3.009466	3.148654	3.255743	2.962751	3.078994	3.047973	3.128968	3.03444	3.126703	3.108142	3.042216	3.26482	2.953346
246366_at	4.224702	4.208529	4.238797	3.720933	4.897113	4.535308	4.981131	5.08218	4.349033	4.733671	4.156062	4.259794	7.843167	7.490045	7.418335	6.780802	4.849087	4.597331	4.456783	4.612288	6.855499	6.606656	6.89945	6.552381
246367_at	4.398818	4.790616	4.366848	4.510442	4.398818	4.301992	4.255259	4.404635	4.137836	4.407479	4.337832	4.228804	4.385367	4.444229	4.083975	4.60055	4.310108	4.2625	4.296523	4.251087	4.476386	4.230938	4.272693	4.167128
246368_at	4.245136	3.875665	4.82425	4.102032	4.805405	4.523023	4.782967	4.716894	7.473023	8.519877	8.212867	7.424769	9.661442	9.266084	9.05879	8.860579	7.836324	7.689958	8.212379	7.084089	8.802726	8.478239	8.656142	8.286458
246369_at	3.727801	3.636976	3.732908	3.631971	3.65978	3.685688	3.436634	3.687904	3.631406	3.75664	3.829113	3.793705	3.801807	3.576712	3.750364	3.796016	3.76441	3.843838	3.827321	3.78307	3.730318	3.883827	3.695897	3.675867
246370_at	4.920303	4.752085	5.040467	4.736885	4.900174	4.951829	5.076579	4.617768	6.374041	7.109376	7.394318	5.976465	10.341377	10.46262	10.177832	9.456242	6.485594	5.828938	6.440026	5.991114	8.847318	8.94769	9.436615	8.620635
246371_at	9.025853	8.702017	8.704805	8.274305	8.671773	8.266762	8.354102	7.802251	7.053487	6.385448	6.215817	6.857511	6.507188	6.75672	5.444663	6.521441	6.995166	6.57413	5.878421	7.070444	6.77623	6.657007	5.916941	7.09411
246372_at	3.234013	3.320461	3.263747	3.320343	3.166058	3.441233	3.231835	3.273191	3.253437	3.295586	3.308526	3.412897	3.621002	3.413128	3.289986	3.400313	3.392925	3.217283	3.402361	3.26724	3.132232	3.312533	3.225538	3.25004
246373_at	3.942263	4.232607	4.263614	4.137203	4.499513	4.286705	5.045853	4.589682	4.149641	4.786971	5.074179	4.150975	8.10775	7.787819	8.100074	7.294708	4.270651	4.544869	5.527495	3.651215	7.380258	6.816683	7.385654	6.391583
246374_at	3.36275	3.350634	3.421762	3.352528	3.371703	3.40497	3.437302	3.181206	3.300135	3.303506	3.393917	3.42733	3.224673	3.526426	3.379542	3.48824	3.552189	3.464061	3.246411	3.304348	3.434532	3.415411	3.278638	3.452557
246375_at	3.334462	3.123173	3.11698	3.297916	3.289295	3.338742	3.428575	3.149144	3.033629	3.248598	3.265033	3.226397	3.326075	3.383659	3.283851	3.593262	3.293993	3.189475	3.217728	3.270755	3.286437	3.395041	3.238867	3.254378
246376_at	9.15593	9.199408	9.344996	9.525328	9.288776	9.326881	9.184776	9.077331	9.25683	9.248995	9.439233	9.18898	8.928941	9.034715	8.943772	8.836168	9.046338	8.92233	9.289056	9.277625	8.977295	9.167511	8.916511	9.062049
246377_at	5.198356	5.099691	5.123055	4.794187	4.927728	4.825839	4.662779	4.678742	4.939929	4.879266	5.148716	4.840167	4.962832	4.8581	5.233954	4.801573	4.848333	5.096246	4.900815	5.117437	4.946365	4.565958	4.945463	4.922802
246378_at	8.074627	8.228159	8.391979	8.121326	8.045262	8.333812	8.294267	8.101678	8.321323	8.37773	8.290722	8.563947	8.498494	8.589042	8.492136	8.237469	8.224608	8.30087	8.232238	8.303969	8.272115	8.182024	8.157578	8.100977
246379_s_at	10.150161	10.286097	10.178448	10.29692	10.057717	10.173408	10.251306	10.383977	10.591968	10.575073	10.780827	10.593822	10.31384	10.48412	10.224639	10.095425	10.688358	10.716529	10.639238	10.619568	10.182752	9.988289	10.092145	9.948837
246380_at	3.501847	3.796489	3.480787	3.424429	3.530122	3.508738	3.580604	3.363849	3.252426	3.460903	3.477686	3.236572	3.501532	3.533771	3.557588	3.548221	3.528885	3.440261	3.5474	3.783129	3.325935	3.517638	3.311546	3.536088
246381_at	3.366575	3.476917	3.494681	3.497094	3.528814	3.634492	3.568333	3.599703	3.511258	3.673846	3.541705	3.626889	3.396294	3.561865	3.49708	3.628633	3.469259	3.49585	3.928963	3.56156	3.463716	3.35966	3.383618	3.498352
246382_at	3.930466	3.7415	3.827142	3.952505	3.73623	3.894195	3.916856	3.778369	3.987582	4.087372	3.759658	3.973747	4.013007	3.965497	3.907216	4.064355	3.919194	3.795381	3.679914	3.8209	3.91594	3.973636	4.006061	3.827549
246383_at	4.481469	4.586604	4.225128	4.470393	4.39914	4.205778	4.774917	4.450827	4.88248	5.426809	5.218733	4.943136	4.533197	4.432473	4.595135	4.564895	4.993775	4.916871	5.063743	4.920616	4.507624	4.426435	4.617562	4.171908
246384_at	9.420541	9.332359	9.686913	9.254213	9.129504	9.345513	9.181694	9.309205	10.180663	10.291721	10.398812	10.124338	10.001787	10.084146	10.178775	9.749322	10.076267	10.094403	10.223503	10.147752	9.808626	9.775187	9.980348	9.759498
246385_at	3.819805	3.866586	3.879545	3.67335	3.743274	3.917085	3.846653	3.777209	3.831891	3.834025	3.91313	3.985215	4.114334	4.300722	4.268781	3.979256	3.969081	3.750117	3.640979	4.059382	3.686172	3.795998	3.954135	3.879545
246386_at	4.194957	4.073038	4.116114	4.085151	4.404729	4.162448	4.203549	3.931139	4.011015	4.178237	4.052851	4.252266	4.245131	4.286351	4.355636	4.365182	4.133561	4.236044	4.275305	3.953928	4.077579	4.011889	4.289518	4.23755
246387_at	5.285057	4.998233	5.219102	5.154697	5.475868	4.942982	5.144189	5.041234	4.913207	4.63915	4.992356	4.622168	4.481422	4.489641	5.062565	5.181355	4.657577	4.70462	4.660257	4.890099	4.750413	4.770605	4.803266	4.88901
246388_at	3.797097	3.881101	3.555696	3.815242	3.748683	3.937325	3.740095	3.654912	3.694438	3.795992	3.893464	3.697326	3.715468	3.804201	3.841992	3.907706	3.636247	3.561544	3.791797	3.748085	3.648322	3.544898	3.707237	3.647175
246389_at	4.900686	5.303491	5.210109	5.149662	5.324379	4.942982	4.952963	4.913157	6.852386	7.214699	6.898384	6.452533	7.521346	7.479642	7.639318	5.996507	6.420531	6.306549	6.711648	6.716878	6.75276	6.315079	6.651815	6.036789
246390_at	6.071994	5.991643	5.7544	5.689895	5.788075	5.455356	5.860556	5.448162	5.24607	4.92105	5.001153	5.072814	5.270984	5.363746	5.251263	4.86822	4.925922	4.88086	4.948789	4.970325	5.105403	4.891654	5.170862	4.963884
246391_at	8.894176	9.143986	9.055785	8.923417	8.92767	8.862922	8.701448	8.728749	9.033538	8.974621	8.993702	9.129962	9.077047	9.172258	9.205706	8.994166	8.773188	9.017217	8.865885	9.031286	8.903969	8.742725	9.005144	8.803294
246392_at	3.809856	3.780133	3.896853	3.683204	3.669124	3.814477	3.641138	3.737338	3.527351	3.784937	3.728401	3.512394	3.592917	3.780935	3.849972	3.977564	3.785266	3.829635	3.661214	3.619937	3.700841	3.843892	3.686699	3.417374
246393_at	5.174316	5.196435	5.127357	5.552257	5.244095	5.535474	5.251987	5.414382	5.244776	5.17085	5.119488	5.149421	4.618343	5.062162	4.965542	5.044108	4.881052	5.097043	4.946404	5.336207	4.785279	4.857338	4.716682	5.015206
246394_at	4.027332	4.085674	4.030426	4.288344	4.207451	4.355631	4.418453	4.373767	3.667749	3.261796	3.312962	3.621648	3.231134	3.115338	3.173368	3.54986	3.476504	3.500624	3.388286	3.27633	3.357211	3.683204	3.544357	3.670763
246395_at	4.303008	4.406808	4.252474	4.547818	4.405625	4.420635	4.193279	4.287858	4.316276	4.471805	4.457511	4.360544	5.087039	4.709882	5.10384	5.03314	4.455508	4.241588	4.251745	4.18517	4.644264	4.674176	4.513435	4.706075
246396_at	9.564301	9.772829	9.57817	10.034647	9.670598	9.739488	9.893501	9.86923	9.641081	9.613287	9.791544	9.564938	10.067089	9.90538	9.910772	9.992906	9.82147	9.723491	9.838467	9.697175	10.195428	10.226313	10.104488	9.925718
246397_at	3.453856	3.282407	3.297222	3.43469	3.150779	3.524995	3.348342	3.454048	3.503208	3.308377	3.562387	3.219787	3.764502	3.47493	3.522039	3.461889	3.407717	3.145337	3.4448	3.404608	3.391585	3.265608	3.39903	3.215353
246398_at	7.285628	7.461385	7.455408	7.336704	7.461334	7.414054	7.599577	7.37955	7.847528	8.069409	8.150344	7.89595	8.553225	8.516393	8.346655	7.98597	7.822528	7.640252	7.926578	7.72399	7.810483	7.695522	7.919481	7.824183
246399_at	6.910181	6.832084	6.776296	6.909555	6.800407	7.073592	7.270746	7.216798	7.386215	7.437031	7.378149	7.514898	7.732649	7.812293	7.888821	7.805424	7.411136	7.476215	7.548765	7.409549	7.67348	7.5172	7.758302	7.464106
246400_at	8.040651	7.868108	8.054034	8.184988	7.999023	8.100392	8.192908	8.147489	7.615153	7.338418	7.645428	7.702545	6.896917	7.299735	7.276513	7.565478	7.41389	7.5033	7.648574	7.558808	7.589096	7.747926	7.634188	7.591689
246401_at	3.778592	3.600105	4.225814	3.537192	3.735891	3.400159	3.614297	3.706326	4.952661	5.268425	4.777263	4.836113	6.678948	6.137904	6.249702	5.766806	4.759915	4.357497	4.638786	4.695044	5.441058	4.176243	5.405894	4.579019
246402_at	3.50726	3.772237	3.889038	3.592548	3.649735	3.630694	3.681931	3.463403	3.751039	3.801962	3.796033	3.925758	3.828788	3.858198	3.936085	3.766842	3.991585	3.7254	3.764559	3.739956	3.950754	3.826847	3.693888	3.647067
246403_at	8.490504	8.354794	8.612814	8.737736	8.188283	8.973123	8.758643	8.377341	7.790856	7.628277	7.855251	7.72374	6.690913	7.007358	7.412955	7.702202	7.585125	7.877475	7.923437	8.028929	8.000432	8.702052	8.47366	8.514787
246404_at	7.39995	7.224104	7.302239	7.279736	7.252954	7.229893	7.266402	7.316253	7.39446	7.453394	7.570643	7.480428	7.564131	7.502838	7.705151	7.590831	7.392756	7.406324	7.496453	7.489904	7.499376	7.354363	7.50324	7.372113
246405_at	5.238547	5.4742	5.792945	5.17969	6.363841	6.185492	6.545483	5.803486	9.26844	10.314166	10.434579	9.435419	10.722938	10.890518	10.731352	10.376699	9.495097	9.031777	9.834511	9.133759	9.744182	9.557658	9.922606	9.50551
246406_at	4.066146	4.164557	4.34882	4.295364	4.433998	4.252331	4.424461	4.258467	5.065102	6.04682	5.906534	4.943733	6.32113	6.301337	6.006248	5.836843	5.316466	5.324382	5.56554	5.288118	5.344434	4.955045	5.304537	5.256062
246407_at	5.133839	5.07826	4.967343	4.909275	5.025087	5.046341	5.107934	4.675883	4.899645	4.880514	4.97054	4.979929	5.019591	4.983727	5.211197	4.975373	4.57365	4.990959	5.065897	5.212525	4.922843	4.9899	4.980988	4.884907
246408_at	10.15656	9.982132	10.164573	9.617363	10.00048	9.853853	9.918081	9.615035	9.32686	9.298017	9.266888	9.413839	9.776447	9.589421	9.375737	9.376942	9.304313	9.062667	8.781431	9.441638	9.133146	8.974001	8.875228	9.341982
246409_at	5.102033	5.199778	4.941558	5.256599	5.368148	5.602012	5.315634	5.508862	5.16054	5.314227	5.14173	5.138553	5.418257	5.809324	5.312037	5.202444	5.111026	5.103071	5.054637	5.334847	5.279596	5.383963	5.182242	5.190155
246410_at	5.821424	6.198179	6.064857	5.884843	5.577276	5.912829	5.85437	6.090331	6.38526	6.481816	6.722407	6.532314	6.570707	6.463661	6.499915	6.070462	6.199447	6.314518	6.465859	6.354977	6.242796	6.124056	6.19552	6.149351
246411_at	5.594613	5.671201	5.184926	5.941981	5.319065	5.453441	5.365144	5.781952	5.789636	5.441007	5.331088	5.811562	5.057247	4.628108	5.050045	5.373003	5.99318	5.362064	5.147809	5.528911	5.273626	4.450968	5.075016	5.159893
246412_at	7.726414	7.56666	7.672456	7.501082	7.638201	7.552458	7.712831	7.679997	7.895099	7.779273	7.642587	7.686139	7.546048	7.599405	7.461735	7.577665	7.972943	7.970341	7.661866	7.760544	7.688303	7.662997	7.677599	7.802321
246413_at	4.122916	4.410847	4.078634	4.083692	4.040954	3.933702	4.272121	4.118564	3.882625	4.050867	3.788985	4.218469	4.001397	3.963067	3.910967	4.302327	3.937098	3.955491	3.99626	4.105278	4.037621	3.93876	3.860791	3.949711
246414_at	3.399433	3.418453	3.435626	3.667107	3.362516	3.469657	3.466476	3.505164	3.643035	3.560632	3.456745	3.532937	3.459539	3.390797	3.456745	3.445237	3.572233	3.326752	3.542115	3.571931	3.532309	3.462988	3.366539	3.314505
246415_at	4.958902	5.178777	5.036907	5.10341	4.940074	4.620749	4.981415	5.492983	4.844192	4.442628	4.813374	4.634755	4.922528	4.816896	4.805619	4.849448	4.791304	4.696241	4.83058	4.550196	4.628305	5.083338	5.023109	4.884262
246416_at	3.229552	3.133337	3.219424	3.254212	3.177096	3.339257	3.092578	3.235559	3.427392	3.302325	3.191669	3.351839	3.289909	3.336402	3.170473	3.531392	3.43249	3.132423	3.380274	3.208636	3.586649	3.303831	3.256309	3.258286
246417_at	9.976796	9.931108	9.877307	9.939887	10.026421	10.039786	10.103029	9.788733	8.880097	8.410402	8.470283	8.815131	8.354807	8.558186	8.569788	8.73184	8.622387	8.734744	8.626516	9.026781	9.130395	9.22347	9.034882	9.339223
246418_at	4.34069	4.230434	4.383042	4.23755	4.174354	3.88812	4.165989	3.992672	4.528181	4.782446	4.931384	4.431506	4.708348	4.548674	4.873796	4.503581	4.393203	4.578522	4.593907	4.546887	4.528243	4.59368	4.416979	4.240492
246419_at	3.639328	3.818928	3.745544	3.656059	3.607118	3.717591	3.578854	3.532309	3.693095	4.075352	3.644402	3.988342	3.70063	3.771884	3.634169	3.812089	3.504606	3.873418	3.705319	3.959393	3.438962	3.566254	3.469573	3.293953
246420_at	6.109853	6.140551	6.156994	6.126185	6.278716	6.273682	6.253066	6.192389	5.819083	5.531672	5.780534	5.978439	5.844436	6.020829	5.992885	5.902025	5.610906	5.614694	5.649858	5.663799	6.093395	5.751023	6.037017	6.045231
246421_at	9.247137	9.278263	9.31654	9.656054	9.612964	9.837393	9.811624	9.925024	9.295173	9.404023	9.198332	9.524527	10.281098	10.197868	10.067845	10.318133	9.658152	9.48825	9.572163	9.574955	10.299973	10.237985	10.134337	10.147885
246422_at	7.24072	7.219097	7.39261	7.351929	7.408426	7.354596	7.271083	7.473932	7.923259	8.078821	8.194075	8.019528	9.008431	8.901773	8.869759	8.548244	7.938144	7.773184	7.940361	7.721727	8.369102	7.944508	8.407005	8.065382
246423_at	6.01705	5.784629	5.989139	6.267474	6.175849	6.32237	6.50918	6.24756	6.334103	6.548494	6.404471	6.61159	6.828276	6.880725	6.883413	6.736415	6.306639	6.256729	6.3845	6.30517	6.391179	6.291114	6.482388	6.348439
246424_at	8.405936	8.331447	8.468151	8.579861	8.27772	8.337848	8.411355	8.615651	8.557515	8.968429	8.685731	8.66442	8.899024	8.787025	8.667254	8.832763	8.911087	8.821513	8.741174	8.797574	8.712616	8.745223	8.588493	8.686316
246425_at	4.642775	4.66248	4.942668	5.406366	4.594011	4.457067	4.272276	5.422738	4.550205	4.329508	4.020022	4.240179	4.378805	4.007193	4.315662	4.527518	4.227626	4.462342	4.248058	4.483998	4.602992	4.324088	4.247319	4.727125
246426_at	3.77428	3.681772	3.754629	3.566454	3.599539	3.662524	3.567939	3.611448	3.542754	3.69357	3.68616	3.6259	3.80494	3.510605	3.849415	3.808413	3.736823	3.399383	3.689269	3.69078	3.542754	3.476844	3.749884	3.642191
246427_at	6.111907	6.217986	6.36304	6.45297	6.371914	6.596758	6.516099	6.380813	5.865146	5.74262	5.850491	6.059201	5.616393	5.674686	5.455269	5.862895	5.828152	5.651125	5.597602	5.917363	5.86264	5.626165	5.69756	5.76079
246428_at	6.168083	5.772369	5.927474	5.776658	5.905174	5.84977	6.03316	6.003497	5.637	5.384159	5.534173	5.474889	5.297863	5.194402	5.323984	5.659927	5.618028	5.551674	5.414633	5.416509	5.576791	5.655596	5.420586	5.434039
246429_at	6.68017	6.127139	7.047363	7.341884	6.689226	6.052956	6.337295	6.472731	8.384215	8.596426	8.194508	8.155416	7.308655	7.51773	7.599098	7.460128	8.150479	8.268844	8.349009	8.26874	7.340604	7.211968	7.14102	7.310962
246430_at	3.321763	3.510269	3.470125	3.424378	3.376296	3.64323	3.538718	3.36697	3.586085	3.51725	3.424692	3.680952	3.46834	3.626947	3.532309	3.483783	3.386539	3.471773	3.41687	3.47412	3.42415	3.258648	3.521948	3.488993
246431_at	2.851464	3.000023	2.894997	2.978799	3.023604	2.930282	2.935397	2.900061	2.941413	2.906421	2.919284	3.04334	3.24555	3.210402	3.131151	3.03601	3.229757	2.972143	3.014146	3.019465	2.994318	3.169096	3.104045	3.086734
246432_at	4.646353	4.361847	4.291411	4.328794	3.876053	4.429286	4.072987	3.887425	4.91454	4.394604	4.710421	4.778991	4.021128	3.950307	4.051796	3.913892	5.475084	5.108573	5.105232	5.225114	3.902419	4.157786	4.206315	3.709828
246433_at	5.794107	5.782872	5.458241	5.831325	6.054791	5.745683	6.191183	6.283202	5.648545	5.817114	5.218833	5.719148	5.647075	5.514729	5.093112	5.22603	5.891015	5.509912	5.381766	5.58699	5.518136	5.498158	5.717937	5.711769
246434_at	10.531172	10.299378	10.46484	10.600498	10.106779	10.173393	10.024278	10.216228	9.571063	8.803714	9.296189	9.433681	7.966272	8.177239	8.229151	9.116315	9.402468	9.531377	9.259985	9.789615	9.123324	9.454995	9.301913	9.500581
246435_at	3.867165	4.352518	3.896973	4.063058	3.90039	4.238376	4.156324	4.248161	3.692942	3.848815	3.632795	3.969953	3.864204	4.000351	3.616052	3.727747	4.000486	3.923423	3.827455	3.816983	3.889164	4.162664	3.974365	3.804335
246436_at	7.350317	7.127097	6.989342	7.427193	7.331184	7.201176	7.334725	7.525447	6.898343	6.980224	6.682195	6.700598	6.517839	6.670654	6.427967	7.329287	7.026516	7.031383	6.795686	6.764111	6.888608	7.067487	6.884294	7.166835
246437_at	3.646535	3.811347	3.65714	3.374738	3.804147	3.469142	3.592258	3.673363	3.44118	3.523806	3.63873	3.584492	3.973004	3.80837	3.578597	3.769886	3.611618	3.517327	3.630449	3.951631	3.721283	3.544499	3.649335	3.670476
246438_at	3.886039	3.785877	3.960316	3.796239	3.607583	3.668747	3.616485	4.072671	3.404114	3.62707	3.498655	3.626434	3.366986	3.471613	3.593981	3.64069	3.539032	3.55683	3.522946	3.568571	3.521721	3.747829	3.66544	3.466865
246439_at	6.454741	6.559519	6.612698	5.852181	6.514957	6.475486	6.371355	5.872522	4.864022	4.543222	4.701889	4.752095	5.060268	4.786474	4.656044	5.289559	4.841877	4.775059	4.854052	4.668244	5.533278	5.158497	5.163262	5.501813
246440_at	6.821437	6.826068	6.825827	7.286824	7.207471	6.340555	6.890006	6.831064	8.413703	9.061186	8.897673	8.480096	7.789541	8.062599	8.006456	7.764613	8.314716	8.252324	8.508868	8.317323	7.511374	7.442736	7.480063	7.372786
246441_at	10.244208	10.105702	10.248372	10.372162	10.153595	10.239492	10.080609	10.187159	10.631849	10.485196	10.504774	10.635544	10.297827	10.282904	10.369555	10.250887	10.523798	10.476413	10.671422	10.498695	10.33512	10.212035	10.423256	10.150754
246442_at	7.867128	7.727275	7.968855	8.248294	7.656032	7.855723	7.656361	8.072662	7.640605	7.671754	7.755939	7.626335	7.572991	7.705233	7.693401	7.529744	7.579516	7.642757	7.623099	7.598391	7.664819	7.611106	7.631739	7.500693
246443_at	6.606094	6.945607	6.833286	6.653398	6.72361	6.718034	6.667364	6.507222	5.916262	6.013141	6.121027	6.184781	5.864472	6.310822	5.869764	6.185403	6.094384	6.29575	6.099268	6.442101	5.997192	6.219836	6.100745	6.166436
246444_at	6.381574	6.503596	6.737944	6.507383	6.540177	6.78017	6.732922	6.52233	6.24989	6.25268	6.279751	6.344401	5.794124	6.156942	6.097492	5.988009	6.234952	6.271676	6.319458	6.303987	6.161971	6.045373	6.074611	6.151657
246445_at	7.686887	7.703243	7.841687	7.35928	7.690818	7.406533	7.521556	7.515723	7.753406	7.697624	7.838211	7.746319	8.573668	8.313198	8.409104	8.365488	7.634779	7.532656	7.617912	7.598675	8.003522	7.709915	8.336395	7.974221
246446_at	6.760583	6.786917	6.921704	6.739215	7.044906	7.009903	7.001603	6.547548	6.62914	6.545774	6.385124	6.412359	7.666527	7.577178	7.503653	7.230238	6.194756	6.458655	6.367356	6.431984	6.988642	6.726831	6.749905	6.831818
246447_at	7.068748	6.519535	6.560866	6.874482	7.25581	6.940023	7.112303	7.373874	6.346472	6.275372	5.820191	6.064182	6.326518	5.942492	5.882911	6.537705	7.163848	6.743699	6.168525	6.101545	6.914284	6.740801	6.343015	6.726206
246448_at	8.431348	8.315726	8.351415	8.361097	8.500865	8.505047	8.645336	8.514957	8.368855	8.390059	8.527915	8.346771	9.091706	8.986007	8.987428	9.058341	8.398276	8.299025	8.536333	8.344276	8.859979	8.902901	8.949885	8.762194
246449_at	7.174986	7.242945	7.119542	7.299271	7.373127	7.342299	7.124767	6.980968	6.343145	5.979574	6.432643	6.412844	5.965178	5.827612	5.634555	6.137798	6.367285	6.59639	6.575695	6.801241	6.554613	6.551895	6.535171	6.597001
246450_at	7.08169	7.061427	6.798941	7.170723	7.255252	7.274819	7.235562	7.326492	6.387257	5.978508	5.855748	6.249569	6.313747	6.132201	6.194305	6.699794	6.452221	6.597624	6.440414	6.423547	6.940368	7.156632	6.853537	6.738805
246451_at	8.951816	8.845062	8.928496	8.902987	8.720461	8.947067	8.871589	8.840413	9.419362	9.579718	9.653728	9.327874	9.308881	9.298969	9.43552	9.28661	9.491473	9.553263	9.561387	9.503969	9.313943	9.473134	9.450646	9.254806
246452_at	9.80175	9.880912	9.850604	10.253199	9.757376	10.079994	9.986236	10.023374	9.895747	10.066551	10.040984	10.165235	9.857232	9.834482	9.97644	9.941526	9.865572	9.961401	9.998972	10.16718	9.985927	10.054216	10.040656	10.01621
246453_at	8.755906	8.775501	8.651773	8.905595	8.791015	8.998392	8.8365	8.950564	8.984157	9.107481	9.290837	9.191397	9.113945	8.999791	9.084933	8.858094	9.153078	9.085881	9.218687	9.201325	9.217814	9.08024	8.987889	8.935431
246454_at	10.666902	10.621465	10.617597	10.758975	10.6523	10.644411	10.544182	10.667669	9.974059	9.456783	9.689912	10.00781	9.796224	9.906524	9.853092	10.353687	9.930567	9.886069	9.819801	9.829108	10.31541	10.317242	10.149129	10.441595
246455_at	4.640876	4.900275	4.716776	4.97572	4.881331	4.838677	4.976738	4.816029	4.764828	4.645755	4.458263	4.679836	4.823734	4.840981	4.673874	4.629611	4.570414	4.711994	4.663102	4.590335	4.843722	4.817835	4.78845	4.773789
246456_at	3.715729	3.627628	3.674521	3.739249	3.681153	3.512507	3.766087	3.666401	3.398706	3.467491	3.570734	3.746316	3.700003	3.7372	3.80102	3.612504	3.637105	3.454871	3.562243	3.66597	3.566386	3.604566	3.825028	3.737533
246457_at	6.816463	6.70034	6.561721	6.891036	6.807428	6.91699	7.156682	7.257868	6.875052	7.244495	6.472572	6.954134	6.603146	6.540413	6.322141	6.862947	6.853887	7.146095	6.728995	7.028799	6.645176	6.798229	6.485861	6.84057
246458_at	3.662017	3.657672	3.648771	3.702763	3.567152	3.54934	3.515087	3.770099	3.861361	3.845136	3.870229	3.874082	3.652635	3.86556	3.650264	3.827439	3.996792	3.706043	3.839573	3.881307	3.520193	3.587053	3.632294	3.606929
246459_at	3.641273	3.727165	3.818554	3.671277	3.619806	3.782843	3.513771	3.554376	3.512959	3.479925	3.534374	3.570937	3.646463	3.703486	3.749277	3.528445	3.544242	3.644797	3.38292	3.599863	3.56663	3.629469	3.735552	3.74404
246460_at	7.641577	7.528497	7.590075	7.870072	7.658463	7.444773	7.716904	7.604418	8.263579	8.566495	8.697047	8.225774	8.130435	8.307643	8.398023	7.801988	8.326097	8.342969	8.479129	8.315116	8.084328	8.012653	8.262112	7.651768
246461_at	5.060861	4.816864	4.705172	5.399138	5.018264	5.050117	5.269366	5.60484	5.784086	5.867877	5.459008	5.720075	5.541763	5.575137	5.223755	5.350168	5.817675	5.969242	5.489946	6.164144	5.112642	5.533105	5.307361	5.559006
246462_at	7.528203	7.396629	7.536611	7.582007	7.587197	8.032355	7.375599	7.636382	6.914843	6.591578	6.783284	6.897618	7.219702	7.234297	7.315058	7.171352	6.93252	6.65912	6.83386	6.832158	7.487115	7.416765	7.358801	7.251615
246463_at	8.089422	7.990465	8.314192	8.634907	8.334714	8.306985	8.224286	8.472414	9.465142	9.778095	9.711533	9.579886	9.611973	9.702447	9.640358	9.523476	9.291297	9.356104	9.397768	9.434766	9.305551	9.350682	9.185738	9.142619
246464_at	3.875071	3.644922	3.585509	3.988663	3.556038	3.886553	3.855031	4.370111	5.159548	5.604952	5.402186	4.868952	4.524081	4.909121	4.871906	4.264639	4.785167	5.206614	4.961354	4.80727	4.673351	5.099848	4.732701	4.609134
246465_at	4.127153	4.324604	4.204837	4.152057	4.190469	4.120898	4.035432	4.222256	4.283032	4.391771	4.345662	4.175172	4.562506	4.529107	4.677745	4.31315	4.099133	4.11549	4.354666	4.328234	4.342466	4.414642	4.386332	4.353825
246466_at	8.22202	8.144967	8.116663	8.016041	7.809724	8.036415	7.940728	7.905148	7.532491	7.336562	7.40397	7.576915	7.274401	7.273201	7.169649	7.373303	7.492678	7.655324	7.389315	7.727719	7.28006	7.454107	7.60767	7.667839
246467_at	4.906827	5.241971	4.911434	4.847528	4.783083	4.620901	4.88816	4.602967	5.006916	5.003795	5.052871	4.808195	4.599533	4.883514	4.729637	4.923948	4.966987	4.863208	4.862567	5.157145	4.733561	4.781485	4.837051	4.836655
246468_at	9.396539	9.3925	9.532329	8.813507	7.867683	7.625671	7.594438	7.240741	10.132851	9.43071	9.315636	9.937774	6.943582	6.902302	6.900242	7.538293	9.35829	9.671711	9.551866	10.511441	7.241627	7.208106	7.168323	7.599165
246469_at	6.927026	7.139541	6.955106	7.121237	6.787375	7.091348	7.265818	6.936734	7.60119	7.621972	7.669101	7.523635	7.03644	7.287839	7.433769	6.62967	7.400715	7.40194	7.451459	7.561827	6.994113	7.067493	7.028216	6.834126
246470_at	3.378808	3.253419	3.336245	3.360736	3.308774	3.494245	3.242849	3.32521	3.384282	3.460974	3.247258	3.39854	3.466141	3.350019	3.503089	3.475	3.218946	3.244986	3.514977	3.572576	3.546867	3.769056	3.308021	3.306916
246471_s_at	3.224711	3.403967	3.283081	3.150022	3.123886	3.353426	3.269127	3.316252	3.481333	3.406256	3.316197	3.080361	3.446542	3.407806	3.461717	3.450568	3.272656	3.390595	3.367804	3.332587	3.495788	3.40993	3.3854	3.281521
246472_at	3.255911	3.182716	3.282654	3.17623	3.471964	3.277525	3.42501	3.256078	3.307947	3.510034	3.313122	3.195548	3.357147	3.420628	3.635628	3.655701	3.362176	3.141537	3.336223	3.387241	3.333486	3.508847	3.405665	3.20582
246473_at	3.504234	3.419794	3.553097	3.265595	3.623072	3.554888	3.674078	3.559699	3.599197	3.721815	3.644526	3.525603	3.667572	3.661898	3.686939	3.999875	3.592474	3.429489	3.576863	3.53051	3.736172	3.540418	3.464467	3.419616
246474_at	3.52059	3.787334	3.678544	3.623552	3.72973	4.035186	3.658458	3.519372	3.546171	3.578849	3.627644	3.582653	3.602666	3.807884	3.499236	3.490081	3.669016	3.600573	3.405534	3.620769	3.55639	3.583968	3.45321	3.675737
246475_at	4.202145	3.817806	3.970817	3.894803	4.06676	4.078733	4.174701	4.026777	3.572498	3.5054	3.245127	3.456698	3.509191	3.278261	3.054726	3.513101	3.60634	3.592414	3.538725	3.394938	3.406198	3.490516	3.200834	3.541149
246476_at	7.545264	7.153317	6.430524	7.09551	7.572518	6.887621	7.110136	7.94828	4.827081	4.291871	4.085315	4.745951	3.941023	3.737236	3.592972	4.490178	6.252201	5.864146	4.876009	5.135276	5.822124	5.96209	4.393453	6.072094
246477_at	3.514988	3.356328	3.620984	3.185476	3.595782	3.181557	3.207066	3.337674	3.479927	3.221285	3.440929	3.374445	3.42704	3.561161	3.546145	3.430418	3.384504	3.399254	3.447606	3.691517	3.459002	3.421697	3.573152	3.491305
246478_at	6.898212	6.513112	6.758191	6.636751	6.70042	6.462167	6.580971	6.842018	6.83749	6.996829	6.878785	6.610292	7.168716	6.984216	6.965086	7.051936	6.742066	6.853655	6.983015	6.817375	7.133728	6.823668	6.925623	6.707008
246479_at	8.672841	8.52985	8.693278	8.836672	8.573952	8.6122	8.577094	8.696913	8.880241	8.790407	8.915478	8.910242	8.436593	8.605852	8.583936	8.477872	8.655844	8.757616	8.806448	8.959317	8.443785	8.451866	8.544531	8.521616
246480_at	8.972876	9.088148	9.011493	9.154915	9.14525	9.042774	9.226767	9.254246	8.540891	8.553393	8.461452	8.771376	8.710421	8.819124	8.617626	8.737682	8.507783	8.653555	8.613005	8.608175	8.675207	8.748632	8.718509	8.931631
246481_s_at	13.036945	13.364934	13.25903	13.471367	13.125852	13.649843	13.503725	13.392893	12.825334	11.366943	12.1343	12.373004	10.637967	11.626181	11.254551	12.698364	12.569701	12.606093	12.246177	12.604939	12.831352	13.611333	13.042631	13.210404
246482_at	8.028467	7.896559	8.191198	7.709245	7.720662	7.859026	7.766382	7.720445	7.526125	7.269263	7.477579	7.50812	7.457621	7.594792	7.503728	7.425992	7.658543	7.336428	7.377838	7.485863	7.369048	7.496303	7.479394	7.435088
246483_at	7.90663	7.589058	7.568459	7.418478	7.201087	7.318813	7.138751	7.043918	5.953534	4.979445	5.129067	5.551709	4.926827	4.510683	4.975212	5.194201	5.73728	5.73798	5.527347	5.847604	5.811014	5.710807	5.225037	5.955634
246484_at	6.94474	6.800434	6.817278	6.885856	6.999518	6.849345	7.131837	6.792888	6.590093	6.364152	6.401466	6.002656	5.820413	5.99015	5.88137	5.804886	6.306008	6.440421	6.222481	6.524443	5.988402	6.173488	6.178297	6.266018
246485_at	4.131383	4.045538	3.91502	4.008451	3.919533	4.178879	3.83354	3.806962	4.340792	4.261591	5.180002	4.916568	4.96586	4.905597	4.624837	4.319755	4.813363	4.380014	4.336666	4.223539	4.412229	4.15408	4.434687	4.251919
246486_at	8.285869	8.30046	8.209357	8.515185	8.286345	8.423692	8.428271	8.474991	8.453183	8.098373	8.312542	8.42673	8.55104	8.496405	8.476044	8.822216	8.295169	8.207753	8.261519	8.448896	8.689011	8.48854	8.679537	8.707848
246487_at	10.225721	10.218864	10.119236	9.615799	10.657979	10.539532	10.244378	10.166418	6.935718	5.732597	6.034415	6.656202	6.111099	6.171833	6.055775	7.510825	7.488389	7.172937	6.657869	6.769527	8.599196	8.830419	7.83223	8.623145
246488_at	11.156951	11.18806	11.172455	11.0992	11.029813	11.141857	10.914837	10.958447	10.066444	9.875059	10.175645	10.341626	10.050777	9.981462	10.049048	10.482258	10.101657	10.088237	10.056672	10.416295	10.297139	10.514301	10.224413	10.606555
246489_at	10.523326	10.46564	10.510668	10.629348	10.401324	10.299779	10.394549	10.567268	10.742522	10.663065	10.556527	10.57727	10.544429	10.488984	10.594447	10.759653	10.528593	10.686994	10.686388	10.522343	10.792509	10.588354	10.869083	10.719976
246490_at	10.034912	9.962057	10.260316	10.198851	10.443811	10.367449	10.310746	10.608536	10.150429	9.957702	9.883223	9.942235	10.112308	9.950015	9.914464	10.707275	10.322177	10.364352	10.027821	9.84054	10.770405	10.403111	10.283363	10.358491
246491_at	3.85074	4.16815	3.940171	3.932604	3.844761	3.859725	3.749567	3.818854	3.796521	3.843028	3.971727	3.795802	4.048454	4.02939	4.188373	3.926683	3.684026	3.955334	4.010244	4.018547	3.919055	3.666281	3.99011	4.105705
246492_at	6.511529	6.502648	6.786868	6.803223	6.711954	6.893321	6.651675	6.514381	5.800456	5.590459	5.731986	5.723376	5.738967	5.79274	5.545264	5.884416	5.73695	5.608892	5.743472	5.505263	6.258849	6.230924	5.981408	6.006133
246493_at	5.957313	5.793193	5.317072	5.989189	5.959445	5.97182	5.99015	6.248623	4.798413	4.808096	4.373823	4.878618	4.883027	4.793038	4.590256	5.267671	5.391395	5.165847	4.721934	4.759817	5.416715	5.564216	5.070339	5.613978
246494_at	4.850703	4.824036	4.744927	4.655505	4.041924	4.200708	3.851925	4.336634	4.743877	4.738122	4.932524	4.904226	4.290811	3.91245	4.1154	4.366361	5.008713	4.772282	5.026843	5.191163	4.109848	3.935417	4.084106	4.077308
246495_at	7.943131	8.029241	8.204494	8.170332	7.877921	7.87648	7.803789	7.846202	7.648192	7.557401	7.558314	7.8029	7.936766	8.043846	7.961611	7.744324	7.559824	7.703144	7.732523	7.935821	7.89757	7.877191	7.713831	7.721391
246496_at	7.622659	7.194782	6.959996	7.161834	7.616727	7.274931	7.417957	7.447224	7.176386	7.121112	6.594557	6.987559	6.607278	6.36908	6.361085	6.923133	7.435507	7.434636	6.819383	7.075954	6.981574	7.223247	6.938203	7.148097
246497_at	8.530349	8.572912	8.311995	8.612358	8.608829	8.73982	8.71551	8.81654	8.690685	8.50721	8.307885	8.761343	8.513659	8.753406	8.4359	8.618413	8.601863	8.605362	8.435051	8.705571	8.53443	8.501264	8.481674	8.728779
246498_at	4.272922	4.326648	4.403412	4.663383	4.565683	4.398171	4.812934	4.590957	4.028781	4.586391	4.315237	4.504203	8.503445	8.501133	8.269949	8.060727	4.675195	4.493423	4.386412	4.524376	7.502849	7.306574	7.444401	7.088812
246499_at	7.764659	7.61224	7.653507	7.840505	7.827905	7.80103	7.885789	7.9303	7.375012	7.217448	7.091416	7.319791	7.420789	7.411318	7.157316	7.715057	7.291177	7.215324	7.239455	7.24678	7.51162	7.700411	7.569908	7.689551
246500_at	8.419845	8.240288	7.83828	8.21833	8.671773	8.499428	8.664981	8.663622	7.748256	7.968984	7.380478	7.771136	8.02634	7.579117	7.483199	8.295093	8.275957	8.157257	7.834934	7.945669	8.229254	8.410595	7.868803	8.377112
246501_at	6.708227	6.820073	6.346341	6.630756	6.888762	6.665396	6.565982	6.966929	6.591506	6.650599	6.241966	6.337208	6.863604	6.45299	6.394676	6.999529	6.667205	6.652771	6.30997	6.663871	6.740676	6.747686	6.540742	6.681488
246502_at	6.29332	6.245362	6.133739	6.304238	6.060705	6.291323	6.17016	5.760315	5.23625	5.094554	5.331304	5.454981	5.062747	5.014116	4.8528	4.574886	5.361274	5.310701	5.141961	5.2687	5.329111	5.369636	5.179459	5.145975
246503_at	11.247993	11.19807	11.225833	11.241883	11.282756	11.122058	11.255941	11.316661	11.557867	11.563811	11.309342	11.665214	11.039722	11.309906	11.302999	10.9899	11.492208	11.643479	11.537296	11.612268	11.138339	11.00076	11.075735	11.103966
246504_at	3.899726	3.642057	3.800803	4.417697	4.063145	3.97314	3.871374	3.833079	3.796551	3.71465	3.715319	3.663455	3.549516	3.781375	3.615746	3.815652	3.830788	3.638026	3.795564	3.707447	3.669109	3.777875	3.811537	3.679344
246505_at	6.272093	6.411562	6.338987	5.840748	5.989586	5.806212	5.867096	6.082062	5.189764	5.376089	5.427448	5.339948	5.292314	5.345306	5.11318	5.325651	4.889002	5.352495	5.28424	5.235411	5.23912	5.243101	5.441383	5.300252
246506_at	10.61859	10.598487	10.891841	10.647277	10.461258	10.878841	10.573391	10.529117	9.818551	9.737799	9.992789	9.872362	9.929858	9.996024	9.991276	10.10091	9.765896	9.874696	9.963998	9.776609	9.899506	10.080022	10.235212	10.076346
246507_at	9.161733	9.22106	9.29911	9.421944	9.21049	9.328992	9.340939	9.294024	9.450595	9.505761	9.308681	9.326769	9.060057	9.137489	9.147748	9.080533	9.249156	9.335371	9.346868	9.391286	9.14239	9.288523	9.2635	9.021565
246508_at	10.938446	10.910285	10.918653	10.774759	10.815354	10.716829	10.623877	10.615691	10.443459	10.420174	10.502799	10.349537	10.591746	10.620629	10.680785	10.716945	10.433024	10.389232	10.548687	10.41257	10.774076	10.611706	10.705254	10.588941
246509_at	7.029425	6.845665	6.698015	7.154406	6.93215	6.751176	6.747691	6.908161	5.936904	5.837449	5.694983	5.90409	5.694177	6.195989	5.620106	6.039866	6.03992	5.902975	5.790445	6.248217	5.877066	6.051105	5.649695	6.223658
246510_at	9.952551	9.816531	9.878277	9.74799	10.08264	10.056509	10.098923	10.072885	9.317628	9.558526	9.471542	8.939495	9.147943	9.109776	9.575131	9.436834	9.45427	9.496223	9.387376	9.27435	9.675416	9.701423	9.396204	9.604854
246511_at	8.634601	8.600428	8.314539	8.221479	8.017517	8.208829	8.231072	8.308114	9.359508	9.50687	9.381117	9.404572	8.895615	8.842812	8.732612	8.697871	9.388315	9.300231	9.227917	9.557017	8.324945	8.230797	8.344507	8.592439
246512_at	5.035614	5.390974	5.014589	5.342897	4.724038	5.240836	4.893414	5.234466	4.55458	4.364235	4.533457	4.711578	4.369698	4.304213	4.715485	4.762315	4.383685	4.800039	4.371829	4.810683	4.663376	4.733826	4.455691	5.266089
246513_at	7.798567	7.476899	7.280329	7.562347	7.801435	7.627013	7.655709	7.940232	7.380256	7.377219	7.096355	7.208836	7.651516	7.371399	7.163873	7.674402	7.638841	7.423994	7.322026	7.475425	7.559083	7.654076	7.349932	7.648052
246514_at	5.924519	6.024659	5.713847	6.051781	6.090651	5.933247	6.029764	5.936934	5.806672	5.937883	5.616367	5.767149	5.35137	5.53704	5.819153	5.437937	5.596731	5.818318	5.811932	6.036476	5.556437	5.725211	5.610755	5.881041
246515_at	7.839604	7.553105	7.720713	7.471764	7.632587	7.847053	7.854712	7.527368	7.421218	6.931129	7.244546	7.339418	7.456176	7.432445	7.478068	7.414562	7.332102	7.126447	7.367244	7.295469	7.443791	7.565951	7.449466	7.384526
246516_at	7.726693	7.685049	7.311638	7.861266	7.292215	7.583629	7.710844	7.769603	6.155399	5.412815	5.333235	6.563007	4.60732	4.924232	4.815683	5.789718	6.02143	6.275416	5.10576	6.976462	6.018038	6.190523	5.493469	7.050153
246517_at	6.032339	5.718018	5.946334	5.779081	5.638795	5.86657	5.878752	5.997487	5.775531	5.81422	5.408053	5.70755	5.363611	5.317144	5.401043	5.180199	5.439155	5.657949	5.481316	5.454254	5.479783	5.581597	5.708011	5.189694
246518_at	6.288403	6.368913	6.406223	6.516633	6.483667	6.496834	6.38047	6.223664	5.759668	5.232504	5.6075	5.921222	5.605279	5.696731	5.333941	5.579007	5.602141	5.5078	5.348538	5.773787	5.692728	5.788671	5.624319	5.74684
246519_at	3.67773	3.736186	3.928067	3.77818	3.951293	3.970116	3.631797	3.739933	3.787616	3.742536	3.663266	3.76522	3.950967	3.761994	3.83824	3.945006	3.568615	3.64837	3.672963	3.584054	3.766444	3.771517	3.739598	3.894779
246520_at	5.59483	5.425554	5.328274	5.583974	5.768337	5.556257	5.748886	5.843704	4.772425	4.879989	4.600036	4.979929	4.995087	4.470608	4.46335	4.86115	4.714305	4.888027	4.605961	5.018574	5.037001	4.839733	4.937973	5.275252
246521_at	8.155222	8.270037	7.982576	8.379206	7.96308	8.323002	8.344645	8.495411	8.097107	8.239427	7.953793	8.187397	7.858367	7.979292	7.790459	7.824183	8.086775	8.225208	8.007738	8.346322	7.879806	8.026503	7.78421	7.997926
246522_at	6.186887	6.501937	6.325428	6.320552	6.995053	6.745271	6.924658	6.646836	5.615654	5.927159	5.929423	4.958315	6.34306	6.0868	6.239194	6.228358	5.528781	5.675416	5.612634	5.417134	6.78675	7.068052	6.717102	6.711377
246523_at	10.491657	10.547963	10.361141	10.587255	10.545377	10.791258	10.79055	10.758889	9.927252	9.777397	9.64934	10.233017	10.490411	10.397118	10.083879	10.877116	10.355798	10.401294	9.935121	9.986029	10.594653	10.659142	10.340505	10.391224
246524_at	6.953662	6.67755	7.605269	7.227786	7.554831	7.899193	8.000297	7.79607	7.072564	7.039295	7.113677	7.177512	8.842875	8.550305	8.529295	8.811402	7.165382	7.322128	7.394376	6.878982	8.899179	8.451697	8.762911	8.311042
246525_at	4.068446	4.073589	3.925131	4.129414	4.017652	4.308124	4.193197	4.265934	3.887445	3.661375	3.406178	3.766701	3.846967	3.704004	3.586518	4.08664	3.593309	3.669306	3.810539	3.913778	3.755365	4.026139	4.202685	3.910784
246526_at	3.350891	3.451898	3.441368	3.345845	3.41584	3.498948	3.328786	3.366596	3.480984	3.291636	3.541834	3.258761	3.446979	3.449546	3.682619	3.447193	3.341676	3.361541	3.392714	3.391228	3.461613	3.56618	3.455883	3.479469
246527_at	8.626761	8.642765	8.805668	8.924121	8.682893	8.477312	8.570678	8.686078	9.144007	9.237822	9.203147	9.107443	9.041298	9.030711	8.913859	8.588299	8.977766	8.924549	9.081346	9.181809	8.678332	8.717517	8.77842	8.756346
246528_at	6.740257	6.934255	6.911104	6.716607	6.940777	6.794062	6.998004	6.874115	8.569574	9.121767	9.070991	8.676532	8.756699	8.782003	8.968972	8.423774	8.439662	8.460534	8.691903	8.639882	8.209321	8.03133	8.248087	7.998557
246529_at	7.828777	7.878374	7.73569	7.539644	7.998479	7.856498	7.919549	7.839926	8.42753	8.675889	8.381971	8.192399	8.859439	8.828304	8.38772	8.534968	8.532177	8.32137	8.292881	8.35683	8.401694	8.211912	8.502806	8.267072
246530_at	3.230342	3.376639	3.355953	3.406169	3.448692	3.298658	3.252328	3.240709	3.166585	3.543828	3.356407	3.322649	3.258145	3.360482	3.509808	3.144655	3.409194	3.448776	3.283061	3.27633	3.279768	3.386206	3.437458	3.310146
246531_at	3.539397	3.662361	3.592256	3.718513	3.614811	3.943506	3.658487	3.398044	3.472911	3.505873	3.487942	3.592531	3.74169	3.471289	3.816228	3.883364	3.616565	3.454818	3.821895	3.581652	3.766488	3.792641	3.845453	3.602093
246532_at	6.643655	6.469091	7.217227	6.163857	6.944165	7.081514	7.052436	6.641397	7.009564	7.62503	8.301387	7.054008	8.743204	9.242043	8.902711	8.496125	7.258221	7.193134	7.784099	6.96377	8.091354	8.46075	9.078618	8.315511
246533_at	7.276107	7.285669	7.211863	7.486079	7.367755	7.128723	7.308562	7.572115	7.51268	7.641993	7.379731	7.407166	7.741249	7.498857	7.250934	7.523961	7.550363	7.571412	7.481119	7.504135	7.623736	7.430031	7.392269	7.481678
246534_at	3.404155	3.590527	3.646914	3.66068	3.463486	3.545214	3.476119	3.496847	3.720682	3.401277	3.659889	3.375953	3.54437	3.34881	3.414036	3.639691	3.474753	3.316731	3.40776	3.52166	3.505936	3.725698	3.472016	3.490797
246535_at	4.247541	4.311296	4.221049	4.076603	4.140895	4.444019	4.305394	4.494359	4.138315	3.784373	4.072198	4.034135	3.998681	4.083338	3.965341	4.082743	3.846737	4.003849	4.16755	4.002685	3.94165	3.800236	3.859909	4.085383
246536_at	6.322917	5.860407	5.622348	5.961105	6.613598	6.018187	6.351665	6.718494	5.381364	4.967704	4.877466	5.469177	5.505718	5.005192	4.635774	5.623454	6.066138	5.626411	5.093264	5.403544	6.053109	5.955275	5.426509	6.297761
246537_at	3.781884	3.865506	3.77715	3.635806	3.863947	3.659294	3.827639	3.768273	3.701477	3.934238	4.158672	3.850779	4.032113	3.862251	3.807104	3.958592	3.77408	3.80575	3.551372	3.978525	3.836818	3.669053	3.881232	4.078235
246538_at	6.787472	6.811413	7.019022	6.875113	6.500684	6.816953	6.737825	6.695385	7.067662	7.02135	7.130587	7.372547	6.382116	6.645979	6.671379	6.501643	7.114523	6.983352	7.088253	7.251375	6.553293	6.257617	6.589212	6.278277
246539_at	7.86549	7.664026	7.647403	7.626289	7.584483	7.462027	7.630671	7.61922	7.619829	7.281514	7.401484	7.642059	7.158619	7.39046	7.199358	7.58208	7.33712	7.40947	7.35034	7.595284	7.31686	7.254586	7.45194	7.412395
246540_at	4.254727	4.23597	4.27989	3.949585	3.894609	3.901776	3.816634	3.841399	3.843148	4.016927	3.961294	4.006005	3.771159	3.907239	3.552697	4.212141	3.812721	3.899199	3.68935	3.990753	3.798087	3.830785	3.762528	3.847979
246541_at	7.77608	7.541537	7.691654	7.767829	7.657173	7.758389	7.832829	7.921446	7.876148	8.030007	7.65101	7.760069	8.225689	7.928341	7.97984	8.208361	7.993289	7.918383	7.923617	7.88326	8.077121	8.190483	7.9844	8.130944
246542_at	6.704621	6.240679	6.559656	6.846338	6.618124	6.956838	6.710019	6.976575	6.403409	6.404389	6.176977	6.299917	6.387214	6.378321	6.180576	6.577424	6.948622	6.72954	6.491451	6.246087	6.756099	6.75262	6.636026	6.905825
246543_at	3.768944	3.582507	3.821429	3.684762	3.729794	3.677709	3.528984	3.620466	3.601676	3.710711	3.739235	3.663388	3.781042	3.548755	3.78747	3.494377	3.54639	3.649117	3.767371	3.904097	3.478122	3.664971	3.659299	3.595813
246544_at	3.358287	3.53991	3.399432	3.819146	3.55251	3.477714	3.408457	3.367596	3.366526	3.61159	3.578561	3.700953	3.431967	3.343916	3.743284	3.542115	3.432287	3.372496	3.602753	3.42629	3.223236	3.368857	3.540745	3.495404
246545_at	3.644029	3.326936	3.559384	3.533924	3.339863	3.632753	3.589959	3.59692	3.677297	3.498733	3.539451	3.448067	3.490494	3.807631	3.698754	3.616235	3.5097	3.58621	3.506209	3.76479	3.421686	3.539451	3.592902	3.475497
246546_at	9.451734	9.547326	9.572464	9.532876	9.460905	9.517922	9.598281	9.64833	10.434795	10.543284	10.247786	10.398935	10.14531	10.312738	10.389417	10.002443	10.180294	10.401289	10.361411	10.501801	9.917866	9.832966	9.90575	9.928878
246547_at	10.079208	9.95111	9.971383	10.105976	10.100802	9.884724	9.827256	10.043621	9.650343	9.317982	9.487065	9.54867	8.759995	8.690629	8.643138	9.286507	9.464562	9.505445	9.436675	9.586817	9.244823	9.379224	9.119674	9.403654
246548_at	10.017117	10.06939	10.032304	10.004881	10.042669	10.01019	10.000553	10.06132	9.030522	8.696382	9.195578	9.223886	8.996951	9.151827	9.116318	9.307069	9.258909	8.995504	9.125266	9.062931	9.35228	9.41508	9.188066	9.432376
246549_at	7.488943	7.463288	7.279322	7.203465	7.67867	7.53917	7.571762	7.295012	7.407575	7.224176	7.218165	7.397799	7.335158	7.565823	7.442765	7.225499	7.261186	7.305525	7.280008	7.4742	7.20597	7.367578	7.520125	7.411818
246550_at	9.561486	10.369197	10.027597	9.909838	9.987933	9.361912	10.019021	9.692712	8.31621	8.499601	8.365554	7.812427	8.948954	9.072511	8.900354	7.678513	8.01823	8.445889	7.930586	8.604824	8.254076	8.588689	8.155816	8.032427
246551_at	4.394977	4.278674	4.006892	4.165489	4.248124	4.026644	4.014076	4.234443	3.488809	3.738142	3.52864	3.508098	3.774426	3.690009	3.935841	3.880486	3.719534	3.704977	3.704331	3.937873	3.930497	3.83857	3.684065	4.188248
246552_at	4.354437	3.905978	3.934192	3.928271	4.016447	4.302823	3.996755	3.881611	3.788978	3.624952	3.763936	3.814265	3.978182	3.781202	3.654195	3.861485	3.763413	3.942711	4.135192	3.913778	3.912526	3.817412	3.837607	4.123213
246553_at	6.94145	7.114014	7.104135	6.976486	7.098807	7.117737	7.185485	6.972126	6.770759	6.937893	6.893333	6.888147	7.252811	7.297156	7.198135	7.122102	6.725153	6.836449	6.741685	6.944357	6.85277	7.009663	7.071272	6.921704
246554_at	10.702143	10.390407	9.873401	10.654297	10.669405	10.542149	10.692993	11.06665	9.272175	8.922946	8.421228	9.212368	8.620171	8.353668	8.091371	9.811245	9.6822	9.773836	9.173008	9.67885	10.029783	10.179421	9.632564	10.522312
246555_at	6.396291	6.525794	6.537485	6.274476	6.643031	6.48617	6.402817	6.780068	6.837893	7.300054	6.87166	6.839447	7.412665	7.097909	7.07356	7.071621	7.210924	7.21354	6.733651	6.824335	6.952628	7.023345	7.009792	6.745296
246556_at	3.156837	3.280465	3.250264	3.088768	3.338982	3.149848	3.386819	3.287739	3.264413	3.275417	3.490343	3.211887	3.389886	3.569914	3.250038	3.121055	3.433094	3.288596	3.265847	3.31599	3.170504	3.155335	3.412354	3.270666
246557_at	3.616763	3.683773	3.342281	3.567361	3.465084	3.545214	3.634647	3.902778	3.409589	3.345992	3.26906	3.43865	3.408381	3.452658	3.430509	3.433114	3.52964	3.623849	3.563097	3.659592	3.681412	3.343174	3.447764	3.438002
246558_at	6.661561	6.422424	6.487065	6.587527	6.847533	6.693624	6.77908	6.933866	5.996508	6.136322	5.430513	5.905054	6.225155	5.93222	5.630903	6.631447	6.413832	6.388233	5.736919	6.105516	6.370487	6.609636	6.266574	6.628342
246559_at	7.425002	7.552487	7.494983	7.693654	7.478661	7.427585	7.592059	7.685729	7.649383	8.067333	7.900324	7.891097	8.13881	8.29106	8.003795	7.879384	7.574618	7.782549	7.765879	7.964353	7.613121	7.66338	7.807952	7.832436
246560_at	3.559437	3.555039	3.653859	3.726751	3.707379	3.764819	3.550999	3.490861	3.470395	3.537295	3.642878	3.638522	3.731484	3.609839	3.564845	3.636992	3.55514	3.686912	3.57625	3.618053	3.826814	3.411704	3.696158	3.74727
246561_at	6.247334	6.243278	6.127139	6.316743	6.190744	6.157348	6.408509	6.191232	5.92976	6.326324	6.181368	6.122546	6.407343	6.584827	6.389489	6.24392	6.174297	6.134543	6.077926	6.19552	6.2085	6.221203	6.057025	6.065487
246562_at	3.997419	3.602044	3.614649	3.6276	3.910031	3.89071	4.062419	3.851037	3.380602	3.176979	3.239517	3.236765	3.530576	3.15261	3.193601	3.550869	3.503252	3.389151	3.182159	3.413762	3.445631	3.526702	3.433112	3.444605
246563_at	3.288361	3.27607	3.151894	3.584913	3.322873	3.371325	3.185841	3.268553	3.212183	3.1088	3.098366	3.283332	3.214923	3.14307	3.346094	3.181012	3.243162	3.108171	3.136923	3.018873	3.266036	3.223892	3.213237	3.099109
246564_at	8.101087	8.112749	7.829356	8.0434	7.9912	8.024651	7.900954	8.307702	8.230195	8.024653	7.958517	8.008606	7.870438	7.770808	7.690787	7.592318	8.034566	8.218775	8.10491	8.205889	7.886734	7.87138	7.74167	7.77323
246565_at	3.860826	4.075352	3.942315	3.929614	3.864057	4.018904	4.011797	3.959702	3.743232	3.967972	3.936053	4.014368	3.833732	4.003872	4.026528	3.973437	3.739587	4.032343	4.071657	3.837502	3.959352	4.124372	4.176097	4.146461
246566_at	8.469716	8.152115	8.227598	8.408533	8.094197	7.714418	7.894112	8.10212	8.036903	7.894931	7.67399	7.858855	7.456138	7.445708	7.770448	7.79102	7.539005	7.799206	7.867231	8.11154	7.918752	7.860462	7.387423	8.020973
246567_at	7.7919	7.681263	7.823195	7.630553	7.87597	7.533816	7.721274	7.903447	8.172497	8.123631	7.740777	7.877928	8.265299	8.128562	8.151	8.367904	8.054223	8.062782	7.938084	7.958369	8.118413	7.925944	7.953368	7.989826
246568_at	4.61645	4.30113	4.308812	4.579421	4.35958	4.905045	4.592563	4.442931	4.172102	4.070248	3.977353	3.754093	3.945825	3.603096	3.678899	3.750993	4.041729	4.0078	3.914669	3.956439	3.630148	4.193597	3.929261	3.711667
246569_at	3.359245	3.357211	3.566097	3.35275	3.318825	3.499557	3.454693	3.318842	3.361053	3.472793	3.635229	3.476357	3.630165	3.606223	3.774866	3.492757	3.373339	3.443274	3.525607	3.533907	3.43846	3.414751	3.540961	3.473736
246570_at	3.270156	3.039167	3.204029	3.005867	3.103116	3.301649	3.140022	3.112384	3.275819	3.08784	3.063028	3.09741	3.321043	3.161099	3.195686	3.134177	3.229369	3.139345	3.145618	2.963955	3.171756	3.300843	3.134854	3.072497
246571_at	3.700356	3.447764	3.850167	3.605482	3.780881	3.688152	3.652138	3.561991	3.488645	3.693187	3.74257	3.726644	3.722371	3.550489	4.149573	3.885617	3.516997	3.761469	3.671533	3.732984	3.719948	3.716744	3.481333	3.791375
246572_at	5.467492	5.474733	5.524918	5.570318	5.545979	5.235725	5.336097	5.249211	4.870792	4.610467	4.091276	4.633019	4.35958	4.281663	4.489663	4.670862	4.905153	4.944096	4.632984	4.646098	4.883072	4.932614	4.92507	5.215807
246573_at	3.870558	4.021175	3.756824	3.719948	3.903229	3.828539	3.729445	3.553798	3.762122	3.774347	4.323944	3.747222	3.929097	3.892576	3.787958	3.567588	3.952788	3.859502	4.039472	3.868625	3.824071	3.62031	3.934815	3.876597
246574_at	3.879032	4.141188	3.888552	3.83354	4.038754	3.878591	4.042591	3.78186	3.991688	3.750743	3.988849	4.033273	3.965266	3.923506	4.208921	3.991915	3.873727	4.016857	4.071775	4.0144	4.018235	3.93868	3.958611	4.135557
246575_at	7.591681	7.80364	7.659124	7.827373	7.88952	7.713277	7.84435	7.928441	8.505556	8.800918	8.560153	8.515129	8.265454	8.420841	8.337173	7.934749	8.244804	8.535442	8.394454	8.656837	7.836906	7.889681	7.933755	7.845436
246576_at	6.98134	6.821946	6.902882	6.857696	6.794663	6.715591	6.562813	6.859472	5.541868	5.572302	5.20594	5.817809	5.404849	5.577542	5.404849	5.926261	5.594342	5.779223	5.509287	5.588221	5.834765	5.849417	5.726215	6.285451
246577_at	4.355305	3.993176	4.114798	4.082168	3.6307	3.903608	3.843746	3.954514	3.492273	3.6124	3.722657	3.534343	3.616739	3.71344	3.871024	3.989054	3.468582	3.850872	3.733975	3.751411	3.967114	3.674613	3.525997	3.70027
246578_at	3.063458	3.103671	3.097728	2.945836	3.062177	3.019502	2.966706	3.023712	3.075669	2.982979	3.071066	3.06154	3.138206	3.01065	3.172788	2.961382	3.036555	3.0806	3.060077	3.199113	2.992806	2.953475	3.094069	3.036973
246579_at	3.319248	3.318053	3.328023	3.278794	3.297501	3.16698	3.164968	3.448738	3.184992	3.238312	3.316071	3.433315	3.674479	3.184157	3.417464	3.389047	3.310072	3.285211	3.388481	3.346383	3.401221	3.260127	3.310849	3.320093
246580_at	5.6874	5.401615	5.310771	5.418472	5.326145	5.184525	5.214745	5.354401	5.064701	4.805159	5.258374	5.279876	4.840998	4.549238	5.014723	5.000776	5.187878	4.70285	5.051901	5.685397	5.09858	5.146854	4.673547	5.523424
246581_at	4.024425	3.774651	3.916248	3.956672	3.726891	3.975639	3.915438	4.070828	3.62413	3.774573	3.796011	4.021445	4.088629	3.916629	4.229914	3.928263	3.615561	3.687176	3.842007	3.929991	3.766896	4.065258	3.781825	3.872602
246582_at	5.165913	5.044141	4.993451	5.562986	5.089534	5.406885	5.370366	5.342886	5.158055	4.888823	5.157813	4.972969	4.783655	4.844768	4.654361	5.3547	5.538275	5.211943	4.982267	5.196085	5.176671	5.534981	5.232484	4.995677
246583_at	8.251785	7.9433	7.861422	8.099616	8.334419	8.359385	8.371719	8.631512	7.533222	7.573828	7.178142	7.415358	7.80125	7.594816	7.201866	7.915907	7.948247	7.795444	7.541391	7.587717	8.282108	8.149845	7.790223	8.182554
246584_at	3.911304	4.155789	3.734243	3.693255	3.936232	3.89147	3.900263	3.789182	7.009233	7.740896	7.684156	6.945384	5.998733	6.596334	6.256189	4.927573	6.585547	6.264632	6.912462	6.357814	4.474439	4.863211	4.810699	4.534333
246585_at	3.194222	3.304714	3.535842	3.413226	3.35552	3.42639	3.317935	3.442831	3.223712	3.424378	3.363989	3.224566	3.415715	3.259148	3.238209	3.159819	3.269021	3.360843	3.502284	3.302531	3.417118	3.189852	3.331711	3.455313
246586_at	4.188718	4.080564	3.951803	3.958263	4.016731	4.021126	4.223013	4.016099	4.005456	3.903874	3.793674	3.872505	3.833511	3.98887	3.82934	3.946033	3.713824	4.235033	3.881758	3.667654	3.758046	3.834358	3.895454	3.894653
246587_at	4.355079	5.039673	4.530129	4.707445	4.561359	4.978363	4.69903	4.401199	4.416161	4.6566	4.634038	4.303925	4.463029	4.540671	5.186665	4.804406	4.472824	4.566568	4.610322	4.797356	4.61085	4.588529	4.587937	4.795125
246588_at	3.25921	3.364805	3.17801	3.097089	3.499139	3.224013	3.351315	3.261724	3.197964	2.991311	3.333767	3.343243	3.2086	3.314375	3.24279	3.044955	3.223873	3.201822	3.02433	3.240009	3.191737	3.193615	3.138591	3.310506
246589_at	3.879248	4.20044	3.92207	4.037851	3.838292	3.909247	3.623818	3.865049	3.921162	4.14802	4.326277	4.154837	3.968157	3.932297	4.042218	4.127372	3.916432	4.365791	3.924292	4.168123	4.098322	3.764544	4.034337	3.881334
246590_at	3.370896	3.47458	3.428755	3.478084	3.409458	3.267158	3.378811	3.424021	3.466212	3.500956	3.448335	3.596779	3.597009	3.344141	3.786564	3.197268	3.138819	3.319509	3.465083	3.316157	3.445841	3.473568	3.330852	3.409332
246591_at	8.173649	8.11717	7.873006	7.953087	8.137464	8.06793	8.088153	8.069308	7.711232	7.432759	7.600876	7.563086	7.200048	7.030282	7.46498	7.7216	7.560435	7.60884	7.847605	7.75403	7.582342	7.758272	7.414327	7.853347
246592_at	3.703212	3.598324	3.773206	3.576712	3.744445	3.7053	3.57002	3.593633	3.627508	3.493292	3.492397	3.573894	3.966983	3.798905	3.847106	3.663964	3.66351	3.788262	3.62395	3.812751	3.509841	3.586481	3.672708	3.58024
246593_at	7.389762	7.122588	7.259814	6.659205	7.309796	6.986577	7.034627	6.869085	7.270845	7.335687	7.304693	7.556686	7.534964	7.421107	7.416781	7.263709	7.252585	7.214857	7.172594	7.259808	6.922851	6.643029	7.105144	6.614862
246594_at	8.631281	8.729652	8.630781	9.082644	8.902785	8.620575	8.76157	8.995467	8.853457	9.091526	8.874543	8.941004	8.542738	8.677679	8.729407	8.695484	8.588806	8.696812	8.77437	8.787137	8.58022	8.550365	8.454087	8.754917
246595_at	12.920923	12.920025	12.698389	13.336059	12.877636	12.954453	13.170993	13.49438	13.727341	13.785668	13.650413	13.610657	13.58853	13.628213	13.640774	13.771527	13.832901	13.836454	13.679306	13.76208	13.821143	13.776737	13.717883	13.858954
246596_at	10.583112	10.791806	11.190701	10.59552	11.262584	10.854009	10.512308	10.776966	7.990202	6.275372	8.036872	8.851862	7.607179	7.62462	6.978441	9.344704	8.422647	7.75351	8.474675	8.267758	8.896556	8.735781	8.242069	9.600243
246597_at	5.204677	5.536325	5.458241	5.736501	5.530655	5.557729	5.511661	5.824302	6.296672	6.472054	6.243533	6.288596	7.164121	6.864933	6.747453	7.345085	6.583774	6.279386	6.091498	6.465201	6.526384	6.323063	6.719083	6.97593
246598_at	7.282251	7.200598	7.409627	7.231495	7.21878	7.024561	7.381756	7.168763	7.443032	7.284921	7.313376	7.195726	6.834396	6.787264	7.238947	6.973328	7.086485	7.048697	7.229047	7.451459	7.051285	6.796323	6.827329	7.163804
246599_at	3.380718	3.451898	3.521052	3.453631	3.546347	3.871887	3.549266	3.469684	3.369482	3.742006	3.503826	3.587562	3.402342	3.690009	3.304775	3.406189	3.36193	3.467569	3.49927	3.371152	3.524011	3.602816	3.499317	3.503258
246600_at	6.498046	6.408543	6.389117	6.209973	6.328343	6.749111	6.924383	6.68372	5.981201	6.111342	6.282591	6.068767	7.267849	7.295099	7.005852	7.131583	6.252402	5.905084	6.16884	5.54687	6.696855	6.808339	6.728087	6.61846
246601_at	5.475155	5.720032	5.650327	5.143729	4.595038	4.88838	4.734663	4.46291	6.488747	5.716133	5.358483	6.366233	4.387862	4.102141	4.294826	4.373446	6.817693	6.42165	6.332775	7.021222	4.377343	4.363739	4.53118	4.463682
246602_at	4.14397	4.012198	3.936562	3.960851	3.844784	3.833856	3.743999	3.565093	4.497359	4.056477	3.903401	4.518928	3.75809	3.700734	3.778033	3.723263	4.938959	4.268616	4.451143	5.36525	3.584218	3.496561	3.478035	3.543417
246603_at	3.763031	4.049326	3.94904	4.293791	3.784846	4.165687	3.650897	3.730523	3.79499	3.843569	3.892184	3.743409	4.145811	3.916694	3.763387	4.045652	3.705286	3.855848	3.949097	4.014362	3.636671	3.879815	3.894549	3.816401
246604_at	3.787958	3.860412	3.832791	3.811054	3.717531	3.814484	3.778692	3.692273	3.894453	3.91392	3.84617	3.909571	3.921279	3.817871	3.819919	3.980873	3.847017	3.816585	3.803203	3.767167	3.870065	3.945575	3.789639	3.772991
246605_at	3.725606	3.952577	3.712311	3.873917	3.947678	4.202019	3.873727	3.879942	4.006706	3.897963	3.903565	4.191734	4.17956	3.973699	4.271922	4.100873	3.880037	3.865157	4.017691	4.107036	3.821578	3.985215	3.927075	3.925904
246606_at	3.796197	3.500872	3.72921	3.615221	3.758022	3.649599	3.595165	3.658524	3.675921	3.410181	3.642494	3.659718	3.512332	3.664051	3.879075	3.818265	3.646613	3.680747	3.592836	3.561452	3.703504	3.621876	3.711659	3.725076
246607_at	7.405513	7.402645	7.422268	7.244966	7.281186	7.259487	7.412122	7.384334	7.417333	7.785813	7.715461	7.162775	7.979303	7.854836	8.049233	7.439365	7.099067	7.268051	7.527903	7.146407	7.579983	7.634156	7.591681	7.248178
246608_at	3.541641	3.748609	3.555472	3.37269	3.550449	3.34941	3.518313	3.463419	3.325152	3.303364	3.55132	3.309696	3.466352	3.830154	3.646669	3.389275	3.345784	3.343171	3.398872	3.399618	3.440329	3.455544	3.427438	3.524645
246609_at	3.376775	3.515472	3.494489	3.356762	3.453573	3.336875	3.363258	3.399212	3.473387	3.304018	3.43117	3.273063	3.659577	3.401014	3.559661	3.542115	3.373011	3.384543	3.631456	3.430418	3.420138	3.400356	3.450073	3.503258
246610_at	5.265296	5.296771	5.203953	5.425847	5.033048	5.454648	5.321513	5.166963	5.40357	5.307448	5.042257	5.446738	5.570709	5.788321	5.715473	5.607301	5.358927	5.321912	5.372762	5.528841	5.486787	5.478182	5.53269	5.461559
246611_at	9.164162	9.262781	9.333937	9.461288	9.13726	9.478401	9.380711	9.477231	8.411218	8.243511	8.588476	8.632923	8.506529	8.574866	8.587314	8.759739	8.462658	8.579491	8.68751	8.457948	8.831991	8.890953	8.839814	8.738952
246612_at	7.45159	7.454346	7.806685	7.896202	7.603313	7.860395	7.775815	7.711955	7.639221	7.688468	7.648574	7.967845	8.054542	7.808053	7.816142	7.96579	7.584743	7.433389	7.481962	7.681925	7.651616	7.606547	7.594993	7.766718
246613_at	10.127777	10.169499	10.066657	10.032242	10.022208	10.097448	9.999674	9.756371	9.775678	9.562333	9.51667	9.562052	8.921097	9.094355	8.920443	9.051753	9.675591	9.675823	9.49463	9.75443	9.202348	9.204505	9.128797	9.168922
246614_at	5.584105	5.878281	5.621356	5.699781	5.633086	5.816015	6.125849	5.918314	6.090221	5.903833	5.798153	5.576068	6.303219	6.164606	6.0984	6.154854	5.759048	5.829376	5.818613	5.616475	6.01437	5.969001	6.135902	5.78742
246615_at	4.260795	3.885253	3.933179	4.127999	4.226906	3.997658	4.425323	4.094429	3.953882	3.922157	3.839349	3.761081	3.856471	4.126057	4.222301	4.062029	3.73019	3.770592	3.81312	3.85852	3.876322	4.005414	4.079279	3.877458
246616_at	3.720304	3.872744	3.716083	3.87903	3.659575	3.922832	3.649896	3.604737	3.869663	3.955532	4.09823	4.186575	4.090112	4.120278	4.348458	3.693	3.837502	3.801514	3.919632	3.967586	3.818618	3.979299	3.898309	3.794936
246617_at	4.927864	4.791993	4.825541	4.877628	4.680481	4.665012	4.372023	4.759088	4.890058	5.043622	5.164451	4.88625	4.829482	4.784917	4.456431	4.595117	4.686571	4.720673	4.869106	4.954859	4.810849	4.785387	4.489106	4.584061
246618_at	3.514805	3.489975	3.415899	3.409868	3.549756	3.314862	3.436343	3.439372	3.199634	3.451713	3.444973	3.401153	3.461829	3.621266	3.824382	3.755028	3.333201	3.462735	3.468803	3.378697	3.244383	3.494029	3.616118	3.54323
246619_at	9.44137	9.334475	9.497152	9.181385	9.14065	9.478553	9.276336	9.219539	9.260647	9.31518	9.262835	9.510564	9.160329	9.296603	9.17437	8.980751	9.217496	9.254508	9.225949	9.430024	8.8953	9.004609	9.009712	8.97395
246620_at	9.09882	9.004074	9.170661	9.542966	7.537614	7.441766	7.609035	8.498805	10.574463	10.451605	10.144365	10.206535	8.376527	8.419455	8.319319	8.586295	10.427791	10.401655	10.447755	10.60677	8.397364	8.449297	8.298885	8.489186
246621_at	10.66139	10.660125	10.695281	10.603275	10.571138	10.769758	10.735345	10.635247	10.184411	10.134647	10.1166	10.282725	10.156313	10.249112	10.294125	10.212659	10.092496	10.264874	10.089682	10.219256	10.245254	10.319252	10.383299	10.306499
246622_at	7.681827	7.731279	7.629056	7.625578	7.612169	7.703841	7.79867	7.740293	6.967208	6.855061	6.988988	6.836299	7.159204	7.125689	7.250221	7.291645	6.94101	6.753328	6.987775	6.602157	7.300792	7.269734	7.104601	7.255613
246623_at	10.768631	10.582282	10.747643	10.970569	10.803188	10.742658	10.895506	11.146814	11.101525	11.366413	11.073642	11.074423	10.894705	11.141547	10.859473	10.903654	10.925411	11.159136	10.961822	11.03434	10.605854	10.651264	10.765456	10.810065
246624_at	3.718106	3.875654	3.879249	3.740462	3.77469	3.89059	3.712669	3.609112	3.619497	3.776511	3.78306	3.896137	3.63374	3.672165	3.926995	3.935906	3.646189	3.753769	3.673857	3.871295	3.797495	3.717278	3.943881	3.662751
246625_at	5.385717	5.4978	5.70466	5.540976	5.6539	5.466561	5.263916	5.319261	5.33345	5.344627	5.342919	5.380522	5.296646	5.300569	5.622751	5.22719	5.129779	5.363809	5.322651	5.400835	5.525972	5.469468	5.438762	5.253478
246626_at	5.085422	5.332879	5.112518	5.135148	5.091519	5.019266	5.02057	5.058021	4.832705	4.778664	4.811993	4.961329	4.756687	4.616861	4.584713	4.830579	4.620685	4.610717	4.860549	4.905	4.72857	4.819773	4.470556	4.790472
246627_s_at	9.506047	9.572386	9.246717	9.224997	9.256509	9.346765	9.432202	9.440158	10.583197	10.637336	10.5346	10.433914	10.554643	10.374859	9.90776	9.991452	10.593985	10.573218	10.397215	10.548659	9.700931	9.748411	9.933679	9.721387
246628_at	9.410365	9.419748	8.982748	9.515929	9.635605	9.352352	9.601982	9.588403	9.537891	9.682316	9.317019	9.283721	9.659378	9.560191	9.422605	9.810433	9.776864	9.786116	9.450882	9.628284	9.680083	9.665035	9.639292	9.723473
246629_at	3.672927	3.745826	3.536638	3.609463	3.536268	3.348385	3.869992	3.562776	3.752183	3.57857	3.726059	3.645177	3.715729	3.572414	3.707367	3.86277	3.505564	3.596243	3.54215	3.727992	3.815604	3.603742	3.432383	3.629117
246630_at	7.49754	7.46631	7.741978	7.188921	7.48797	6.785182	7.454904	7.291116	6.008562	5.781319	6.14209	6.191852	6.010033	6.004314	5.716899	6.68921	6.260726	6.368658	6.034165	6.255357	6.601427	6.722848	6.207801	6.818975
246631_at	9.261823	9.365465	9.633611	9.518278	9.576619	9.862565	9.822397	9.716758	9.835885	9.950707	9.970034	10.084644	10.886637	10.808442	10.856752	10.710313	10.156606	9.966083	9.941746	9.977237	10.56246	10.434808	10.659691	10.3801
246632_at	4.817985	4.889844	4.80384	4.740723	5.099672	4.879081	4.993651	4.893933	4.971129	4.94735	4.949336	5.122988	5.328426	5.159056	5.258745	4.868326	4.906162	4.868698	4.923468	4.646189	5.313046	4.913602	4.894819	4.856148
246633_at	7.707623	7.572702	7.597967	6.957999	7.849993	7.685776	7.745216	7.587097	5.928456	5.239696	5.604525	6.124712	6.251375	6.108051	5.881911	7.133132	6.089807	6.238643	5.569661	6.148537	6.438505	6.548685	6.694934	6.995559
246634_at	8.763437	8.569879	8.409514	8.520129	8.558726	8.71422	8.442599	8.797712	8.675723	8.575165	8.120847	8.686115	8.564615	8.391828	8.026216	8.571707	8.764081	8.811512	8.338075	8.764381	8.55663	8.52794	8.334706	8.622541
246635_at	4.547173	4.556881	4.252898	4.170916	4.219795	4.003656	4.018321	4.00253	3.643603	3.610127	3.678925	3.966129	3.639772	3.796033	4.16277	3.914593	3.771421	4.043955	4.127617	4.062717	3.935163	3.843812	4.190093	3.885759
246636_at	10.802799	10.850816	10.752314	10.881579	10.79226	10.806077	10.962133	10.873933	11.271846	11.337877	11.255971	11.23901	11.044356	11.16965	11.362482	11.161795	11.187123	11.243322	11.274265	11.141674	11.249353	11.164776	11.111705	11.114716
246637_at	4.044871	3.923931	4.212619	4.120977	4.073804	3.805471	4.225105	3.968978	3.946968	3.961214	4.141773	3.858168	3.990782	4.187798	4.118034	3.852945	3.968978	3.887064	3.762013	3.883991	4.037621	4.100825	3.948824	4.137629
246638_at	3.701021	3.637586	3.509638	3.683204	3.662725	3.510926	3.61885	3.637654	3.540312	3.752308	3.664514	3.693898	3.825599	3.659734	3.876682	4.002605	3.523643	3.581617	3.68759	3.900092	3.713174	3.961267	3.5583	3.592239
246639_x_at	3.241856	3.313422	3.411744	3.327318	3.202795	3.202679	3.212478	3.175574	3.280027	3.246225	3.365179	3.222048	3.192782	3.272469	3.325273	3.118857	3.240536	3.173443	3.176411	3.30359	3.220965	3.127247	3.223764	3.237917
246640_x_at	4.212329	4.361054	4.512854	4.435362	4.671156	4.585435	4.330732	4.088949	4.288626	4.30894	4.211108	4.403269	4.279566	4.343488	4.615989	4.442837	4.28972	4.425747	4.265524	4.289491	4.351654	4.545346	4.370156	4.251088
246641_s_at	3.129154	3.142008	3.126247	3.098756	3.173227	3.16698	3.236218	3.048551	3.060825	3.127749	3.32154	3.12121	3.340279	3.151019	3.055534	3.244025	3.08429	3.143997	3.075598	3.053648	3.263696	3.086122	3.371452	3.155526
246642_s_at	3.303761	3.410476	3.322294	3.366869	3.356207	3.393066	3.477748	3.449325	3.40011	3.403769	3.237503	3.336224	3.325224	3.683651	3.379028	3.351894	3.437916	3.358749	3.243434	3.207066	3.309867	3.501223	3.237408	3.223551
246643_s_at	2.8261	2.8919	2.907637	2.8988	2.894069	2.914968	2.870152	2.990662	2.858938	2.933961	2.883798	2.88846	2.999316	2.91139	2.947751	2.934417	2.995807	2.769794	2.77366	2.907759	2.912226	2.912614	2.930008	2.890611
246644_at	8.287819	8.424739	8.464345	8.301662	8.09067	7.994303	8.226267	8.248882	8.141541	7.994717	8.115937	8.067177	7.845444	7.955044	8.101937	8.298812	7.899223	7.907134	8.004509	8.013612	8.134167	8.033285	8.068414	8.092458
246645_at	7.334235	7.490624	7.255152	7.230501	7.536667	7.469513	7.441142	7.286623	8.132816	8.092466	7.868659	7.986421	8.484258	8.28046	8.114116	7.997467	7.886661	8.036347	7.947629	8.145647	8.003375	7.897839	8.244101	7.703885
246646_at	3.366575	3.694553	3.392512	3.308664	3.502307	3.572851	3.724467	3.419443	3.372142	3.338229	3.461632	3.552403	3.630768	3.470141	3.603454	3.330018	3.457139	3.576533	3.634915	3.682668	3.692768	3.553886	3.479143	3.590066
246647_at	3.204569	3.441934	3.146657	3.165585	3.197768	3.185573	3.2247	3.077012	3.311115	3.212486	3.286232	3.341206	3.255886	3.304062	3.425701	3.266933	3.1602	3.257246	3.113043	3.348648	3.206331	3.114413	3.182328	3.146892
246648_at	3.334124	3.309964	3.327939	3.398942	3.321803	3.315532	3.411752	3.227896	3.402933	3.485585	3.470691	3.395448	3.404837	3.319086	3.497084	3.338364	3.453286	3.415899	3.737415	3.511531	3.440836	3.346134	3.465287	3.255146
246649_at	3.731118	3.951849	3.800835	3.600263	3.750236	3.560364	3.744291	3.628012	3.536371	3.957094	3.801364	3.692537	3.990648	3.825157	3.768198	4.005041	3.66348	3.468867	3.717587	3.699074	3.571891	3.868873	3.919098	3.720454
246650_at	9.219359	8.983997	9.179834	8.531578	8.859825	8.657338	8.704841	8.676631	9.159627	9.172945	9.153281	9.271147	9.202941	9.068935	9.257729	8.889453	9.018506	8.998793	8.969887	9.173795	8.818644	8.634473	8.904014	8.763987
246651_at	9.167741	8.985026	8.895428	8.988515	9.11086	9.067091	8.968846	8.972213	7.877061	7.140521	7.586894	7.497348	7.06368	7.204471	6.780279	8.030668	7.979722	7.781168	7.527598	7.633874	7.949045	8.311147	7.974261	8.524407
246652_at	3.515355	3.419922	3.466466	3.478692	3.385714	3.46756	3.425333	3.444879	3.483704	3.592016	3.580237	3.325779	3.260823	3.582208	3.479312	3.537798	3.545214	3.547375	3.574637	3.54278	3.447042	3.451146	3.450568	3.609929
[truncated: 21,058 more rows]
